# Supplementary material for: Unraveling the functional role of the orphan solute carrier, SLC22A24 in the transport of steroid conjugates through metabolomic and genome-wide association studies
Source: PLoS Genet. 2019 Sep 25;15(9):e1008208. doi: 10.1371/journal.pgen.1008208 (PMC6760779; doi:10.1371/journal.pgen.1008208)
Supplement: S1 Table — (XLSX) [file pgen.1008208.s011.xlsx]

## Sheet: S1 Table
S1 Table. Metabolites that are significantly associated with SNPs within SLC22A24 locus (chr11:62553988-62743269 (hg18); chr11: 62797412- 62986693 (hg19); chr11:63029940-63219221 (hg38)). The results are sorted by p-value.
Metabolites	Source	SNP	Effect.Allele	Beta.or.OR	Effect.allele.frequency	P.value	Ethnic.group	PMID
Androsterone glucuronide (X-22379)	Long T et al.	rs78176967	T	1.14199	0.06332	1.17e-55	European	28263315
Androsterone glucuronide (X-22379)	Long T et al.	rs78598697	T	1.14199	0.06332	1.17e-55	European	28263315
Androsterone glucuronide (X-22379)	Long T et al.	rs80276717	T	1.14199	0.06332	1.17e-55	European	28263315
Androsterone glucuronide (X-22379)	Long T et al.	rs74511527	T	1.14199	0.06332	1.17e-55	European	28263315
Androsterone glucuronide (X-22379)	Long T et al.	rs78788730	G	1.14199	0.06332	1.17e-55	European	28263315
Androsterone glucuronide (X-22379)	Long T et al.	rs113570042	T	1.14199	0.06332	1.17e-55	European	28263315
Androsterone glucuronide (X-22379)	Long T et al.	rs75148323	T	1.14199	0.06332	1.17e-55	European	28263315
Androsterone glucuronide (X-22379)	Long T et al.	rs76926887	A	1.14199	0.06332	1.17e-55	European	28263315
Androsterone glucuronide (X-22379)	Long T et al.	rs78014292	A	1.15483	0.06227	1.26e-55	European	28263315
Androsterone glucuronide (X-22379)	Long T et al.	rs78107878	T	1.12661	0.06359	2.37e-55	European	28263315
Androsterone glucuronide (X-22379)	Long T et al.	rs17713514	T	1.1399	0.06306	3.02e-55	European	28263315
Androsterone glucuronide (X-22379)	Long T et al.	rs151042642	T	1.14199	0.06306	3.08e-55	European	28263315
Androsterone glucuronide (X-22379)	Long T et al.	rs199535653	A	1.14695	0.06227	3.1e-55	European	28263315
Androsterone glucuronide (X-22379)	Long T et al.	rs142131421	A	1.14199	0.06306	4.34e-55	European	28263315
Androsterone glucuronide (X-22379)	Long T et al.	rs111348144	A	1.13171	0.06385	2.55e-54	European	28263315
Androsterone glucuronide (X-22379)	Long T et al.	rs111327720	A	1.14283	0.06306	8.92e-54	European	28263315
Androsterone glucuronide (X-22379)	Long T et al.	rs112595814	G	1.13227	0.0628	9.42e-54	European	28263315
Androsterone glucuronide (X-22379)	Long T et al.	rs111275386	A	1.14199	0.06359	1.07e-53	European	28263315
Androsterone glucuronide (X-22379)	Long T et al.	rs112870560	C	1.14199	0.06359	1.07e-53	European	28263315
Androsterone glucuronide (X-22379)	Long T et al.	rs150262653	G	1.14199	0.06359	1.07e-53	European	28263315
Androsterone glucuronide (X-22379)	Long T et al.	rs138715879	A	1.14199	0.06359	1.07e-53	European	28263315
Androsterone glucuronide (X-22379)	Long T et al.	rs112545435	G	1.14199	0.06359	1.07e-53	European	28263315
Androsterone glucuronide (X-22379)	Long T et al.	rs113061143	C	1.14199	0.06359	1.07e-53	European	28263315
Androsterone glucuronide (X-22379)	Long T et al.	rs117714862	G	1.14199	0.06359	1.07e-53	European	28263315
Androsterone glucuronide (X-22379)	Long T et al.	rs113444667	A	1.14199	0.06359	1.07e-53	European	28263315
Androsterone glucuronide (X-22379)	Long T et al.	rs112621169	A	1.14199	0.06359	1.07e-53	European	28263315
Androsterone glucuronide (X-22379)	Long T et al.	rs147641133	T	1.14199	0.06359	1.07e-53	European	28263315
Androsterone glucuronide (X-22379)	Long T et al.	rs118072533	T	1.14199	0.06359	1.07e-53	European	28263315
Androsterone glucuronide (X-22379)	Long T et al.	rs61285056	T	1.13486	0.06385	1.75e-53	European	28263315
Androsterone glucuronide (X-22379)	Long T et al.	rs113532193	C	1.14157	0.06332	1.77e-53	European	28263315
Androsterone glucuronide (X-22379)	Long T et al.	rs182462158	G	1.14075	0.06332	2.59e-53	European	28263315
Androsterone glucuronide (X-22379)	Long T et al.	rs202187460	T	1.14695	0.06253	2.82e-53	European	28263315
Androsterone glucuronide (X-22379)	Long T et al.	rs143088266	TCGC	1.14695	0.06253	2.82e-53	European	28263315
Androsterone glucuronide (X-22379)	Long T et al.	rs113939203	A	1.13373	0.06332	1.08e-52	European	28263315
Androsterone glucuronide (X-22379)	Long T et al.	rs112515408	C	1.11489	0.06227	1.75e-52	European	28263315
Androsterone glucuronide (X-22379)	Long T et al.	rs112170989	T	1.11508	0.06306	6.88e-52	European	28263315
Androsterone glucuronide (X-22379)	Long T et al.	rs113172275	C	1.11508	0.06306	6.88e-52	European	28263315
Androsterone glucuronide (X-22379)	Long T et al.	rs113018881	T	1.11508	0.06306	6.88e-52	European	28263315
Androsterone glucuronide (X-22379)	Long T et al.	rs75859219	T	1.11508	0.06306	6.88e-52	European	28263315
Androsterone glucuronide (X-22379)	Long T et al.	rs111898898	A	1.10616	0.06332	3.11e-51	European	28263315
Androsterone glucuronide (X-22379)	Long T et al.	rs111917130	C	1.10633	0.0628	3.94e-51	European	28263315
Androsterone glucuronide (X-22379)	Long T et al.	rs1939768	G	1.08884	0.93747	4.74e-51	European	28263315
Androsterone glucuronide (X-22379)	Long T et al.	rs79586456	A	1.10658	0.0628	6.72e-51	European	28263315
Androsterone glucuronide (X-22379)	Long T et al.	rs118185151	T	1.1343	0.06121	9.62e-51	European	28263315
Androsterone glucuronide (X-22379)	Long T et al.	rs138536820	C	1.13232	0.06042	1.97e-50	European	28263315
Androsterone glucuronide (X-22379)	Long T et al.	rs80237154	G	1.10603	0.06227	3.6e-50	European	28263315
Androsterone glucuronide (X-22379)	Long T et al.	rs79357841	A	1.10603	0.06227	3.6e-50	European	28263315
Androsterone glucuronide (X-22379)	Long T et al.	rs112295236	G	1.06391	0.06016	1.09e-48	European	28263315
Androsterone glucuronide (X-22379)	Long T et al.	rs113497640	G	1.06391	0.06016	1.09e-48	European	28263315
Androsterone glucuronide (X-22379)	Long T et al.	rs142916825	A	1.12279	0.06121	7.07e-48	European	28263315
Androsterone glucuronide (X-22379)	Long T et al.	rs118186763	A	1.12877	0.06174	1.4e-47	European	28263315
Androsterone glucuronide (X-22379)	Long T et al.	rs118006559	T	1.11744	0.05356	1.87e-45	European	28263315
Androsterone glucuronide (X-22379)	Long T et al.	rs118180749	A	1.12575	0.06095	4.07e-45	European	28263315
Androsterone glucuronide (X-22379)	Long T et al.	rs111865050	C	1.08898	0.05356	9.33e-44	European	28263315
Androsterone glucuronide (X-22379)	Long T et al.	rs112136495	T	1.08898	0.05356	9.33e-44	European	28263315
Androsterone glucuronide (X-22379)	Long T et al.	rs111442070	G	1.0172	0.05778	1.52e-41	European	28263315
Androsterone glucuronide (X-22379)	Long T et al.	rs112113974	T	1.0172	0.05778	1.52e-41	European	28263315
Androsterone glucuronide (X-22379)	Long T et al.	rs111628338	G	1.0172	0.05778	1.52e-41	European	28263315
Androsterone glucuronide (X-22379)	Long T et al.	rs372262303	C	1.02066	0.05673	4.17e-41	European	28263315
Androsterone glucuronide (X-22379)	Long T et al.	rs141232858	C	1.1575	0.05805	6.47e-41	European	28263315
Androsterone glucuronide (X-22379)	Long T et al.	rs113276570	T	1.02087	0.05726	9.91e-41	European	28263315
Androsterone glucuronide (X-22379)	Long T et al.	rs113102082	T	1.02087	0.05726	9.91e-41	European	28263315
Androsterone glucuronide (X-22379)	Long T et al.	rs144894702	A	1.02087	0.05726	9.91e-41	European	28263315
Androsterone glucuronide (X-22379)	Long T et al.	rs112781395	A	1.02087	0.05726	9.91e-41	European	28263315
Androsterone glucuronide (X-22379)	Long T et al.	rs111498943	A	1.02087	0.05726	9.91e-41	European	28263315
Androsterone glucuronide (X-22379)	Long T et al.	rs111253931	A	1.02087	0.05726	9.91e-41	European	28263315
Androsterone glucuronide (X-22379)	Long T et al.	rs73499750	A	1.02087	0.05726	9.91e-41	European	28263315
Androsterone glucuronide (X-22379)	Long T et al.	rs79496462	C	1.02087	0.05726	9.91e-41	European	28263315
Androsterone glucuronide (X-22379)	Long T et al.	rs112528361	T	1.02087	0.05726	9.91e-41	European	28263315
Androsterone glucuronide (X-22379)	Long T et al.	rs111790304	C	1.02087	0.05726	9.91e-41	European	28263315
Androsterone glucuronide (X-22379)	Long T et al.	rs113306611	A	1.02087	0.05726	9.91e-41	European	28263315
Androsterone glucuronide (X-22379)	Long T et al.	rs111788187	G	1.02087	0.05726	9.91e-41	European	28263315
Androsterone glucuronide (X-22379)	Long T et al.	rs113341999	A	1.02087	0.05726	9.91e-41	European	28263315
Androsterone glucuronide (X-22379)	Long T et al.	rs77850617	C	1.14963	0.0562	1.02e-40	European	28263315
Androsterone glucuronide (X-22379)	Long T et al.	rs58238635	G	1.0079	0.05752	1.55e-40	European	28263315
Androsterone glucuronide (X-22379)	Long T et al.	rs113950742	C	1.00956	0.05778	1.71e-40	European	28263315
Androsterone glucuronide (X-22379)	Long T et al.	rs117588481	C	1.00956	0.05778	1.71e-40	European	28263315
Androsterone glucuronide (X-22379)	Long T et al.	rs111619939	G	1.0079	0.05726	6.98e-40	European	28263315
Androsterone glucuronide (X-22379)	Long T et al.	rs111836849	C	1.00821	0.05699	1.7e-39	European	28263315
Androsterone glucuronide (X-22379)	Long T et al.	rs573015633	TA	1.01822	0.05541	1.08e-38	European	28263315
Androsterone glucuronide (X-22379)	Long T et al.	rs144790177	C	1.0106	0.0562	1.69e-38	European	28263315
Androsterone glucuronide (X-22379)	Long T et al.	rs142858316	G	1.02112	0.05594	4.91e-38	European	28263315
Androsterone glucuronide (X-22379)	Long T et al.	rs143076934	T	1.00549	0.05567	6.97e-38	European	28263315
Etiocholanolone glucuronide	Long T et al.	rs151042642	T	0.899274	0.06306	9.13e-38	European	28263315
Androsterone glucuronide (X-22379)	Long T et al.	rs113032607	A	1.00073	0.05541	1.05e-37	European	28263315
Androsterone glucuronide (X-22379)	Long T et al.	rs186772946	T	1.02429	0.0562	1.2e-37	European	28263315
Androsterone glucuronide (X-22379)	Long T et al.	rs112185384	G	1.03885	0.05356	2.41e-37	European	28263315
Etiocholanolone glucuronide	Long T et al.	rs78176967	T	0.899274	0.06332	2.42e-37	European	28263315
Etiocholanolone glucuronide	Long T et al.	rs78598697	T	0.899274	0.06332	2.42e-37	European	28263315
Etiocholanolone glucuronide	Long T et al.	rs80276717	T	0.899274	0.06332	2.42e-37	European	28263315
Etiocholanolone glucuronide	Long T et al.	rs74511527	T	0.899274	0.06332	2.42e-37	European	28263315
Etiocholanolone glucuronide	Long T et al.	rs78788730	G	0.899274	0.06332	2.42e-37	European	28263315
Etiocholanolone glucuronide	Long T et al.	rs113570042	T	0.899274	0.06332	2.42e-37	European	28263315
Etiocholanolone glucuronide	Long T et al.	rs75148323	T	0.899274	0.06332	2.42e-37	European	28263315
Etiocholanolone glucuronide	Long T et al.	rs76926887	A	0.899274	0.06332	2.42e-37	European	28263315
Androsterone glucuronide (X-22379)	Long T et al.	rs111566733	A	0.946859	0.05884	3.15e-37	European	28263315
Etiocholanolone glucuronide	Long T et al.	rs78107878	T	0.888905	0.06358	3.62e-37	European	28263315
Etiocholanolone glucuronide	Long T et al.	rs78014292	A	0.898698	0.06227	3.71e-37	European	28263315
Etiocholanolone glucuronide	Long T et al.	rs113532193	C	0.906989	0.06332	5.9e-37	European	28263315
Etiocholanolone glucuronide	Long T et al.	rs17713514	T	0.894542	0.06306	6.53e-37	European	28263315
Etiocholanolone glucuronide	Long T et al.	rs199535653	A	0.901034	0.06227	8.53e-37	European	28263315
Etiocholanolone glucuronide	Long T et al.	rs142131421	A	0.899274	0.06306	8.71e-37	European	28263315
Etiocholanolone glucuronide	Long T et al.	rs111275386	A	0.899274	0.06358	1.02e-36	European	28263315
Etiocholanolone glucuronide	Long T et al.	rs112870560	C	0.899274	0.06358	1.02e-36	European	28263315
Etiocholanolone glucuronide	Long T et al.	rs150262653	G	0.899274	0.06358	1.02e-36	European	28263315
Etiocholanolone glucuronide	Long T et al.	rs138715879	A	0.899274	0.06358	1.02e-36	European	28263315
Etiocholanolone glucuronide	Long T et al.	rs112545435	G	0.899274	0.06358	1.02e-36	European	28263315
Etiocholanolone glucuronide	Long T et al.	rs113061143	C	0.899274	0.06358	1.02e-36	European	28263315
Etiocholanolone glucuronide	Long T et al.	rs117714862	G	0.899274	0.06358	1.02e-36	European	28263315
Etiocholanolone glucuronide	Long T et al.	rs113444667	A	0.899274	0.06358	1.02e-36	European	28263315
Etiocholanolone glucuronide	Long T et al.	rs112621169	A	0.899274	0.06358	1.02e-36	European	28263315
Etiocholanolone glucuronide	Long T et al.	rs147641133	T	0.899274	0.06358	1.02e-36	European	28263315
Etiocholanolone glucuronide	Long T et al.	rs118072533	T	0.899274	0.06358	1.02e-36	European	28263315
Etiocholanolone glucuronide	Long T et al.	rs182462158	G	0.893057	0.06332	1.41e-36	European	28263315
Etiocholanolone glucuronide	Long T et al.	rs111348144	A	0.886281	0.06385	1.76e-36	European	28263315
Etiocholanolone glucuronide	Long T et al.	rs111327720	A	0.897398	0.06306	2.19e-36	European	28263315
Androsterone glucuronide (X-22379)	Long T et al.	rs111394260	A	0.989458	0.05541	2.27e-36	European	28263315
Etiocholanolone glucuronide	Long T et al.	rs61285056	T	0.888325	0.06385	2.71e-36	European	28263315
Etiocholanolone glucuronide	Long T et al.	rs202187460	T	0.901034	0.06253	3.57e-36	European	28263315
Etiocholanolone glucuronide	Long T et al.	rs143088266	TCGC	0.901034	0.06253	3.57e-36	European	28263315
Etiocholanolone glucuronide	Long T et al.	rs113939203	A	0.890359	0.06332	4.86e-36	European	28263315
Etiocholanolone glucuronide	Long T et al.	rs112595814	G	0.889125	0.0628	6e-36	European	28263315
Androsterone glucuronide (X-22379)	Long T et al.	rs115560664	A	0.813378	0.08681	6.69e-36	European	28263315
Etiocholanolone glucuronide	Long T et al.	rs112515408	C	0.885916	0.06227	7.54e-36	European	28263315
Androsterone glucuronide (X-22379)	Long T et al.	rs60634765	C	0.812823	0.08681	7.88e-36	European	28263315
Etiocholanolone glucuronide	Long T et al.	rs111917130	C	0.867402	0.0628	2.46e-35	European	28263315
Androsterone glucuronide (X-22379)	Long T et al.	rs77455089	G	0.805026	0.0876	3.55e-35	European	28263315
Etiocholanolone glucuronide	Long T et al.	rs112170989	T	0.864461	0.06306	4.18e-35	European	28263315
Etiocholanolone glucuronide	Long T et al.	rs113172275	C	0.864461	0.06306	4.18e-35	European	28263315
Etiocholanolone glucuronide	Long T et al.	rs113018881	T	0.864461	0.06306	4.18e-35	European	28263315
Etiocholanolone glucuronide	Long T et al.	rs75859219	T	0.864461	0.06306	4.18e-35	European	28263315
Androsterone glucuronide (X-22379)	Long T et al.	rs35175904	C	0.872753	0.06517	6.77e-35	European	28263315
Androsterone glucuronide (X-22379)	Long T et al.	rs7105157	C	0.872753	0.06517	6.77e-35	European	28263315
Androsterone glucuronide (X-22379)	Long T et al.	rs11824311	A	0.872753	0.06517	6.77e-35	European	28263315
Androsterone glucuronide (X-22379)	Long T et al.	rs7940490	A	0.872753	0.06517	6.77e-35	European	28263315
Androsterone glucuronide (X-22379)	Long T et al.	rs11822690	A	0.872753	0.06517	6.77e-35	European	28263315
Etiocholanolone glucuronide	Long T et al.	rs138536820	C	0.908589	0.06043	8.67e-35	European	28263315
Etiocholanolone glucuronide	Long T et al.	rs111898898	A	0.861997	0.06332	1.16e-34	European	28263315
Androsterone glucuronide (X-22379)	Long T et al.	rs113337243	T	0.791252	0.08654	1.74e-34	European	28263315
Etiocholanolone glucuronide	Long T et al.	rs79586456	A	0.855258	0.0628	1.93e-34	European	28263315
Androsterone glucuronide (X-22379)	Long T et al.	rs111500017	T	0.872753	0.06464	2.82e-34	European	28263315
Androsterone glucuronide (X-22379)	Long T et al.	rs11821251	T	0.863095	0.06464	8.07e-34	European	28263315
Etiocholanolone glucuronide	Long T et al.	rs1939768	G	0.835672	0.93747	1.21e-33	European	28263315
Etiocholanolone glucuronide	Long T et al.	rs80237154	G	0.85835	0.06227	1.23e-33	European	28263315
Etiocholanolone glucuronide	Long T et al.	rs79357841	A	0.85835	0.06227	1.23e-33	European	28263315
Androsterone glucuronide (X-22379)	Long T et al.	rs139245383	A	0.926311	0.06121	4.16e-33	European	28263315
Etiocholanolone glucuronide	Long T et al.	rs118185151	T	0.884683	0.06122	6.9e-33	European	28263315
Etiocholanolone glucuronide	Long T et al.	rs118186763	A	0.883509	0.06174	7.04e-33	European	28263315
Etiocholanolone glucuronide	Long T et al.	rs142916825	A	0.875989	0.06122	1.42e-32	European	28263315
Androsterone glucuronide (X-22379)	Long T et al.	rs111891933	A	0.823842	0.06649	1.78e-32	European	28263315
Etiocholanolone glucuronide	Long T et al.	rs112295236	G	0.820036	0.06017	2.4e-32	European	28263315
Etiocholanolone glucuronide	Long T et al.	rs113497640	G	0.820036	0.06017	2.4e-32	European	28263315
Androsterone glucuronide (X-22379)	Long T et al.	rs557340647	CT	1.09952	0.04828	3.91e-32	European	28263315
Androsterone glucuronide (X-22379)	Long T et al.	rs139543633	C	0.891254	0.06042	5.81e-32	European	28263315
Androsterone glucuronide (X-22379)	Long T et al.	rs116584003	A	0.797034	0.0847	1.26e-31	European	28263315
Etiocholanolone glucuronide	Long T et al.	rs141232858	C	0.915454	0.05807	2.68e-31	European	28263315
Androsterone glucuronide (X-22379)	Long T et al.	chr11_63087024_GCA_G	G	1.04198	0.05251	1.43e-30	European	28263315
Etiocholanolone glucuronide	Long T et al.	rs118006559	T	0.86649	0.0536	1.77e-30	European	28263315
Etiocholanolone glucuronide	Long T et al.	rs118180749	A	0.866043	0.06096	1.97e-30	European	28263315
Androsterone glucuronide (X-22379)	Long T et al.	rs537525922	AGT	0.969115	0.05066	1.4e-29	European	28263315
Etiocholanolone glucuronide	Long T et al.	rs111865050	C	0.840277	0.0536	1.56e-29	European	28263315
Etiocholanolone glucuronide	Long T et al.	rs112136495	T	0.840277	0.0536	1.56e-29	European	28263315
Etiocholanolone glucuronide	Long T et al.	rs111442070	G	0.783928	0.0578	3.09e-28	European	28263315
Etiocholanolone glucuronide	Long T et al.	rs112113974	T	0.783928	0.0578	3.09e-28	European	28263315
Etiocholanolone glucuronide	Long T et al.	rs111628338	G	0.783928	0.0578	3.09e-28	European	28263315
Etiocholanolone glucuronide	Long T et al.	rs77850617	C	0.890992	0.05623	4.93e-28	European	28263315
Etiocholanolone glucuronide	Long T et al.	rs372262303	C	0.784163	0.05675	1.06e-27	European	28263315
Serum metabolite (mass spec peak: 535.2 m/z)	HaploReg	rs1939768	minor allele	0.5371	NA	1.38e-27	European	23281178
Etiocholanolone glucuronide	Long T et al.	rs113276570	T	0.782741	0.05728	1.88e-27	European	28263315
Etiocholanolone glucuronide	Long T et al.	rs113102082	T	0.782741	0.05728	1.88e-27	European	28263315
Etiocholanolone glucuronide	Long T et al.	rs144894702	A	0.782741	0.05728	1.88e-27	European	28263315
Etiocholanolone glucuronide	Long T et al.	rs112781395	A	0.782741	0.05728	1.88e-27	European	28263315
Etiocholanolone glucuronide	Long T et al.	rs111498943	A	0.782741	0.05728	1.88e-27	European	28263315
Etiocholanolone glucuronide	Long T et al.	rs111253931	A	0.782741	0.05728	1.88e-27	European	28263315
Etiocholanolone glucuronide	Long T et al.	rs73499750	A	0.782741	0.05728	1.88e-27	European	28263315
Etiocholanolone glucuronide	Long T et al.	rs79496462	C	0.782741	0.05728	1.88e-27	European	28263315
Etiocholanolone glucuronide	Long T et al.	rs112528361	T	0.782741	0.05728	1.88e-27	European	28263315
Etiocholanolone glucuronide	Long T et al.	rs111790304	C	0.782741	0.05728	1.88e-27	European	28263315
Etiocholanolone glucuronide	Long T et al.	rs113306611	A	0.782741	0.05728	1.88e-27	European	28263315
Etiocholanolone glucuronide	Long T et al.	rs111788187	G	0.782741	0.05728	1.88e-27	European	28263315
Etiocholanolone glucuronide	Long T et al.	rs113341999	A	0.782741	0.05728	1.88e-27	European	28263315
Androsterone glucuronide (X-22379)	Long T et al.	rs113202096	A	0.879895	0.05462	2.22e-27	European	28263315
Etiocholanolone glucuronide	Long T et al.	rs58238635	G	0.774935	0.05754	2.39e-27	European	28263315
Serum metabolite (mass spec peak: 535.2 m/z)	HaploReg	rs1939769	minor allele	0.5184	NA	2.74e-27	European	23281178
Etiocholanolone glucuronide	Long T et al.	rs113950742	C	0.76914	0.0578	4.12e-27	European	28263315
Etiocholanolone glucuronide	Long T et al.	rs117588481	C	0.76914	0.0578	4.12e-27	European	28263315
Etiocholanolone glucuronide	Long T et al.	rs111619939	G	0.774935	0.05728	4.35e-27	European	28263315
Etiocholanolone glucuronide	Long T et al.	rs143076934	T	0.770733	0.0557	8.45e-27	European	28263315
Etiocholanolone glucuronide	Long T et al.	rs115560664	A	0.68386	0.08723	1.04e-26	European	28263315
Etiocholanolone glucuronide	Long T et al.	rs111836849	C	0.762394	0.05702	2.22e-26	European	28263315
Etiocholanolone glucuronide	Long T et al.	rs60634765	C	0.680205	0.08723	2.38e-26	European	28263315
Etiocholanolone glucuronide	Long T et al.	rs142858316	G	0.784195	0.05596	2.58e-26	European	28263315
Etiocholanolone glucuronide	Long T et al.	rs113032607	A	0.776129	0.05544	4.56e-26	European	28263315
Etiocholanolone glucuronide	Long T et al.	rs77455089	G	0.671003	0.08802	6.32e-26	European	28263315
Etiocholanolone glucuronide	Long T et al.	rs111566733	A	0.750221	0.05885	8.87e-26	European	28263315
Etiocholanolone glucuronide	Long T et al.	rs573015633	TA	0.776031	0.05544	1.54e-25	European	28263315
Etiocholanolone glucuronide	Long T et al.	rs113337243	T	0.653742	0.08697	2.4e-25	European	28263315
Etiocholanolone glucuronide	Long T et al.	rs112185384	G	0.795176	0.0536	2.84e-25	European	28263315
Serum metabolite (mass spec peak: 473.3 m/z)	HaploReg	rs1939768	minor allele	0.3579	NA	3.01e-25	European	23281178
Etiocholanolone glucuronide	Long T et al.	rs186772946	T	0.776541	0.05623	5.29e-25	European	28263315
Etiocholanolone glucuronide	Long T et al.	rs144790177	C	0.771057	0.05623	5.89e-25	European	28263315
Serum metabolite (mass spec peak: 473.3 m/z)	HaploReg	rs1939769	minor allele	0.3446	NA	7.5e-25	European	23281178
Androsterone glucuronide (X-22379)	Long T et al.	rs776370115	CTA	0.863095	0.05013	7.89e-25	European	28263315
Androsterone glucuronide (X-22379)	Long T et al.	rs150871665	AT	0.833505	0.05646	8.83e-25	European	28263315
Etiocholanolone glucuronide	Long T et al.	rs35175904	C	0.690369	0.06516	1.29e-24	European	28263315
Etiocholanolone glucuronide	Long T et al.	rs7105157	C	0.690369	0.06516	1.29e-24	European	28263315
Etiocholanolone glucuronide	Long T et al.	rs11824311	A	0.690369	0.06516	1.29e-24	European	28263315
Etiocholanolone glucuronide	Long T et al.	rs7940490	A	0.690369	0.06516	1.29e-24	European	28263315
Etiocholanolone glucuronide	Long T et al.	rs11822690	A	0.690369	0.06516	1.29e-24	European	28263315
Etiocholanolone glucuronide	Long T et al.	rs111500017	T	0.690369	0.06463	1.64e-24	European	28263315
Serum metabolite (mass spec peak: 474.3 m/z)	HaploReg	rs1939768	minor allele	0.3218	NA	1.93e-24	European	23281178
Etiocholanolone glucuronide	Long T et al.	rs116584003	A	0.665867	0.08513	3.1e-24	European	28263315
Serum metabolite (mass spec peak: 474.3 m/z)	HaploReg	rs1939769	minor allele	0.311	NA	3.12e-24	European	23281178
Etiocholanolone glucuronide	Long T et al.	rs111394260	A	0.72732	0.05544	9e-24	European	28263315
Androsterone glucuronide (X-22379)	Long T et al.	rs11828139	A	0.796614	0.0657	9.28e-24	European	28263315
Etiocholanolone glucuronide	Long T et al.	rs11821251	T	0.67867	0.06463	1.04e-23	European	28263315
Etiocholanolone glucuronide	Long T et al.	rs139543633	C	0.706312	0.06043	5.64e-23	European	28263315
Etiocholanolone glucuronide	Long T et al.	rs557340647	CT	0.852694	0.04834	3.54e-22	European	28263315
Etiocholanolone glucuronide	Long T et al.	rs139245383	A	0.71251	0.06122	4.94e-22	European	28263315
Etiocholanolone glucuronide	Long T et al.	rs111891933	A	0.636777	0.06647	7.43e-22	European	28263315
Androsterone glucuronide (X-22379)	Long T et al.	rs112361069	T	0.825564	0.04802	2.56e-21	European	28263315
Etiocholanolone glucuronide	Long T et al.	rs113202096	A	0.687963	0.05465	3.68e-21	European	28263315
Etiocholanolone glucuronide	Long T et al.	chr11_63087024_GCA_G	G	0.755228	0.05255	1.56e-20	European	28263315
Etiocholanolone glucuronide	Long T et al.	rs537525922	AGT	0.733491	0.05071	3.2e-20	European	28263315
Etiocholanolone glucuronide	Long T et al.	rs776370115	CTA	0.686796	0.05018	1.37e-18	European	28263315
Serum metabolite (mass spec peak: 535.2 m/z)	HaploReg	rs1939736	minor allele	0.3408	NA	2.98e-18	European	23281178
Etiocholanolone glucuronide	Long T et al.	rs11828139	A	0.63269	0.06569	4.8e-18	European	28263315
Etiocholanolone glucuronide	Long T et al.	rs150871665	AT	0.633294	0.05649	4.64e-17	European	28263315
Serum metabolite (mass spec peak: 535.2 m/z)	HaploReg	rs7120661	minor allele	0.2728	NA	5.48e-16	European	23281178
Androsterone glucuronide (X-22379)	Long T et al.	rs140535429	A	0.393146	0.1813	6.01e-16	European	28263315
Serum metabolite (mass spec peak: 473.3 m/z)	HaploReg	rs1939736	minor allele	0.2213	NA	8.76e-16	European	23281178
Androsterone glucuronide (X-22379)	Long T et al.	rs138003734	T	0.40819	0.1836	9.78e-16	European	28263315
Serum metabolite (mass spec peak: 535.2 m/z)	HaploReg	rs1944041	minor allele	0.2727	NA	1.4e-15	European	23281178
Serum metabolite (mass spec peak: 535.2 m/z)	HaploReg	rs7941102	minor allele	0.2643	NA	1.63e-15	European	23281178
Androsterone glucuronide (X-22379)	Long T et al.	rs11231319	A	0.395421	0.1831	1.73e-15	European	28263315
Androsterone glucuronide (X-22379)	Long T et al.	rs10792382	G	0.3819	0.8116	1.83e-15	European	28263315
Androsterone glucuronide (X-22379)	Long T et al.	rs117553016	A	1.06992	0.01979	1.89e-15	European	28263315
Serum metabolite (mass spec peak: 535.2 m/z)	HaploReg	rs1944043	minor allele	0.267	NA	1.96e-15	European	23281178
Serum metabolite (mass spec peak: 535.2 m/z)	HaploReg	rs1944042	minor allele	0.267	NA	1.96e-15	European	23281178
Serum metabolite (mass spec peak: 535.2 m/z)	HaploReg	rs7130316	minor allele	0.267	NA	1.96e-15	European	23281178
Androsterone glucuronide (X-22379)	Long T et al.	rs7945121	C	0.391042	0.814	2.1e-15	European	28263315
Androsterone glucuronide (X-22379)	Long T et al.	rs1939781	A	0.391719	0.8137	2.36e-15	European	28263315
Androsterone glucuronide (X-22379)	Long T et al.	rs11231322	T	0.392423	0.1844	2.53e-15	European	28263315
Serum metabolite (mass spec peak: 535.2 m/z)	HaploReg	rs7926818	minor allele	0.2672	NA	2.55e-15	European	23281178
Serum metabolite (mass spec peak: 535.2 m/z)	HaploReg	rs11231341	minor allele	0.2672	NA	2.55e-15	European	23281178
Serum metabolite (mass spec peak: 535.2 m/z)	HaploReg	rs7109114	minor allele	0.2734	NA	2.57e-15	European	23281178
Serum metabolite (mass spec peak: 535.2 m/z)	HaploReg	rs11231322	minor allele	0.2734	NA	2.57e-15	European	23281178
Androsterone glucuronide (X-22379)	Long T et al.	rs7926818	T	0.391042	0.8145	3.19e-15	European	28263315
Serum metabolite (mass spec peak: 474.3 m/z)	HaploReg	rs1939736	minor allele	0.1961	NA	3.32e-15	European	23281178
Serum metabolite (mass spec peak: 535.2 m/z)	HaploReg	rs1944045	minor allele	0.2689	NA	3.62e-15	European	23281178
Serum metabolite (mass spec peak: 535.2 m/z)	HaploReg	rs11231328	minor allele	0.2689	NA	3.62e-15	European	23281178
Serum metabolite (mass spec peak: 535.2 m/z)	HaploReg	rs12223427	minor allele	0.2689	NA	3.62e-15	European	23281178
Serum metabolite (mass spec peak: 535.2 m/z)	HaploReg	rs1939777	minor allele	0.27	NA	4.01e-15	European	23281178
Androsterone glucuronide (X-22379)	Long T et al.	rs7109114	T	0.391042	0.185	4.29e-15	European	28263315
Serum metabolite (mass spec peak: 535.2 m/z)	HaploReg	rs7926184	minor allele	0.2689	NA	4.31e-15	European	23281178
Androsterone glucuronide (X-22379)	Long T et al.	rs956617	A	0.389621	0.1839	4.45e-15	European	28263315
Androsterone glucuronide (X-22379)	Long T et al.	rs4963345	T	0.381246	0.8129	4.53e-15	European	28263315
Androsterone glucuronide (X-22379)	Long T et al.	rs118061655	A	1.06246	0.01953	4.57e-15	European	28263315
Androsterone glucuronide (X-22379)	Long T et al.	rs4963234	C	0.39176	0.8132	8.42e-15	European	28263315
Serum metabolite (mass spec peak: 535.2 m/z)	HaploReg	rs2212994	minor allele	0.2635	NA	1.45e-14	European	23281178
Androsterone glucuronide (X-22379)	Long T et al.	rs12223427	T	0.375112	0.8137	1.53e-14	European	28263315
Serum metabolite (mass spec peak: 473.3 m/z)	HaploReg	rs7120661	minor allele	0.1794	NA	2.36e-14	European	23281178
Serum metabolite (mass spec peak: 535.2 m/z)	HaploReg	rs4963343	minor allele	0.265	NA	2.47e-14	European	23281178
Androsterone glucuronide (X-22379)	Long T et al.	rs1939777	G	0.379649	0.8129	2.88e-14	European	28263315
Etiocholanolone glucuronide	Long T et al.	rs112361069	T	0.610673	0.04808	4.35e-14	European	28263315
Androsterone glucuronide (X-22379)	Long T et al.	rs1939778	A	0.372738	0.8132	4.51e-14	European	28263315
Androsterone glucuronide (X-22379)	Long T et al.	rs144684779	A	0.374647	0.1747	5.22e-14	European	28263315
Androsterone glucuronide (X-22379)	Long T et al.	rs7130455	T	0.355429	0.8111	7.65e-14	European	28263315
Androsterone glucuronide (X-22379)	Long T et al.	rs11231328	A	0.365672	0.8135	8.4e-14	European	28263315
Androsterone glucuronide (X-22379)	Long T et al.	rs7120661	C	0.372623	0.8116	8.69e-14	European	28263315
Androsterone glucuronide (X-22379)	Long T et al.	rs1944042	C	0.372343	0.8106	9.61e-14	European	28263315
Androsterone glucuronide (X-22379)	Long T et al.	rs11231341	C	0.362038	0.8124	1.06e-13	European	28263315
Serum metabolite (mass spec peak: 473.3 m/z)	HaploReg	rs7941102	minor allele	0.1714	NA	1.58e-13	European	23281178
Serum metabolite (mass spec peak: 473.3 m/z)	HaploReg	rs1944043	minor allele	0.1738	NA	1.62e-13	European	23281178
Serum metabolite (mass spec peak: 473.3 m/z)	HaploReg	rs1944042	minor allele	0.1738	NA	1.62e-13	European	23281178
Serum metabolite (mass spec peak: 473.3 m/z)	HaploReg	rs7130316	minor allele	0.1738	NA	1.62e-13	European	23281178
Androsterone glucuronide (X-22379)	Long T et al.	rs1939736	G	0.36848	0.81	1.85e-13	European	28263315
Serum metabolite (mass spec peak: 473.3 m/z)	HaploReg	rs1944041	minor allele	0.1761	NA	1.93e-13	European	23281178
Serum metabolite (mass spec peak: 473.3 m/z)	HaploReg	rs7926818	minor allele	0.1738	NA	2.07e-13	European	23281178
Serum metabolite (mass spec peak: 473.3 m/z)	HaploReg	rs11231341	minor allele	0.1738	NA	2.07e-13	European	23281178
Androsterone glucuronide (X-22379)	Long T et al.	rs4963343	T	0.347338	0.8087	2.21e-13	European	28263315
Androsterone glucuronide (X-22379)	Long T et al.	rs6591734	C	0.370187	0.8106	2.3e-13	European	28263315
Androsterone glucuronide (X-22379)	Long T et al.	rs1944041	C	0.363958	0.8116	2.36e-13	European	28263315
Androsterone glucuronide (X-22379)	Long T et al.	rs1944045	C	0.362462	0.8084	2.98e-13	European	28263315
Serum metabolite (mass spec peak: 535.2 m/z)	HaploReg	rs4405319	minor allele	0.2462	NA	3.07e-13	European	23281178
Serum metabolite (mass spec peak: 473.3 m/z)	HaploReg	rs7109114	minor allele	0.1768	NA	3.1e-13	European	23281178
Serum metabolite (mass spec peak: 473.3 m/z)	HaploReg	rs11231322	minor allele	0.1768	NA	3.1e-13	European	23281178
Androsterone glucuronide (X-22379)	Long T et al.	rs1944043	C	0.363002	0.8111	3.62e-13	European	28263315
Androsterone glucuronide (X-22379)	Long T et al.	rs4963240	G	0.35057	0.8032	3.64e-13	European	28263315
Serum metabolite (mass spec peak: 535.2 m/z)	HaploReg	rs1954993	minor allele	0.2354	NA	3.67e-13	European	23281178
Serum metabolite (mass spec peak: 535.2 m/z)	HaploReg	rs1939744	minor allele	0.2354	NA	3.67e-13	European	23281178
Serum metabolite (mass spec peak: 535.2 m/z)	HaploReg	rs1944040	minor allele	0.2354	NA	3.67e-13	European	23281178
Androsterone glucuronide (X-22379)	Long T et al.	rs7926184	G	0.361739	0.8111	4.3e-13	European	28263315
Serum metabolite (mass spec peak: 473.3 m/z)	HaploReg	rs1944045	minor allele	0.1735	NA	4.54e-13	European	23281178
Serum metabolite (mass spec peak: 473.3 m/z)	HaploReg	rs11231328	minor allele	0.1735	NA	4.54e-13	European	23281178
Serum metabolite (mass spec peak: 473.3 m/z)	HaploReg	rs12223427	minor allele	0.1735	NA	4.54e-13	European	23281178
Serum metabolite (mass spec peak: 473.3 m/z)	HaploReg	rs1939777	minor allele	0.1744	NA	4.8e-13	European	23281178
Serum metabolite (mass spec peak: 473.3 m/z)	HaploReg	rs7926184	minor allele	0.1737	NA	4.96e-13	European	23281178
Androsterone glucuronide (X-22379)	Long T et al.	rs4405319	T	0.359918	0.19	6.39e-13	European	28263315
Androsterone glucuronide (X-22379)	Long T et al.	rs3891628	C	0.297771	0.2707	6.63e-13	European	28263315
Androsterone glucuronide (X-22379)	Long T et al.	rs1944035	G	0.360838	0.8108	7.83e-13	European	28263315
Serum metabolite (mass spec peak: 473.3 m/z)	HaploReg	rs2212994	minor allele	0.1711	NA	1.06e-12	European	23281178
Androsterone glucuronide (X-22379)	Long T et al.	rs4109879	A	0.354356	0.8084	1.18e-12	European	28263315
Androsterone glucuronide (X-22379)	Long T et al.	rs2212994	C	0.360064	0.8029	1.29e-12	European	28263315
Androsterone glucuronide (X-22379)	Long T et al.	rs9705282	G	0.340796	0.8074	1.63e-12	European	28263315
Androsterone glucuronide (X-22379)	Long T et al.	rs7130316	A	0.345023	0.8092	1.85e-12	European	28263315
Serum metabolite (mass spec peak: 473.3 m/z)	HaploReg	rs4963343	minor allele	0.1706	NA	2.23e-12	European	23281178
Androsterone glucuronide (X-22379)	Long T et al.	rs11231351	T	0.348364	0.8103	3.12e-12	European	28263315
Androsterone glucuronide (X-22379)	Long T et al.	rs7130710	T	0.343513	0.8108	3.16e-12	European	28263315
Androsterone glucuronide (X-22379)	Long T et al.	rs7941102	G	0.342958	0.804	6.05e-12	European	28263315
Androsterone glucuronide (X-22379)	Long T et al.	rs146681994	T	0.384162	0.1778	6.54e-12	European	28263315
Progesterone levels	GWAS Catalog	rs112295236	G	0.255	0.062	8e-12	European	26014426
Androsterone glucuronide (X-22379)	Long T et al.	rs10897323	C	0.374163	0.805	1.2e-11	European	28263315
Androsterone glucuronide (X-22379)	Long T et al.	rs1939750	T	0.306476	0.7807	1.33e-11	European	28263315
Androsterone glucuronide (X-22379)	Long T et al.	rs1954993	A	0.325878	0.7884	1.98e-11	European	28263315
Serum metabolite (mass spec peak: 474.3 m/z)	HaploReg	rs7120661	minor allele	0.1447	NA	2.62e-11	European	23281178
Androsterone glucuronide (X-22379)	Long T et al.	rs1939744	T	0.326394	0.7873	2.71e-11	European	28263315
Serum metabolite (mass spec peak: 474.3 m/z)	HaploReg	rs1944041	minor allele	0.1457	NA	3.14e-11	European	23281178
Serum metabolite (mass spec peak: 473.3 m/z)	HaploReg	rs4405319	minor allele	0.1569	NA	3.23e-11	European	23281178
Serum metabolite (mass spec peak: 474.3 m/z)	HaploReg	rs7926818	minor allele	0.1438	NA	3.25e-11	European	23281178
Serum metabolite (mass spec peak: 474.3 m/z)	HaploReg	rs11231341	minor allele	0.1438	NA	3.25e-11	European	23281178
Serum metabolite (mass spec peak: 473.3 m/z)	HaploReg	rs1954993	minor allele	0.1502	NA	3.33e-11	European	23281178
Serum metabolite (mass spec peak: 473.3 m/z)	HaploReg	rs1939744	minor allele	0.1502	NA	3.33e-11	European	23281178
Serum metabolite (mass spec peak: 473.3 m/z)	HaploReg	rs1944040	minor allele	0.1502	NA	3.33e-11	European	23281178
Serum metabolite (mass spec peak: 474.3 m/z)	HaploReg	rs1944043	minor allele	0.143	NA	3.4e-11	European	23281178
Serum metabolite (mass spec peak: 474.3 m/z)	HaploReg	rs1944042	minor allele	0.143	NA	3.4e-11	European	23281178
Serum metabolite (mass spec peak: 474.3 m/z)	HaploReg	rs7130316	minor allele	0.143	NA	3.4e-11	European	23281178
Serum metabolite (mass spec peak: 474.3 m/z)	HaploReg	rs7941102	minor allele	0.1408	NA	3.42e-11	European	23281178
Androsterone glucuronide (X-22379)	Long T et al.	rs113633408	G	0.324895	0.2116	4.04e-11	European	28263315
Androsterone glucuronide (X-22379)	Long T et al.	rs2212992	A	0.302516	0.7979	5.4e-11	European	28263315
Androsterone glucuronide (X-22379)	Long T et al.	rs1939753	T	0.31959	0.786	5.56e-11	European	28263315
Serum metabolite (mass spec peak: 474.3 m/z)	HaploReg	rs7109114	minor allele	0.1453	NA	5.62e-11	European	23281178
Serum metabolite (mass spec peak: 474.3 m/z)	HaploReg	rs11231322	minor allele	0.1453	NA	5.62e-11	European	23281178
Serum metabolite (mass spec peak: 474.3 m/z)	HaploReg	rs1944045	minor allele	0.1427	NA	7.43e-11	European	23281178
Serum metabolite (mass spec peak: 474.3 m/z)	HaploReg	rs11231328	minor allele	0.1427	NA	7.43e-11	European	23281178
Serum metabolite (mass spec peak: 474.3 m/z)	HaploReg	rs12223427	minor allele	0.1427	NA	7.43e-11	European	23281178
Androsterone glucuronide (X-22379)	Long T et al.	rs11518687	G	0.320019	0.2095	7.46e-11	European	28263315
Serum metabolite (mass spec peak: 474.3 m/z)	HaploReg	rs7926184	minor allele	0.143	NA	7.65e-11	European	23281178
Androsterone glucuronide (X-22379)	Long T et al.	rs1939745	G	0.310307	0.7858	7.75e-11	European	28263315
Serum metabolite (mass spec peak: 474.3 m/z)	HaploReg	rs1939777	minor allele	0.1432	NA	8.26e-11	European	23281178
Androsterone glucuronide (X-22379)	Long T et al.	rs1939752	A	0.309446	0.785	9.11e-11	European	28263315
Androsterone glucuronide (X-22379)	Yousri et al.	rs61285056	T	0.765175	0.0576241	9.11e-11	Middle East	29362361
Androsterone glucuronide (X-22379)	Long T et al.	rs1944040	T	0.313168	0.7871	9.28e-11	European	28263315
Androsterone glucuronide (X-22379)	Long T et al.	rs1939751	T	0.294891	0.7799	9.81e-11	European	28263315
Androsterone glucuronide (X-22379)	Long T et al.	rs4963249	G	0.306643	0.786	1.09e-10	European	28263315
Androsterone glucuronide (X-22379)	Long T et al.	rs4963371	G	0.315925	0.7863	1.13e-10	European	28263315
Etiocholanolone glucuronide	Long T et al.	rs10792382	G	0.276993	0.8098	1.29e-10	European	28263315
Serum metabolite (mass spec peak: 474.3 m/z)	HaploReg	rs4963343	minor allele	0.1425	NA	1.39e-10	European	23281178
Androsterone glucuronide (X-22379)	Long T et al.	rs7102504	T	0.310452	0.785	1.48e-10	European	28263315
Serum metabolite (mass spec peak: 474.3 m/z)	HaploReg	rs2212994	minor allele	0.1396	NA	1.74e-10	European	23281178
Etiocholanolone glucuronide	Long T et al.	rs117553016	A	0.726389	0.01997	5.81e-10	European	28263315
Etiocholanolone glucuronide	Long T et al.	rs140535429	A	0.272997	0.1831	6.43e-10	European	28263315
Androsterone glucuronide (X-22379)	Long T et al.	chr11_63212804_TA_T	T	0.91428	0.03008	6.54e-10	European	28263315
Androsterone glucuronide (X-22379)	Yousri et al.	rs142131421	A	0.7619	0.052305	6.54e-10	Middle East	29362361
Androsterone glucuronide (X-22379)	Yousri et al.	rs118186763	A	0.7619	0.052305	6.54e-10	Middle East	29362361
Androsterone glucuronide (X-22379)	Yousri et al.	rs111275386	A	0.7619	0.052305	6.54e-10	Middle East	29362361
Androsterone glucuronide (X-22379)	Yousri et al.	rs112870560	C	0.7619	0.052305	6.54e-10	Middle East	29362361
Androsterone glucuronide (X-22379)	Yousri et al.	rs182462158	G	0.7619	0.052305	6.54e-10	Middle East	29362361
Etiocholanolone glucuronide	Long T et al.	rs138003734	T	0.288121	0.1855	6.91e-10	European	28263315
Androsterone glucuronide (X-22379)	Long T et al.	rs4430513	C	0.298256	0.7826	7.04e-10	European	28263315
Etiocholanolone glucuronide	Long T et al.	chr11_63212804_TA_T	T	0.63652	0.03022	8.49e-10	European	28263315
Etiocholanolone glucuronide	Long T et al.	rs118061655	A	0.718872	0.01971	8.66e-10	European	28263315
Etiocholanolone glucuronide	Long T et al.	rs7945121	C	0.269226	0.8121	8.92e-10	European	28263315
Etiocholanolone glucuronide	Long T et al.	rs4963240	G	0.253937	0.8014	9.6e-10	European	28263315
Androsterone glucuronide (X-22379)	Yousri et al.	rs78176967	T	0.749164	0.0531915	9.63e-10	Middle East	29362361
Androsterone glucuronide (X-22379)	Yousri et al.	rs78598697	T	0.749164	0.0531915	9.63e-10	Middle East	29362361
Androsterone glucuronide (X-22379)	Yousri et al.	rs185559936	T	0.749164	0.0531915	9.63e-10	Middle East	29362361
Androsterone glucuronide (X-22379)	Yousri et al.	rs80276717	T	0.749164	0.0531915	9.63e-10	Middle East	29362361
Androsterone glucuronide (X-22379)	Yousri et al.	rs117282251	A	0.749164	0.0531915	9.63e-10	Middle East	29362361
Androsterone glucuronide (X-22379)	Yousri et al.	rs188081715	G	0.749164	0.0531915	9.63e-10	Middle East	29362361
Androsterone glucuronide (X-22379)	Yousri et al.	rs112515408	C	0.749164	0.0531915	9.63e-10	Middle East	29362361
Androsterone glucuronide (X-22379)	Yousri et al.	rs151042642	T	0.749164	0.0531915	9.63e-10	Middle East	29362361
Androsterone glucuronide (X-22379)	Yousri et al.	rs74511527	T	0.749164	0.0531915	9.63e-10	Middle East	29362361
Androsterone glucuronide (X-22379)	Yousri et al.	rs78107878	T	0.749164	0.0531915	9.63e-10	Middle East	29362361
Androsterone glucuronide (X-22379)	Yousri et al.	rs78788730	G	0.749164	0.0531915	9.63e-10	Middle East	29362361
Androsterone glucuronide (X-22379)	Yousri et al.	rs113570042	T	0.749164	0.0531915	9.63e-10	Middle East	29362361
Androsterone glucuronide (X-22379)	Yousri et al.	rs75148323	T	0.749164	0.0531915	9.63e-10	Middle East	29362361
Androsterone glucuronide (X-22379)	Yousri et al.	rs76926887	A	0.749164	0.0531915	9.63e-10	Middle East	29362361
Androsterone glucuronide (X-22379)	Yousri et al.	rs78014292	A	0.749164	0.0531915	9.63e-10	Middle East	29362361
Androsterone glucuronide (X-22379)	Yousri et al.	rs188803806	T	0.749164	0.0531915	9.63e-10	Middle East	29362361
Androsterone glucuronide (X-22379)	Yousri et al.	rs184061227	G	0.749164	0.0531915	9.63e-10	Middle East	29362361
Androsterone glucuronide (X-22379)	Yousri et al.	rs143586387	G	0.749164	0.0531915	9.63e-10	Middle East	29362361
Androsterone glucuronide (X-22379)	Yousri et al.	rs191957714	G	0.749164	0.0531915	9.63e-10	Middle East	29362361
Androsterone glucuronide (X-22379)	Yousri et al.	rs377204392	T	0.749164	0.0531915	9.63e-10	Middle East	29362361
Androsterone glucuronide (X-22379)	Yousri et al.	rs191081650	A	0.749164	0.0531915	9.63e-10	Middle East	29362361
Androsterone glucuronide (X-22379)	Yousri et al.	rs118185151	T	0.749164	0.0531915	9.63e-10	Middle East	29362361
Androsterone glucuronide (X-22379)	Yousri et al.	rs112595814	G	0.749164	0.0531915	9.63e-10	Middle East	29362361
Androsterone glucuronide (X-22379)	Yousri et al.	rs1939768	G	0.728861	0.0558511	1.1e-09	Middle East	29362361
Etiocholanolone glucuronide	Long T et al.	rs4963345	T	0.268776	0.8111	1.22e-09	European	28263315
Etiocholanolone glucuronide	Long T et al.	rs11231322	T	0.27302	0.1863	1.24e-09	European	28263315
Etiocholanolone glucuronide	Long T et al.	rs1939777	G	0.259571	0.8111	1.3e-09	European	28263315
Serum metabolite (mass spec peak: 474.3 m/z)	HaploReg	rs1954993	minor allele	0.1256	NA	1.35e-09	European	23281178
Serum metabolite (mass spec peak: 474.3 m/z)	HaploReg	rs1939744	minor allele	0.1256	NA	1.35e-09	European	23281178
Serum metabolite (mass spec peak: 474.3 m/z)	HaploReg	rs1944040	minor allele	0.1256	NA	1.35e-09	European	23281178
Androsterone glucuronide (X-22379)	Long T et al.	rs9666145	T	0.317137	0.7768	1.37e-09	European	28263315
Etiocholanolone glucuronide	Long T et al.	rs4963234	C	0.268258	0.8114	1.47e-09	European	28263315
Etiocholanolone glucuronide	Long T et al.	rs11231319	A	0.271888	0.185	1.61e-09	European	28263315
Androsterone glucuronide (X-22379)	Long T et al.	rs4963362	C	0.294314	0.7828	1.81e-09	European	28263315
Serum metabolite (mass spec peak: 474.3 m/z)	HaploReg	rs4405319	minor allele	0.1303	NA	1.86e-09	European	23281178
Etiocholanolone glucuronide	Long T et al.	rs1939781	A	0.270759	0.8119	2.01e-09	European	28263315
Androsterone glucuronide (X-22379)	Yousri et al.	rs142696888	A	0.733932	0.0531915	2.05e-09	Middle East	29362361
Androsterone glucuronide (X-22379)	Yousri et al.	rs147641133	T	0.733932	0.0531915	2.05e-09	Middle East	29362361
Androsterone glucuronide (X-22379)	Yousri et al.	rs184524563	G	0.733932	0.0531915	2.05e-09	Middle East	29362361
Androsterone glucuronide (X-22379)	Yousri et al.	rs118072533	T	0.733932	0.0531915	2.05e-09	Middle East	29362361
Androsterone glucuronide (X-22379)	Yousri et al.	rs112170989	T	0.733932	0.0531915	2.05e-09	Middle East	29362361
Androsterone glucuronide (X-22379)	Yousri et al.	rs113172275	C	0.733932	0.0531915	2.05e-09	Middle East	29362361
Androsterone glucuronide (X-22379)	Yousri et al.	rs111917130	C	0.733932	0.0531915	2.05e-09	Middle East	29362361
Androsterone glucuronide (X-22379)	Yousri et al.	rs113018881	T	0.733932	0.0531915	2.05e-09	Middle East	29362361
Androsterone glucuronide (X-22379)	Yousri et al.	rs111898898	A	0.733932	0.0531915	2.05e-09	Middle East	29362361
Androsterone glucuronide (X-22379)	Yousri et al.	rs79586456	A	0.733932	0.0531915	2.05e-09	Middle East	29362361
Androsterone glucuronide (X-22379)	Yousri et al.	rs75859219	T	0.733932	0.0531915	2.05e-09	Middle East	29362361
Androsterone glucuronide (X-22379)	Yousri et al.	rs118180749	A	0.733932	0.0531915	2.05e-09	Middle East	29362361
Etiocholanolone glucuronide	Long T et al.	rs1944042	C	0.260435	0.8087	2.28e-09	European	28263315
Etiocholanolone glucuronide	Long T et al.	rs7109114	T	0.269226	0.1868	2.29e-09	European	28263315
Androsterone glucuronide (X-22379)	Yousri et al.	rs80237154	G	0.69977	0.0585106	2.38e-09	Middle East	29362361
Androsterone glucuronide (X-22379)	Yousri et al.	rs79357841	A	0.69977	0.0585106	2.38e-09	Middle East	29362361
Etiocholanolone glucuronide	Long T et al.	rs7926818	T	0.269226	0.8127	2.55e-09	European	28263315
Etiocholanolone glucuronide	Long T et al.	rs1944043	C	0.258033	0.8092	2.63e-09	European	28263315
Etiocholanolone glucuronide	Long T et al.	rs956617	A	0.265943	0.1858	2.69e-09	European	28263315
Androsterone glucuronide (X-22379)	Yousri et al.	rs111348144	A	0.739143	0.0514184	2.7e-09	Middle East	29362361
Androsterone glucuronide (X-22379)	Yousri et al.	rs77850617	C	0.739143	0.0514184	2.7e-09	Middle East	29362361
Androsterone glucuronide (X-22379)	Yousri et al.	rs150262653	G	0.739143	0.0514184	2.7e-09	Middle East	29362361
Androsterone glucuronide (X-22379)	Yousri et al.	rs138715879	A	0.739143	0.0514184	2.7e-09	Middle East	29362361
Androsterone glucuronide (X-22379)	Yousri et al.	rs112545435	G	0.739143	0.0514184	2.7e-09	Middle East	29362361
Androsterone glucuronide (X-22379)	Yousri et al.	rs111327720	A	0.739143	0.0514184	2.7e-09	Middle East	29362361
Androsterone glucuronide (X-22379)	Yousri et al.	rs113061143	C	0.739143	0.0514184	2.7e-09	Middle East	29362361
Androsterone glucuronide (X-22379)	Yousri et al.	rs117714862	G	0.739143	0.0514184	2.7e-09	Middle East	29362361
Androsterone glucuronide (X-22379)	Yousri et al.	rs113444667	A	0.739143	0.0514184	2.7e-09	Middle East	29362361
Androsterone glucuronide (X-22379)	Yousri et al.	rs113532193	C	0.739143	0.0514184	2.7e-09	Middle East	29362361
Androsterone glucuronide (X-22379)	Yousri et al.	rs112621169	A	0.739143	0.0514184	2.7e-09	Middle East	29362361
Androsterone glucuronide (X-22379)	Yousri et al.	rs141232858	C	0.739143	0.0514184	2.7e-09	Middle East	29362361
Androsterone glucuronide (X-22379)	Yousri et al.	rs183044805	T	0.739143	0.0514184	2.7e-09	Middle East	29362361
Androsterone glucuronide (X-22379)	Yousri et al.	rs142916825	A	0.739143	0.0514184	2.7e-09	Middle East	29362361
Etiocholanolone glucuronide	Long T et al.	rs7120661	C	0.256937	0.8103	3.55e-09	European	28263315
Etiocholanolone glucuronide	Long T et al.	rs1939778	A	0.260335	0.8114	3.74e-09	European	28263315
Androsterone glucuronide (X-22379)	Yousri et al.	rs1939769	G	0.635634	0.070922	3.78e-09	Middle East	29362361
Androsterone glucuronide (X-22379)	Long T et al.	rs549357851	A	1.02659	0.01082	4.38e-09	European	28263315
Etiocholanolone glucuronide	Long T et al.	rs1939736	G	0.255083	0.8082	5.4e-09	European	28263315
Etiocholanolone glucuronide	Long T et al.	rs12223427	T	0.257357	0.8119	5.51e-09	European	28263315
Etiocholanolone glucuronide	Long T et al.	rs11231341	C	0.255515	0.8106	6.04e-09	European	28263315
Etiocholanolone glucuronide	Long T et al.	rs7130455	T	0.243029	0.8092	6.53e-09	European	28263315
Etiocholanolone glucuronide	Long T et al.	rs1944041	C	0.257371	0.8098	7.06e-09	European	28263315
Etiocholanolone glucuronide	Long T et al.	rs7926184	G	0.251549	0.8098	8.93e-09	European	28263315
Etiocholanolone glucuronide	Long T et al.	rs11231351	T	0.24741	0.8085	1.29e-08	European	28263315
Etiocholanolone glucuronide	Long T et al.	rs7941102	G	0.242126	0.8022	1.34e-08	European	28263315
Etiocholanolone glucuronide	Long T et al.	rs9705282	G	0.2515	0.8056	1.37e-08	European	28263315
Androsterone glucuronide (X-22379)	Long T et al.	rs4963368	G	0.281165	0.7728	1.44e-08	European	28263315
Androsterone glucuronide (X-22379)	Long T et al.	rs12796668	G	0.290041	0.7982	1.73e-08	European	28263315
Etiocholanolone glucuronide	Long T et al.	rs1944035	G	0.251015	0.809	1.82e-08	European	28263315
Etiocholanolone glucuronide	Long T et al.	rs2212994	C	0.241964	0.8011	1.94e-08	European	28263315
Etiocholanolone glucuronide	Long T et al.	rs7130710	T	0.238699	0.809	2.13e-08	European	28263315
Etiocholanolone glucuronide	Long T et al.	rs11231328	A	0.243865	0.8116	2.28e-08	European	28263315
Etiocholanolone glucuronide	Long T et al.	rs7130316	A	0.242992	0.8074	2.31e-08	European	28263315
Etiocholanolone glucuronide	Long T et al.	rs4963343	T	0.235778	0.8069	2.72e-08	European	28263315
Etiocholanolone glucuronide	Long T et al.	rs144684779	A	0.250561	0.1766	3.16e-08	European	28263315
Androsterone glucuronide (X-22379)	Long T et al.	rs4611208	T	0.224846	0.6216	3.72e-08	European	28263315
Etiocholanolone glucuronide	Long T et al.	rs3891628	C	0.224026	0.2712	3.75e-08	European	28263315
Androsterone glucuronide (X-22379)	Long T et al.	rs12794786	G	0.21783	0.619	4.06e-08	European	28263315
Etiocholanolone glucuronide	Long T et al.	rs6591734	C	0.250854	0.8087	4.24e-08	European	28263315
Etiocholanolone glucuronide	Long T et al.	rs1939744	T	0.240736	0.7851	5.72e-08	European	28263315
Etiocholanolone glucuronide	Long T et al.	rs4405319	T	0.22897	0.1921	5.93e-08	European	28263315
Androsterone glucuronide (X-22379)	Yousri et al.	rs17713514	T	0.67324	0.0514184	5.99e-08	Middle East	29362361
Androsterone glucuronide (X-22379)	Yousri et al.	rs149054421	T	0.67324	0.0514184	5.99e-08	Middle East	29362361
Androsterone glucuronide (X-22379)	Yousri et al.	rs138536820	C	0.67324	0.0514184	5.99e-08	Middle East	29362361
Androsterone glucuronide (X-22379)	Yousri et al.	rs190491362	G	0.67324	0.0514184	5.99e-08	Middle East	29362361
Etiocholanolone glucuronide	Long T et al.	rs7102504	T	0.236499	0.7827	6.3e-08	European	28263315
Etiocholanolone glucuronide	Long T et al.	rs1944045	C	0.234475	0.8064	6.75e-08	European	28263315
Etiocholanolone glucuronide	Long T et al.	rs1954993	A	0.238606	0.7861	6.93e-08	European	28263315
Etiocholanolone glucuronide	Long T et al.	rs4109879	A	0.235219	0.8066	6.96e-08	European	28263315
Etiocholanolone glucuronide	Long T et al.	rs113633408	G	0.23717	0.2139	8.55e-08	European	28263315
Etiocholanolone glucuronide	Long T et al.	rs11518687	G	0.238383	0.2118	9.73e-08	European	28263315
Etiocholanolone glucuronide	Long T et al.	rs10897323	C	0.255783	0.8032	9.98e-08	European	28263315
Etiocholanolone glucuronide	Long T et al.	rs146681994	T	0.263997	0.1797	1.27e-07	European	28263315
Etiocholanolone glucuronide	Long T et al.	rs9666145	T	0.239215	0.7746	1.27e-07	European	28263315
Etiocholanolone glucuronide	Long T et al.	rs1939745	G	0.224796	0.7835	1.28e-07	European	28263315
Androsterone glucuronide (X-22379)	Long T et al.	rs1939771	A	0.26378	0.7683	1.37e-07	European	28263315
Etiocholanolone glucuronide	Long T et al.	rs1939750	T	0.213552	0.7782	1.51e-07	European	28263315
Etiocholanolone glucuronide	Long T et al.	rs4430513	C	0.218323	0.7803	1.76e-07	European	28263315
Etiocholanolone glucuronide	Long T et al.	rs2212992	A	0.185217	0.7956	1.81e-07	European	28263315
Etiocholanolone glucuronide	Long T et al.	rs1939753	T	0.22522	0.7835	1.98e-07	European	28263315
Epiandrosterone sulfate	Shin et al.	rs1939769	A	0.0622	0.0643	2.06e-07	European	24816252
Etiocholanolone glucuronide	Long T et al.	rs4963362	C	0.224425	0.7806	2.08e-07	European	28263315
X-12844	Shin et al.	rs1939769	A	0.0333	0.0643	2.1e-07	European	24816252
Pregnanediol-3-glucuronide	Long T et al.	rs557340647	CT	0.36436	0.04862	2.27e-07	European	28263315
Etiocholanolone glucuronide	Long T et al.	rs4963249	G	0.216245	0.7835	2.33e-07	European	28263315
Etiocholanolone glucuronide	Long T et al.	rs1939752	A	0.217272	0.7824	2.4e-07	European	28263315
Androsterone glucuronide (X-22379)	Long T et al.	rs2222591	C	0.222868	0.572	2.42e-07	European	28263315
Androsterone glucuronide (X-22379)	Long T et al.	rs4562836	T	0.2495	0.7417	2.52e-07	European	28263315
Etiocholanolone glucuronide	Long T et al.	rs1944040	T	0.21834	0.7846	2.82e-07	European	28263315
Pregnanediol-3-glucuronide	Long T et al.	rs11828139	A	0.383276	0.06536	2.89e-07	European	28263315
Androsterone glucuronide (X-22379)	Long T et al.	rs2317093	T	0.226711	0.5752	3.04e-07	European	28263315
Androsterone glucuronide (X-22379)	Long T et al.	rs1308010	G	0.227162	0.572	3.04e-07	European	28263315
Pregnanediol-3-glucuronide	Long T et al.	rs199535653	A	0.341622	0.06243	3.2e-07	European	28263315
Pregnanediol-3-glucuronide	Long T et al.	rs78107878	T	0.341783	0.06376	3.41e-07	European	28263315
X-12844	Shin et al.	rs1939768	T	0.0324	0.0647	3.68e-07	European	24816252
Androsterone glucuronide (X-22379)	Long T et al.	rs11231394	C	0.212928	0.5567	3.92e-07	European	28263315
Pregnanediol-3-glucuronide	Long T et al.	rs112515408	C	0.339351	0.06243	4.07e-07	European	28263315
Pregnanediol-3-glucuronide	Long T et al.	rs142131421	A	0.337811	0.06323	4.08e-07	European	28263315
Androsterone glucuronide (X-22379)	Long T et al.	rs4578391	G	0.218626	0.7541	4.26e-07	European	28263315
Androsterone glucuronide (X-22379)	Long T et al.	rs10792403	G	0.223335	0.576	4.31e-07	European	28263315
Pregnanediol-3-glucuronide	Long T et al.	rs151042642	T	0.337811	0.06323	4.54e-07	European	28263315
Etiocholanolone glucuronide	Long T et al.	rs4963371	G	0.231963	0.784	4.68e-07	European	28263315
Epiandrosterone sulfate	Shin et al.	rs1939768	T	0.0599	0.0648	4.86e-07	European	24816252
Androsterone glucuronide (X-22379)	Long T et al.	rs12574967	G	0.233514	0.4137	5.05e-07	European	28263315
Androsterone glucuronide (X-22379)	Long T et al.	rs1852067	T	0.229798	0.4203	5.18e-07	European	28263315
Androsterone glucuronide (X-22379)	Long T et al.	rs4344494	A	0.225581	0.5765	5.21e-07	European	28263315
Pregnanediol-3-glucuronide	Long T et al.	rs78176967	T	0.337811	0.0635	5.21e-07	European	28263315
Pregnanediol-3-glucuronide	Long T et al.	rs78598697	T	0.337811	0.0635	5.21e-07	European	28263315
Pregnanediol-3-glucuronide	Long T et al.	rs80276717	T	0.337811	0.0635	5.21e-07	European	28263315
Pregnanediol-3-glucuronide	Long T et al.	rs74511527	T	0.337811	0.0635	5.21e-07	European	28263315
Pregnanediol-3-glucuronide	Long T et al.	rs78788730	G	0.337811	0.0635	5.21e-07	European	28263315
Pregnanediol-3-glucuronide	Long T et al.	rs113570042	T	0.337811	0.0635	5.21e-07	European	28263315
Pregnanediol-3-glucuronide	Long T et al.	rs75148323	T	0.337811	0.0635	5.21e-07	European	28263315
Pregnanediol-3-glucuronide	Long T et al.	rs76926887	A	0.337811	0.0635	5.21e-07	European	28263315
Androsterone glucuronide (X-22379)	Long T et al.	rs1525064	C	0.223501	0.5768	5.22e-07	European	28263315
Pregnanediol-3-glucuronide	Long T et al.	rs17713514	T	0.338614	0.06323	5.44e-07	European	28263315
Androsterone glucuronide (X-22379)	Long T et al.	rs12803485	T	0.200559	0.6459	5.45e-07	European	28263315
Androsterone glucuronide (X-22379)	Long T et al.	rs2186721	A	0.223335	0.5755	5.49e-07	European	28263315
Androsterone glucuronide (X-22379)	Long T et al.	rs3891629	C	0.234976	0.4095	5.66e-07	European	28263315
Pregnanediol-3-glucuronide	Long T et al.	rs202187460	T	0.331331	0.06296	5.91e-07	European	28263315
Pregnanediol-3-glucuronide	Long T et al.	rs143088266	TCGC	0.331331	0.06296	5.91e-07	European	28263315
Androsterone glucuronide (X-22379)	Long T et al.	rs7126542	T	0.177873	0.3813	6.05e-07	European	28263315
Pregnanediol-3-glucuronide	Long T et al.	rs111327720	A	0.33756	0.0635	6.05e-07	European	28263315
Pregnanediol-3-glucuronide	Long T et al.	rs111348144	A	0.342997	0.06403	6.06e-07	European	28263315
Androsterone glucuronide (X-22379)	Long T et al.	rs2317090	C	0.229798	0.4201	6.16e-07	European	28263315
Androsterone glucuronide (X-22379)	Long T et al.	rs12280550	G	0.226766	0.5757	6.24e-07	European	28263315
Androsterone glucuronide (X-22379)	Long T et al.	rs1997038	A	0.230565	0.5768	6.44e-07	European	28263315
Androsterone glucuronide (X-22379)	Long T et al.	rs1211550	A	0.221465	0.5773	6.74e-07	European	28263315
Androsterone glucuronide (X-22379)	Long T et al.	rs10792406	A	0.222612	0.5768	7e-07	European	28263315
Pregnanediol-3-glucuronide	Long T et al.	rs112621169	A	0.337811	0.06376	7e-07	European	28263315
Androsterone glucuronide (X-22379)	Long T et al.	rs4963252	C	0.22527	0.5765	7.05e-07	European	28263315
Etiocholanolone glucuronide	Long T et al.	rs1939751	T	0.20538	0.778	7.25e-07	European	28263315
Androsterone glucuronide (X-22379)	Long T et al.	rs4345971	C	0.241479	0.7594	7.76e-07	European	28263315
Androsterone glucuronide (X-22379)	Long T et al.	rs56030503	G	0.232654	0.4124	7.81e-07	European	28263315
Pregnanediol-3-glucuronide	Long T et al.	rs141232858	C	0.370538	0.05845	8.34e-07	European	28263315
Pregnanediol-3-glucuronide	Long T et al.	rs182462158	G	0.332317	0.06376	8.35e-07	European	28263315
Androsterone glucuronide (X-22379)	Long T et al.	rs1193642	G	0.220256	0.5739	8.69e-07	European	28263315
Androsterone glucuronide (X-22379)	Long T et al.	rs1193645	A	0.220024	0.5744	8.74e-07	European	28263315
Pregnanediol-3-glucuronide	Long T et al.	rs113532193	C	0.327502	0.06376	8.75e-07	European	28263315
Androsterone glucuronide (X-22379)	Long T et al.	rs7925760	G	0.220282	0.4142	8.95e-07	European	28263315
Pregnanediol-3-glucuronide	Long T et al.	rs112595814	G	0.327527	0.06296	8.95e-07	European	28263315
Androsterone glucuronide (X-22379)	Long T et al.	rs10792404	T	0.225725	0.4185	9.43e-07	European	28263315
Pregnanediol-3-glucuronide	Long T et al.	rs111275386	A	0.327701	0.06403	9.47e-07	European	28263315
Pregnanediol-3-glucuronide	Long T et al.	rs112870560	C	0.327701	0.06403	9.47e-07	European	28263315
Pregnanediol-3-glucuronide	Long T et al.	rs150262653	G	0.327701	0.06403	9.47e-07	European	28263315
Pregnanediol-3-glucuronide	Long T et al.	rs138715879	A	0.327701	0.06403	9.47e-07	European	28263315
Pregnanediol-3-glucuronide	Long T et al.	rs112545435	G	0.327701	0.06403	9.47e-07	European	28263315
Pregnanediol-3-glucuronide	Long T et al.	rs113061143	C	0.327701	0.06403	9.47e-07	European	28263315
Pregnanediol-3-glucuronide	Long T et al.	rs117714862	G	0.327701	0.06403	9.47e-07	European	28263315
Pregnanediol-3-glucuronide	Long T et al.	rs113444667	A	0.327701	0.06403	9.47e-07	European	28263315
Pregnanediol-3-glucuronide	Long T et al.	rs147641133	T	0.327701	0.06403	9.47e-07	European	28263315
Pregnanediol-3-glucuronide	Long T et al.	rs118072533	T	0.327701	0.06403	9.47e-07	European	28263315
Pregnanediol-3-glucuronide	Long T et al.	rs61285056	T	0.326207	0.06429	9.66e-07	European	28263315
Androsterone glucuronide (X-22379)	Long T et al.	rs1300798	T	0.224543	0.5765	9.67e-07	European	28263315
Pregnanediol-3-glucuronide	Long T et al.	rs113939203	A	0.326829	0.06376	1.04e-06	European	28263315
Androsterone glucuronide (X-22379)	Long T et al.	rs7115707	C	0.219252	0.5749	1.15e-06	European	28263315
Androsterone glucuronide (X-22379)	Long T et al.	rs12289480	C	0.223012	0.5739	1.23e-06	European	28263315
Androsterone glucuronide (X-22379)	Long T et al.	rs7938863	A	0.22176	0.5763	1.38e-06	European	28263315
Androsterone glucuronide (X-22379)	Long T et al.	rs1300795	T	0.218873	0.5757	1.44e-06	European	28263315
Androsterone glucuronide (X-22379)	Long T et al.	rs2317089	C	0.220856	0.4211	1.47e-06	European	28263315
Androsterone glucuronide (X-22379)	Long T et al.	rs10750995	G	0.220551	0.4206	1.48e-06	European	28263315
Androsterone glucuronide (X-22379)	Long T et al.	rs1122524	C	0.228601	0.4145	1.51e-06	European	28263315
Pregnanediol-3-glucuronide	Long T et al.	rs118186763	A	0.327966	0.06217	1.51e-06	European	28263315
Pregnanediol-3-glucuronide	Long T et al.	rs77850617	C	0.294722	0.05632	1.6e-06	European	28263315
Pregnanediol-3-glucuronide	Long T et al.	rs111917130	C	0.326005	0.06323	1.62e-06	European	28263315
Androsterone glucuronide (X-22379)	Long T et al.	rs4258381	C	0.220898	0.5604	1.65e-06	European	28263315
Androsterone glucuronide (X-22379)	Long T et al.	rs1525071	C	0.217368	0.5765	1.73e-06	European	28263315
X-11470	Shin et al.	rs1939769	A	0.0352	0.0647	1.77e-06	European	24816252
Pregnanediol-3-glucuronide	Long T et al.	rs111898898	A	0.328718	0.06376	1.79e-06	European	28263315
Pregnanediol-3-glucuronide	Long T et al.	rs1939768	G	0.302674	0.93704	1.8e-06	European	28263315
Androsterone glucuronide (X-22379)	Long T et al.	rs7126203	C	0.193328	0.6937	1.84e-06	European	28263315
Androsterone glucuronide (X-22379)	Long T et al.	rs1300796	T	0.219591	0.576	1.85e-06	European	28263315
Pregnanediol-3-glucuronide	Long T et al.	rs138536820	C	0.359201	0.06057	1.87e-06	European	28263315
Pregnanediol-3-glucuronide	Long T et al.	rs78014292	A	0.30846	0.06243	1.9e-06	European	28263315
Pregnanediol-3-glucuronide	Long T et al.	rs80237154	G	0.325128	0.0627	1.9e-06	European	28263315
Pregnanediol-3-glucuronide	Long T et al.	rs79357841	A	0.325128	0.0627	1.9e-06	European	28263315
Androsterone glucuronide (X-22379)	Long T et al.	rs2155316	G	0.214322	0.5763	1.94e-06	European	28263315
Androsterone glucuronide (X-22379)	Long T et al.	rs35008097	TA	0.215084	0.5583	2e-06	European	28263315
Androsterone glucuronide (X-22379)	Long T et al.	rs9804675	C	0.170104	0.5897	2.21e-06	European	28263315
Pregnanediol-3-glucuronide	Long T et al.	rs112170989	T	0.319806	0.0635	2.32e-06	European	28263315
Pregnanediol-3-glucuronide	Long T et al.	rs113172275	C	0.319806	0.0635	2.32e-06	European	28263315
Pregnanediol-3-glucuronide	Long T et al.	rs113018881	T	0.319806	0.0635	2.32e-06	European	28263315
Pregnanediol-3-glucuronide	Long T et al.	rs75859219	T	0.319806	0.0635	2.32e-06	European	28263315
Pregnanediol-3-glucuronide	Long T et al.	rs118185151	T	0.332477	0.06137	2.41e-06	European	28263315
Androsterone glucuronide (X-22379)	Long T et al.	rs1193646	G	0.224236	0.4224	2.49e-06	European	28263315
Pregnanediol-3-glucuronide	Long T et al.	rs118180749	A	0.32825	0.06137	2.5e-06	European	28263315
Pregnanediol-3-glucuronide	Long T et al.	rs79586456	A	0.318878	0.06323	2.54e-06	European	28263315
Androsterone glucuronide (X-22379)	Long T et al.	rs6591746	T	0.182166	0.7264	2.64e-06	European	28263315
Androsterone glucuronide (X-22379)	Long T et al.	rs6591771	C	0.227015	0.4208	2.87e-06	European	28263315
Etiocholanolone glucuronide	Long T et al.	rs12796668	G	0.196514	0.7964	2.89e-06	European	28263315
X-11470	Shin et al.	rs1939768	T	0.0342	0.0651	2.97e-06	European	24816252
Androsterone glucuronide (X-22379)	Long T et al.	rs11231324	C	0.178317	0.5377	3.36e-06	European	28263315
Etiocholanolone glucuronide	Long T et al.	rs11231394	C	0.166606	0.5554	3.39e-06	European	28263315
Androsterone glucuronide (X-22379)	Long T et al.	rs61661499	AG	0.210573	0.4148	3.68e-06	European	28263315
Androsterone glucuronide (X-22379)	Long T et al.	rs10897385	T	0.228122	0.3921	4.41e-06	European	28263315
Pregnanediol-3-glucuronide	Long T et al.	rs142916825	A	0.323001	0.06164	5.09e-06	European	28263315
Pregnanediol-3-glucuronide	Long T et al.	rs112295236	G	0.279876	0.06031	5.52e-06	European	28263315
Pregnanediol-3-glucuronide	Long T et al.	rs113497640	G	0.279876	0.06031	5.52e-06	European	28263315
Androsterone glucuronide (X-22379)	Long T et al.	rs2155328	G	0.178812	0.5266	5.62e-06	European	28263315
Androsterone glucuronide (X-22379)	Long T et al.	rs11231400	A	0.209468	0.3707	6.32e-06	European	28263315
Androsterone glucuronide (X-22379)	Long T et al.	rs6591744	G	0.157106	0.7177	6.7e-06	European	28263315
Androsterone glucuronide (X-22379)	Long T et al.	rs1961166	G	0.204754	0.6309	6.94e-06	European	28263315
Etiocholanolone glucuronide	Long T et al.	rs6591746	T	0.149859	0.7244	7.05e-06	European	28263315
Androsterone glucuronide (X-22379)	Long T et al.	rs4246212	T	0.175217	0.5464	7.41e-06	European	28263315
Androsterone glucuronide (X-22379)	Long T et al.	rs2212458	C	0.169764	0.5644	8.04e-06	European	28263315
Androsterone glucuronide (X-22379)	Long T et al.	rs10792389	G	0.165695	0.6884	9.3e-06	European	28263315
X-11444	Shin et al.	rs1939769	A	0.0287	0.0647	6.2e-05	European	24816252
X-10429	Shin et al.	rs12803485	T	-0.0104	0.6499	0.0001297	European	24816252
5alpha-androstan-3beta,17beta-diol_disulfate	Shin et al.	rs1939769	A	0.0515	0.0637	0.0001337	European	24816252
X-13859	Shin et al.	rs1939749	T	0.0108	0.1502	0.0001633	European	24816252
X-11444	Shin et al.	rs1939768	T	0.0267	0.0652	0.0001822	European	24816252
5alpha-androstan-3beta,17beta-diol_disulfate	Shin et al.	rs1939768	T	0.0498	0.0641	0.0002028	European	24816252
1-palmitoylglycerophosphoinositol*	Shin et al.	rs11821616	A	0.0733	0.0297	0.000376	European	24816252
X-13859	Shin et al.	rs4393318	A	0.01	0.1491	0.0004673	European	24816252
X-13859	Shin et al.	rs7948969	A	0.0099	0.1493	0.000554	European	24816252
X-13859	Shin et al.	rs1939748	C	-0.0099	0.8507	0.0005563	European	24816252
X-13859	Shin et al.	rs1939747	T	0.0099	0.1493	0.0005567	European	24816252
X-13859	Shin et al.	rs4366490	T	0.0099	0.1493	0.0005575	European	24816252
X-13859	Shin et al.	rs10736724	A	-0.0099	0.8507	0.0005576	European	24816252
X-08766	Shin et al.	rs1939771	A	-0.0145	0.8035	0.0009416	European	24816252
X-13859	Shin et al.	rs10501392	A	-0.012	0.876	0.00109	European	24816252
X-12063	Shin et al.	rs1122524	A	-0.0163	0.5904	0.001159	European	24816252
ergothioneine	Shin et al.	rs11821616	A	-0.0945	0.0278	0.001225	European	24816252
X-10429	Shin et al.	rs4405319	T	0.0115	0.1844	0.001275	European	24816252
1-palmitoylglycerophosphoinositol*	Shin et al.	rs12291674	T	-0.0397	0.9774	0.001319	European	24816252
alpha-ketoglutarate	Shin et al.	rs12804561	A	0.0139	0.279	0.001363	European	24816252
alpha-ketoglutarate	Shin et al.	rs11231410	T	-0.0114	0.6377	0.001503	European	24816252
X-14658	Shin et al.	rs12364655	A	0.0377	0.913	0.001525	European	24816252
bilirubin_E,E*	Shin et al.	rs7949840	T	-0.0181	0.6355	0.001557	European	24816252
alpha-ketoglutarate	Shin et al.	rs7949840	T	-0.0114	0.6371	0.001563	European	24816252
X-11849	Shin et al.	rs10897383	C	0.034	0.3488	0.001628	European	24816252
bilirubin_E,E*	Shin et al.	rs11231409	T	-0.0181	0.6358	0.001667	European	24816252
glutamate	Shin et al.	rs12291674	T	0.0363	0.9779	0.001895	European	24816252
2-hydroxyglutarate	Shin et al.	rs12804561	A	0.0105	0.2815	0.001939	European	24816252
X-11849	Shin et al.	rs10897384	A	-0.0335	0.6535	0.002036	European	24816252
alpha-ketoglutarate	Shin et al.	rs11231397	C	-0.0111	0.641	0.002061	European	24816252
hyodeoxycholate	Shin et al.	rs11231390	A	-0.0386	0.9055	0.002081	European	24816252
alpha-ketoglutarate	Shin et al.	rs11231409	T	-0.0111	0.6375	0.002151	European	24816252
X-11849	Shin et al.	rs11231397	C	-0.0311	0.6373	0.002291	European	24816252
X-10429	Shin et al.	rs1525071	T	0.0082	0.4285	0.002323	European	24816252
glutamate	Shin et al.	rs2155324	A	0.0354	0.977	0.002334	European	24816252
alpha-ketoglutarate	Shin et al.	rs10750992	C	-0.0131	0.7154	0.002535	European	24816252
X-11849	Shin et al.	rs6591768	T	0.0329	0.3174	0.002568	European	24816252
2-hydroxyglutarate	Shin et al.	rs12803485	T	-0.0099	0.6496	0.002718	European	24816252
alpha-ketoglutarate	Shin et al.	rs11231385	T	0.013	0.2788	0.002755	European	24816252
X-12039	Shin et al.	rs12803485	T	-0.0214	0.6486	0.002797	European	24816252
X-05426	Shin et al.	rs10750992	C	-0.0182	0.7121	0.002898	European	24816252
2-hydroxyglutarate	Shin et al.	rs10750992	C	-0.0101	0.7124	0.002966	European	24816252
X-14057	Shin et al.	rs11821616	A	-0.0613	0.0272	0.003021	European	24816252
X-11849	Shin et al.	rs10897381	T	-0.032	0.653	0.003148	European	24816252
X-11849	Shin et al.	rs1122524	A	-0.0316	0.5894	0.003151	European	24816252
X-11849	Shin et al.	rs1525071	T	0.0298	0.4289	0.003175	European	24816252
X-11849	Shin et al.	rs11231410	T	-0.03	0.6342	0.003209	European	24816252
X-11849	Shin et al.	rs6591765	T	0.0301	0.325	0.003308	European	24816252
1,6-anhydroglucose	Shin et al.	rs1939768	T	0.0423	0.0639	0.00335	European	24816252
1-palmitoylglycerophosphoinositol*	Shin et al.	rs2155324	A	-0.036	0.9765	0.003439	European	24816252
X-11849	Shin et al.	rs1939767	T	-0.0318	0.6833	0.00359	European	24816252
X-11849	Shin et al.	rs10792406	A	-0.0293	0.5701	0.003723	European	24816252
2-hydroxyglutarate	Shin et al.	rs11231385	T	0.0098	0.2813	0.00386	European	24816252
hexadecanedioate	Shin et al.	rs12291674	T	-0.0444	0.9781	0.003867	European	24816252
1,6-anhydroglucose	Shin et al.	rs1939769	A	0.0419	0.0635	0.003946	European	24816252
hyodeoxycholate	Shin et al.	rs4405319	T	0.0248	0.1847	0.003949	European	24816252
X-05426	Shin et al.	rs12803485	T	-0.0171	0.6482	0.003994	European	24816252
X-11849	Shin et al.	rs7126023	T	-0.0296	0.6757	0.003995	European	24816252
citrulline	Shin et al.	rs10897384	A	0.005	0.6553	0.004153	European	24816252
X-13671	Shin et al.	rs4405319	T	-0.0092	0.1858	0.004325	European	24816252
bilirubin_E,E*	Shin et al.	rs11231410	T	-0.0163	0.636	0.004338	European	24816252
glycerol	Shin et al.	rs7949840	T	-0.0072	0.6354	0.004399	European	24816252
citrulline	Shin et al.	rs10897383	C	-0.0049	0.3464	0.004402	European	24816252
cysteine	Shin et al.	rs10897376	T	0.0075	0.7059	0.00446	European	24816252
alpha-ketoglutarate	Shin et al.	rs10897384	A	-0.0121	0.6583	0.004573	European	24816252
X-13859	Shin et al.	rs2155325	A	-0.0105	0.8603	0.004593	European	24816252
X-05426	Shin et al.	rs11231385	T	0.0173	0.2809	0.004605	European	24816252
X-12063	Shin et al.	rs10792406	A	-0.0141	0.5706	0.004871	European	24816252
X-13741	Shin et al.	rs2226866	C	-0.0256	0.762	0.004916	European	24816252
X-14658	Shin et al.	rs11231390	A	0.0341	0.9048	0.004964	European	24816252
