# Supplementary material for: Unraveling the functional role of the orphan solute carrier, SLC22A24 in the transport of steroid conjugates through metabolomic and genome-wide association studies
Source: PLoS Genet. 2019 Sep 25;15(9):e1008208. doi: 10.1371/journal.pgen.1008208 (PMC6760779; doi:10.1371/journal.pgen.1008208)
Supplement: S2 Table — (XLSX) [file pgen.1008208.s012.xlsx]

## Sheet: S2 Table
S2 Table. Association of SLC22A10 and SLC22A25 missense and nonsense variants with two steroid conjugates. These functional SNPs have weaker association with steroid glucuronide compared to SLC22A24 (501-Ter, rs11231341) (Table 1).
rsID	chr	position	A1	A2	EffectAllele	EffFreq	N	beta	se	p	cohort	metabolite	source	Gene	Function	Known function
rs6591771	11	62931484	T	C	C	0.413793	1375	0.14688	0.0402542	0.000263458	ARIC (European)	etiocholanolone glucuronide	This study	SLC22A25	nonsynonymous
rs1790218	11	63057925	G	A	A	0.58542	1375	-0.151519	0.0399752	0.000150455	ARIC (European)	etiocholanolone glucuronide	This study	SLC22A10	stopgain	A allele is strongly associated with lower SLC22A10 transcript and protein levels
rs1201559	11	63072310	C	T	T	0.588764	1375	-0.153213	0.0399558	0.000125787	ARIC (European)	etiocholanolone glucuronide	This study	SLC22A10	nonsynonymous
rs6591771	11	62931484	T	C	C	0.413793	1375	0.185753	0.0402292	3.89e-06	ARIC (European)	androsterone glucuronide	This study	SLC22A25	nonsynonymous
rs1790218	11	63057925	G	A	A	0.58542	1375	-0.191873	0.0399504	1.56e-06	ARIC (European)	androsterone glucuronide	This study	SLC22A10	stopgain	A allele is strongly associated with lower SLC22A10 transcript and protein levels
rs1201559	11	63072310	C	T	T	0.588764	1375	-0.193291	0.039931	1.29e-06	ARIC (European)	androsterone glucuronide	This study	SLC22A10	nonsynonymous
rs6591771	11	63072310	T	C	C	0.4208	1895	0.227015	NA	2.87e-06	Long T et al. (European)	androsterone glucuronide		SLC22A25	nonsynonymous
