# Supplementary material for: Unraveling the functional role of the orphan solute carrier, SLC22A24 in the transport of steroid conjugates through metabolomic and genome-wide association studies
Source: PLoS Genet. 2019 Sep 25;15(9):e1008208. doi: 10.1371/journal.pgen.1008208 (PMC6760779; doi:10.1371/journal.pgen.1008208)
Supplement: S3 Table — (XLSX) [file pgen.1008208.s013.xlsx]

## Sheet: S3 Table
												SAMPLE NAME	UCSF-02030	UCSF-02031	UCSF-02032	UCSF-02033	UCSF-02034	UCSF-02035	UCSF-02036	UCSF-02037	UCSF-02038	UCSF-02039	UCSF-02070	UCSF-02071	UCSF-02072	UCSF-02073	UCSF-02074
S3 Table. Results from metabolomic study using Metabolon Inc. technology. Values for each sample are normalized by Bradford protein concentration. Each biochemical is then rescaled to set the median equal to 1. Missing values are imputed with the minimum. Values from columns N to R, columns S to W and columns X to AB are values from HEK293 Flp-In cells transient transfected with empty vector (EV)…
												CLIENT IDENTIFIER	EV_1	EV_2	EV_3	EV_4	EV_5	A1_1	A1_2	A1_3	A1_4	A1_5	A24_1	A24_2	A24_3	A24_4	A24_5
												PARENT SAMPLE ID	4783818	4783819	4783820	4783821	4783822	4783823	4783824	4783825	4783826	4783827	4783858	4783859	4783860	4783861	4783862
												BRADFORD PROTEIN	29.908	29.823	27.647	30.568	33.07	26.384	29.316	31.744	28.899	30.995	30.866	30.689	30.21	33.321	31.57
												CELL LINE	HEK 293	HEK 293	HEK 293	HEK 293	HEK 293	HEK 293	HEK 293	HEK 293	HEK 293	HEK 293	HEK 293	HEK 293	HEK 293	HEK 293	HEK 293
												DSDNA ASSAY	687.293	754.735	727.307	732.898	752.715	585.551	761.762	893.352	725.931	876.143	736.892	755.372	791.623	819.578	690.51
												GENOTYPE	Empty Vector	Empty Vector	Empty Vector	Empty Vector	Empty Vector	SLC22A1	SLC22A1	SLC22A1	SLC22A1	SLC22A1	SLC22A24	SLC22A24	SLC22A24	SLC22A24	SLC22A24
												GROUP NAME
												GROUP NUMBER	1	1	1	1	1	2	2	2	2	2	9	9	9	9	9
												RUN DAY	1	2	1	2	1	2	1	2	1	2	1	2	1	2	1
												SAMPLE AMOUNT	100 uL	100 uL	100 uL	100 uL	100 uL	100 uL	100 uL	100 uL	100 uL	100 uL	100 uL	100 uL	100 uL	100 uL	100 uL
												SAMPLE NUMBER	1	2	3	4	5	6	7	8	9	10	41	42	43	44	45
												TIME POINT	24 hrs	24 hrs	24 hrs	24 hrs	24 hrs	24 hrs	24 hrs	24 hrs	24 hrs	24 hrs	24 hrs	24 hrs	24 hrs	24 hrs	24 hrs
												TREATMENT	cells incubated with 20 percent FBS	cells incubated with 20 percent FBS	cells incubated with 20 percent FBS	cells incubated with 20 percent FBS	cells incubated with 20 percent FBS	cells incubated with 20 percent FBS	cells incubated with 20 percent FBS	cells incubated with 20 percent FBS	cells incubated with 20 percent FBS	cells incubated with 20 percent FBS	cells incubated with 20 percent FBS	cells incubated with 20 percent FBS	cells incubated with 20 percent FBS	cells incubated with 20 percent FBS	cells incubated with 20 percent FBS
PATHWAY SORTORDER	BIOCHEMICAL	SUPER PATHWAY	SUB PATHWAY	COMP ID	PLATFORM	CHEMICAL ID	RI	MASS	CAS	PUBCHEM	KEGG	Group HMDB	negative control cells transfected with empty pCMV6_Entry vector	negative control cells transfected with empty pCMV6_Entry vector	negative control cells transfected with empty pCMV6_Entry vector	negative control cells transfected with empty pCMV6_Entry vector	negative control cells transfected with empty pCMV6_Entry vector	positive control cells transfected with SLC22A1	positive control cells transfected with SLC22A1	positive control cells transfected with SLC22A1	positive control cells transfected with SLC22A1	positive control cells transfected with SLC22A1	cells transfected with SLC22A24	cells transfected with SLC22A24	cells transfected with SLC22A24	cells transfected with SLC22A24	cells transfected with SLC22A24	Average_EV	Average_SLC22A1	Average_SLC22A24	TTEST_EV_SLC22A1	TTEST_EV_SLC22A24	Ratio_SLC22A24_EV	FDR_EV_SLC22A1	FDR_EV_SLC22A24	ROW	Include=1, where p>0.05 between EV and SLC22A1
35	N-acetylaspartate (NAA)	Amino Acid	Alanine and Aspartate Metabolism	22185	LC/MS Polar	100000787	3143	174.041	997-55-7;997-55-7	65065	C01042	HMDB00812	1.164	1.0869	1.1989	1.185	1.1422	0.8865	0.8912	0.805	0.9105	0.7746	0.1557	0.1683	0.1898	0.1395	0.1564	1.1554	0.85356	0.16194	1.72034e-05	4.98944e-11	0.140159	0.000559431	3.57743e-08	492	0
52	N-acetyl-aspartyl-glutamate (NAAG)	Amino Acid	Glutamate Metabolism	35665	LC/MS Pos Early	100001612	1035	305.098	3106-85-2	5255	C12270	HMDB01067	1.2059	1.118	1.2062	1.2204	1.141	0.9167	0.7879	0.7029	0.803	0.6963	0.206	0.2795	0.2796	0.2273	0.1992	1.1783	0.78136	0.23832	2.15924e-05	4.87275e-10	0.202257	0.0005704	1.74688e-07	493	0
2578	7-dehydrocholesterol	Lipid	Sterol	1099	LC/MS Pos Late	264	2467	367.336	434-16-2	439423	C01164	HMDB00032	0.116	0.1165	0.1388	0.1137	0.1419	1	0.8626	0.7151	0.9727	0.7107	1.1871	1.0959	1.2632	1.0522	1.2634	0.12538	0.85222	1.17236	2.45682e-06	9.42018e-09	9.35045	0.000188945	2.25142e-06	205	0
2772	taurocholate	Lipid	Primary Bile Acid Metabolism	18497	LC/MS Neg	1648	5150	514.284	145-42-6	6675	C05122	HMDB00036	0.6235	0.8842	1.2351	1.0887	0.7047	0.8666	1.0088	0.9791	1.0703	0.8835	3.424	3.4194	3.3572	3.5967	3.2501	0.90724	0.96166	3.40948	0.664366	4.77513e-08	3.75808	0.769716	8.55942e-06	676	1
44	N-acetylglutamate	Amino Acid	Glutamate Metabolism	15720	LC/MS Pos Early	100000282	1050	190.071	5817-08-03	70914	C00624	HMDB01138	0.9487	1.0442	1.1916	1.2041	0.9958	0.9733	0.7478	0.7657	0.7854	0.7308	0.1463	0.1787	0.2064	0.1832	0.1655	1.07688	0.8006	0.17602	0.00360455	1.37894e-07	0.163454	0.0179497	1.9774e-05	500	0
3602	pantetheine	Cofactors and Vitamins	Pantothenate and CoA Metabolism	57555	LC/MS Pos Early	100001495	2056	279.137	496-65-1	439322	C00831		0.4733	0.42	0.3528	0.4115	0.34	0.4967	0.3455	0.533	0.5456	0.5345	0.9909	0.9811	1.0882	0.9284	1.0844	0.39952	0.49106	1.0146	0.0735954	2.85759e-07	2.53955	0.179102	3.41482e-05	579	1
954	pyruvate	Carbohydrate	Glycolysis, Gluconeogenesis, and Pyruvate Metabolism	22250	LC/MS Polar	823	2650	175.025	127-17-3	1060	C00022	HMDB00243	1.0273	0.9715	1.1639	1.2726	1.325	0.8563	0.9106	0.8665	1.0091	0.8016	0.2234	0.1717	0.1992	0.1645	0.1737	1.15206	0.88882	0.1865	0.00877305	6.5714e-07	0.161884	0.0365673	6.73099e-05	613	0
2793	taurodeoxycholate	Lipid	Secondary Bile Acid Metabolism	12261	LC/MS Neg	1668	5257.4	498.289	207737-97-1	2733768	C05463	HMDB00896	0.5352	1.1281	0.8754	0.7839	0.8302	0.877	1.2808	1.0143	1.8153	0.7905	2.9249	3.7533	3.2773	3.8376	3.6892	0.83056	1.15558	3.49646	0.156023	8.45211e-07	4.20976	0.312438	7.5752e-05	677	1
2553	hexadecasphingosine (d16:1)*	Lipid	Sphingosines	57428	LC/MS Pos Late	100015723	1289	272.258					1.2576	1.3463	1.3584	1.4672	1.3588	0.9237	1.2515	0.9172	0.8948	0.7703	0.8218	0.7537	0.8679	0.8831	0.7105	1.35766	0.9515	0.8074	0.00156608	2.54969e-06	0.5947	0.00956761	0.000203125	403	0
2561	3-hydroxy-3-methylglutarate	Lipid	Mevalonate Metabolism	531	LC/MS Polar	112	2850	161.046	503-49-1	1662	C03761	HMDB00355	0.7732	0.9861	0.9525	1.0643	1.1097	1.1029	1.0129	1.1371	1.1096	1.1313	0.377	0.4192	0.4065	0.3746	0.3554	0.97716	1.09876	0.38654	0.0865043	8.64817e-06	0.395575	0.200894	0.000620074	154	1
420	N1,N12-diacetylspermine	Amino Acid	Polyamine Metabolism	52987	LC/MS Pos Early	100002132	3105	287.244	61345-83-3	132680	C03413	HMDB02172	0.3345	0.5612	0.48	0.5291	0.5348	1.2652	0.9017	0.9994	1.0801	1.0551	1.2397	1.301	1.1124	1.2219	0.9509	0.48792	1.0603	1.16518	4.64108e-05	1.59769e-05	2.38806	0.000909557	0.0010414	480	0
1756	glycerophosphoethanolamine	Lipid	Phospholipid Metabolism	37455	LC/MS Polar	100001620	3075	214.049	33049-08-0	123874	C01233	HMDB00114	0.8089	0.7814	0.7638	0.7442	0.7593	1.229	1.4245	1.4589	1.775	1.3596	1.1736	1.0771	1.1085	0.9734	1.0415	0.77152	1.4494	1.07482	7.30038e-05	2.53546e-05	1.39312	0.00115475	0.00137051	369	0
381	dimethylarginine (SDMA + ADMA)	Amino Acid	Urea cycle; Arginine and Proline Metabolism	36808	LC/MS Pos Early	100001810	2850	203.15	102783-24-4	123831	C03626	HMDB01539	1.149	1.0958	1.1369	1.1594	1.1727	1.1596	1.2103	1.0258	1.2537	0.9938	0.9555	0.9351	0.9431	0.8291	0.8715	1.14276	1.12864	0.90686	0.795406	2.69798e-05	0.79357	0.873398	0.00137051	309	1
2465	ceramide (d18:1/14:0, d16:1/16:0)*	Lipid	Ceramides	57432	LC/MS Pos Late	100015735	2477	510.488					0.5462	0.6511	0.6834	0.6082	0.5516	1.5466	1.3281	1.3103	1.4229	1.3138	0.927	0.9172	0.9606	0.8493	0.8541	0.6081	1.38434	0.90164	4.5726e-07	2.83774e-05	1.48272	6.19122e-05	0.00137051	269	0
947	dihydroxyacetone phosphate (DHAP)	Carbohydrate	Glycolysis, Gluconeogenesis, and Pyruvate Metabolism	15522	LC/MS Pos Early	309	539	171.005	102783-56-2	668	C00111	HMDB01473	1.0784	1.0838	1.1541	1.1249	1.0288	1.3565	1.2312	1.0822	1.2414	1.1311	0.8424	0.7723	0.6939	0.6192	0.6964	1.094	1.20848	0.72484	0.0598425	2.93661e-05	0.662559	0.156755	0.00137051	308	1
3467	N2-methylguanosine	Nucleotide	Purine Metabolism, Guanine containing	35133	LC/MS Neg	100001467	1988	296.1	2140-77-4	3035422		HMDB05862	2.2246	2.1101	2.3711	2.0334	2.6777	1.1738	1.6084	1.3021	1.4356	0.9616	0.8686	1.0555	1.3303	1.2426	0.9491	2.28338	1.2963	1.08922	0.000252736	3.23827e-05	0.477021	0.00250038	0.00137051	483	0
2771	glycocholate	Lipid	Primary Bile Acid Metabolism	18476	LC/MS Neg	342	5163	464.302	475-31-0;863-57-0	10140	C01921	HMDB00138	0.6832	0.8672	1.2144	1.0859	0.8324	0.9163	0.9564	1.0886	1.2545	0.8367	1.8259	1.9315	1.7805	2.0103	1.6989	0.93662	1.0105	1.84942	0.554543	3.24947e-05	1.97457	0.683446	0.00137051	376	1
2775	taurochenodeoxycholate	Lipid	Primary Bile Acid Metabolism	18494	LC/MS Neg	1629	5250	498.289	6009-98-9	387316	C05465	HMDB00951	0.7289	0.8015	0.9918	1	0.7558	0.8515	0.848	0.8991	1.5199	0.7035	1.9915	2.7522	2.2063	2.8207	2.0562	0.8556	0.9644	2.36538	0.500476	3.81185e-05	2.76459	0.637746	0.00151839	675	1
1141	succinate	Energy	TCA Cycle	1437	LC/MS Polar	252	3149	117.019	110-15-6	1110	C00042	HMDB00254	1.0325	0.9232	1.1018	0.9774	0.6918	0.8175	0.8082	0.8689	0.8997	0.7646	1.5418	1.5461	1.8632	1.6513	1.6781	0.94534	0.83178	1.6561	0.162787	5.27936e-05	1.75186	0.318408	0.00195215	670	1
1757	glycerophosphoserine*	Lipid	Phospholipid Metabolism	57404	LC/MS Pos Early	100015666	577	260.053		3081457			1.2545	1.329	1.3124	1.2482	1.2111	0.8098	1.2753	0.9683	1.2896	1.0055	0.9289	0.8261	1.0278	0.9601	1.0044	1.27104	1.0697	0.94946	0.0678309	5.44534e-05	0.746995	0.170216	0.00195215	373	1
1450	3-hydroxybutyrylcarnitine (2)	Lipid	Fatty Acid Metabolism(Acyl Carnitine)	52984	LC/MS Pos Early	100009271	2340	248.149				HMDB13127	2.6178	1.6948	2.0355	2.3282	2.2808	0.7646	0.7536	0.7408	0.8383	0.6097	0.8567	1.07	1.0734	1.0301	0.9605	2.19142	0.7414	0.99814	1.69678e-05	7.24501e-05	0.455476	0.000559431	0.00240682	158	0
3468	N2,N2-dimethylguanosine	Nucleotide	Purine Metabolism, Guanine containing	35137	LC/MS Pos Early	100001412	2210	312.13	2140-67-2	92919		HMDB04824	1.5712	1.7552	1.945	1.9094	2.0306	1.0582	1.151	1	1.0318	0.9016	1.1209	1.2417	1.2562	1.0429	1.0137	1.84228	1.02852	1.13508	1.8907e-05	7.38493e-05	0.616128	0.000559431	0.00240682	482	0
39	N-acetylasparagine	Amino Acid	Alanine and Aspartate Metabolism	33942	LC/MS Pos Early	100001257	785	175.071	4033-40-3	99715		HMDB06028	0.9098	0.9453	1.0621	1.1307	1.0639	0.7254	0.6154	0.599	0.6338	0.6031	0.6402	0.6733	0.7639	0.59	0.6538	1.02236	0.63534	0.66424	3.64494e-05	9.49976e-05	0.649712	0.000811037	0.00296145	491	0
439	S-lactoylglutathione	Amino Acid	Glutathione Metabolism	15731	LC/MS Neg	1343	1248	378.098	54398-03-7	440018	C03451	HMDB01066	1.5101	1.3833	1.9448	1.9115	1.7461	1.7302	1.1381	1.0307	1.185	0.9962	0.946	0.6546	0.4847	0.3626	0.7768	1.69916	1.21604	0.64494	0.0233494	0.000115286	0.379564	0.0765571	0.00343856	635	0
53	beta-citrylglutamate	Amino Acid	Glutamate Metabolism	54923	LC/MS Neg	100003271	530	320.062	73590-26-8	72715786	C20775		1.383	1.0967	1.2708	1.1609	1.247	0.8722	0.8111	0.7092	1.0443	0.6518	0.7499	0.8265	0.943	0.8013	0.8127	1.23168	0.81772	0.82668	0.00116309	0.000119894	0.671181	0.00794486	0.00343856	249	0
473	gamma-glutamyl-2-aminobutyrate	Peptide	Gamma-glutamyl Amino Acid	37092	LC/MS Pos Early	100001502	2380	233.113	16869-42-4				0.8104	0.9194	1.0903	1.0961	1.1988	0.9535	0.9462	0.9422	0.979	0.9604	0.5292	0.5602	0.5165	0.4149	0.5589	1.023	0.95626	0.51594	0.367245	0.000136509	0.50434	0.522297	0.00354078	339	1
1084	UDP-glucuronate	Carbohydrate	Nucleotide Sugar	2763	LC/MS Neg	1097	588	579.027	28053-08-9;63700-19-6	17473	C00167	HMDB00935	1.1082	1.0968	1.1812	1.0956	1.2219	1.035	1.0954	1.0512	1.2383	0.8283	0.7128	0.8863	0.8742	0.9107	0.8437	1.14074	1.04964	0.84554	0.233945	0.000136703	0.741221	0.396111	0.00354078	701	1
2449	N-palmitoyl-sphingadienine (d18:2/16:0)*	Lipid	Ceramides	57416	LC/MS Pos Late	100015609	2490	536.504					0.7862	0.7687	0.8056	0.8054	0.6438	1.3722	1.0212	1.0876	1.1782	0.9741	0.9447	1.0253	0.9875	0.978	0.9965	0.76194	1.12666	0.9864	0.00142074	0.000138273	1.29459	0.0091855	0.00354078	537	0
3476	2'-deoxyguanosine	Nucleotide	Purine Metabolism, Guanine containing	1411	LC/MS Neg	348	1751	266.089	961-07-9	187790	C00330	HMDB00085	1.7545	1.963	2.2513	2.566	2.5507	1.8718	2.2706	2.0186	2.2629	1.4861	1.3057	0.6306	0.6841	0.4231	0.7294	2.2171	1.982	0.75458	0.308405	0.000149606	0.340345	0.476364	0.00369888	121	1
1505	3-hydroxypalmitoylcarnitine	Lipid	Fatty Acid Metabolism(Acyl Carnitine)	61839	LC/MS Pos Late	100019800	1380	416.337					0.559	0.5317	0.5158	0.5443	0.52	0.269	0.2392	0.318	0.3082	0.3556	0.9353	1.238	1.6963	1.3434	1.3588	0.53416	0.298	1.31436	4.43671e-06	0.000214589	2.46061	0.00026381	0.00512868	166	0
1322	2-hydroxyglutarate	Lipid	Fatty Acid, Dicarboxylate	37253	LC/MS Polar	100002070	3352.8	147.03	40951-21-1	43	C02630	HMDB00606	1.3802	1.1469	1.2546	1.328	1.3694	0.8989	0.8806	0.8926	1.0082	0.7606	0.903	0.9239	1.0671	1.0078	0.942	1.29582	0.88818	0.96876	0.000115533	0.000260042	0.747604	0.00150378	0.00601452	130	0
1466	stearoylcarnitine (C18)	Lipid	Fatty Acid Metabolism(Acyl Carnitine)	34409	LC/MS Pos Late	100001391	1485	428.373	18822-91-8	6426855		HMDB00848	0.6829	0.7246	0.546	0.6647	0.5915	0.2788	0.2255	0.342	0.2822	0.353	0.977	1.3188	1.6622	1.4889	1.3735	0.64194	0.2963	1.36408	2.38445e-05	0.000278873	2.12493	0.00060605	0.0062485	667	0
3659	bilirubin (Z,Z)	Cofactors and Vitamins	Hemoglobin and Porphyrin Metabolism	43807	LC/MS Pos Late	1090	1840	585.271	635-65-4	5280352	C00486	HMDB00054	0.6666	0.891	0.8606	0.9182	0.8087	1.2462	1.1715	0.9997	1.2215	1.054	1.087	1.4271	1.4316	1.2803	1.2657	0.82902	1.13858	1.29834	0.00147788	0.000302728	1.56611	0.00942179	0.00657745	252	0
2300	1-(1-enyl-stearoyl)-GPE (P-18:0)*	Lipid	Lysoplasmalogen	39271	LC/MS Pos Late	100003001	1649	466.329					1.2261	1.6616	1.7344	1.6174	1.7713	1.3009	1.7797	0.9816	1.7054	1.5905	1.1347	0.8973	0.8777	0.7905	0.9268	1.60216	1.47162	0.9254	0.481087	0.000331562	0.577595	0.624687	0.00677816	16	1
438	S-methylglutathione	Amino Acid	Glutathione Metabolism	33944	LC/MS Neg	100001259	1075	320.092	2922-56-7	3605667	C11347		1.4717	1.1243	1.4872	1.3288	1.61	1.0818	0.8419	0.74	0.949	0.7687	0.863	0.7879	0.8926	0.8995	0.9638	1.4044	0.87628	0.88136	0.000960439	0.000339054	0.62757	0.00693555	0.00677816	638	0
2429	phytosphingosine	Lipid	Sphingolipid Synthesis	1510	LC/MS Pos Late	469	1367	318.3	554-62-1	122121	C12144	HMDB04610	1.0173	1.0614	1.0164	1.1108	0.8861	0.971	1.0365	1.1047	1.0241	1.2424	0.7468	0.8133	0.8103	0.7689	0.7228	1.0184	1.07574	0.77242	0.366232	0.000340326	0.758464	0.521916	0.00677816	596	1
3460	guanine	Nucleotide	Purine Metabolism, Guanine containing	32352	LC/MS Pos Early	172	2032	152.057	73-40-5	764	C00242	HMDB00132	1.3437	1.4598	1.6177	1.5138	1.658	1.9993	2.0524	1.5007	1.9484	1.5923	1.2099	0.9394	0.8234	0.6488	0.8757	1.5186	1.81862	0.89944	0.0450518	0.000420348	0.592282	0.128113	0.00814313	393	0
2774	glycochenodeoxycholate	Lipid	Primary Bile Acid Metabolism	32346	LC/MS Neg	1628	5236.1	448.307	16564-43-5	12544	C05466	HMDB00637	0.8042	0.7042	0.9337	1.0478	0.7958	0.9469	0.82	0.9997	1.402	0.6929	1.3952	1.6072	1.6024	1.9702	1.3368	0.85714	0.9723	1.58236	0.415342	0.000432491	1.84609	0.56361	0.00814313	375	1
4841	HEPES	Xenobiotics	Chemical	21248	LC/MS Neg	100000843	1022	237.091	7365-45-9	23831			1.1928	1.1314	1.2647	1.3261	1.1587	0.8707	0.9231	0.9458	1.083	0.7818	0.796	0.8756	1.0326	0.9396	0.8052	1.21474	0.92088	0.8898	0.00131567	0.000442932	0.732502	0.00869991	0.00814313	400	0
415	N('1)-acetylspermidine	Amino Acid	Polyamine Metabolism	57689	LC/MS Pos Early	187	3075	188.176	14278-49-0	496	C00612	HMDB01276	0.9212	1.0682	0.977	1.0568	0.9938	0.8626	0.8508	0.7214	0.8016	0.7449	1.3001	1.4132	1.3071	1.2944	1.1349	1.0034	0.79626	1.28994	0.000705205	0.00057238	1.28557	0.00577776	0.0101708	477	0
101	saccharopine	Amino Acid	Lysine Metabolism	1495	LC/MS Pos Early	392	2530	277.139	997-68-2	160556	C00449	HMDB00279	1.3129	1.4009	1.6697	1.3781	1.5258	0.9159	1.0215	0.8215	0.9503	0.8158	0.7558	1	1.1421	1.0065	0.9366	1.45748	0.905	0.9682	7.45196e-05	0.000581596	0.664297	0.00115475	0.0101708	626	0
316	N-acetylvaline	Amino Acid	Leucine, Isoleucine and Valine Metabolism	1591	LC/MS Neg	1084	1704	158.082	96-81-1	66789		HMDB11757	0.8579	0.9777	1.0242	1.0078	1.0047	0.8314	1.0022	0.9392	1.177	0.7741	0.7072	0.7261	0.8638	0.6943	0.7037	0.97446	0.94478	0.73902	0.708499	0.000650102	0.758389	0.797479	0.0110982	516	1
3593	flavin adenine dinucleotide (FAD)	Cofactors and Vitamins	Riboflavin Metabolism	2134	LC/MS Neg	327	2425	784.15	146-14-5;84366-81-4	643975	C00016	HMDB01248	1.1756	1.2255	1.2318	1.1089	1.0326	1.0792	1.0233	1.0927	1.2281	0.9288	0.9466	0.8606	0.9638	0.937	0.9494	1.15488	1.07042	0.93148	0.208168	0.00069699	0.80656	0.369835	0.0116219	331	1
3420	adenosine 3'-monophosphate (3'-AMP)	Nucleotide	Purine Metabolism, Adenine containing	35142	LC/MS Neg	100001449	1245	346.056	84-21-9	41211	C01367	HMDB03540	1.46	1.4123	1.8966	1.5788	1.1491	1.6956	1.4934	1.3735	1.8625	1.1716	1.0011	0.7236	0.7741	0.6131	0.8702	1.49936	1.51932	0.79642	0.910168	0.000950927	0.531173	0.952761	0.0154958	150	1
1490	eicosenoylcarnitine (C20:1)*	Lipid	Fatty Acid Metabolism(Acyl Carnitine)	57519	LC/MS Pos Late	100015838	1484	454.389					0.5588	0.6346	0.4083	0.5475	0.3877	0.2574	0.1767	0.3153	0.2515	0.3379	0.8788	1.4675	2.012	1.9341	1.4865	0.50738	0.26776	1.55578	0.00241414	0.00100643	3.0663	0.0134245	0.0156252	324	0
296	1-carboxyethylisoleucine	Amino Acid	Leucine, Isoleucine and Valine Metabolism	62558	LC/MS Neg	100020427	2628	202.108					0.5174	0.5472	0.7646	0.8006	0.7477	0.7936	0.9147	1.0529	1.1891	1.0101	0.9391	0.9638	1.0933	0.9847	1.0474	0.6755	0.99208	1.00566	0.00743971	0.00101917	1.48876	0.0323459	0.0156252	30	0
1153	2-methylcitrate/homocitrate	Energy	TCA Cycle	52282	LC/MS Neg	100008929	575	205.035					1.0211	0.9873	1.0739	1.0145	0.842	1.0503	0.9253	0.8597	1.1148	0.9772	0.7917	0.817	0.7218	0.7538	0.789	0.98776	0.98546	0.77466	0.970138	0.00102425	0.784259	0.979618	0.0156252	137	1
1318	glutarate (C5-DC)	Lipid	Fatty Acid, Dicarboxylate	396	LC/MS Polar	339	2900	131.035	110-94-1	743	C00489	HMDB00661	1.1427	1.199	1.344	1.5348	1.4789	0.8673	0.7105	0.7938	0.8883	0.662	1.0376	0.8701	0.9872	0.8258	0.8601	1.33988	0.78438	0.91616	0.000226583	0.00118723	0.683763	0.00231216	0.0175503	361	0
2475	glycosyl-N-stearoyl-sphingosine (d18:1/18:0)	Lipid	Hexosylceramides (HCER)	52234	LC/MS Pos Late	100001882	3053	728.604					1.067	1.1119	1.1703	1.056	0.9832	1.1222	1.0529	0.9829	1.0973	1.0085	0.9212	0.9165	0.9407	0.8384	0.8995	1.07768	1.05276	0.90326	0.556035	0.00119939	0.838152	0.683497	0.0175503	387	1
972	ribose	Carbohydrate	Pentose Metabolism	1471	LC/MS Polar	914	1508.2	195.051	50-69-1	5779	C00121	HMDB00283	1.7277	1.5484	1.7347	1.9908	2.1034	2.0374	2.2384	1.6316	2.0278	1.3771	1.5422	0.8621	0.8808	0.7024	0.7702	1.821	1.86246	0.95154	0.828621	0.00135343	0.522537	0.898012	0.0194082	619	1
3662	biliverdin	Cofactors and Vitamins	Hemoglobin and Porphyrin Metabolism	2137	LC/MS Pos Late	250	1016	583.255	55482-27-4;55482-27-4	5353439	C00500	HMDB01008	0.7451	1.0857	0.8803	0.6893	0.6512	1.1522	1.0645	1.0806	0.96	1.4219	1.1772	1.5123	1.3221	1.3521	1.145	0.81032	1.13584	1.30174	0.0188687	0.0014094	1.60645	0.0660574	0.0198145	255	0
1754	phosphoethanolamine	Lipid	Phospholipid Metabolism	1600	LC/MS Pos Early	1026	700	142.026	1071-23-4	1015	C00346	HMDB00224	0.9522	1.0214	1.0263	1.0322	1.0136	1.7068	1.7292	1.43	1.7797	1.4086	0.6215	0.7549	0.8218	0.7728	0.9111	1.00914	1.61086	0.77642	7.08932e-05	0.00152989	0.769388	0.00115475	0.0207392	594	0
9	serine	Amino Acid	Glycine, Serine and Threonine Metabolism	1648	LC/MS Pos Early	503	1239	106.05	56-45-1	5951	C00065	HMDB00187	1.1092	1.0366	1.1325	1.0461	1.0805	1.0699	0.9775	0.9455	1.0825	0.9166	0.9882	1.0072	0.975	0.9169	0.9571	1.08098	0.9984	0.96888	0.0610413	0.00153303	0.896298	0.159315	0.0207392	633	1
3459	guanosine	Nucleotide	Purine Metabolism, Guanine containing	1573	LC/MS Pos Early	1099	1728	284.099	118-00-3	6802	C00387	HMDB00133	1.3746	1.7453	1.9119	2.1151	2.302	2.3318	1.9229	1.603	1.9118	1.7302	1.4602	0.5963	0.5599	0.3992	0.7346	1.88978	1.89994	0.75004	0.961012	0.00161742	0.396893	0.972916	0.0214758	394	1
1464	palmitoylcarnitine (C16)	Lipid	Fatty Acid Metabolism(Acyl Carnitine)	44681	LC/MS Pos Late	100000776	1425	400.342	6865-14-1	461	C02990	HMDB00222	0.7087	0.6672	0.5273	0.6036	0.4614	0.2269	0.2005	0.3144	0.2265	0.3064	0.8862	1.5188	2.1056	1.9961	1.5738	0.59364	0.25494	1.6161	0.000155502	0.00165333	2.72236	0.00176022	0.0215145	569	0
308	ethylmalonate	Amino Acid	Leucine, Isoleucine and Valine Metabolism	15765	LC/MS Polar	2054	2785	131.035	601-75-2	11756		HMDB00622	1.0706	0.9385	1.2118	1.2639	1.2709	0.7085	0.8387	0.7936	0.9294	0.5867	0.7455	0.7689	0.96	0.7663	0.7611	1.15114	0.77138	0.80036	0.00235554	0.00168035	0.695276	0.0133546	0.0215145	330	0
3571	nicotinamide riboside	Cofactors and Vitamins	Nicotinate and Nicotinamide Metabolism	33013	LC/MS Pos Early	100001310	2040	255.098	1341-23-7	439924	C03150	HMDB00855	1.4774	1.3123	1.5889	1.3411	1.1413	1.2403	1.2896	1.0456	1.3234	1.0105	1.1003	0.9082	1.0224	0.8089	0.9242	1.3722	1.18188	0.9528	0.0927405	0.00174775	0.694359	0.210494	0.0219849	530	1
3481	orotate	Nucleotide	Pyrimidine Metabolism, Orotate containing	1505	LC/MS Polar	445	1638.1	155.01	50887-69-9	967	C00295	HMDB00226	0.0936	0.1137	0.2584	0.4824	0.2946	0.2613	0.5335	0.6749	0.9556	0.6118	0.5323	1.03	1.6128	1.5125	1.1984	0.24854	0.60742	1.1772	0.0265655	0.00191595	4.73646	0.0838639	0.0236851	557	0
3599	3'-dephospho-acetyl-CoA	Cofactors and Vitamins	Pantothenate and CoA Metabolism	54675	LC/MS Neg	100010805	2313	728.152		193680			1.7035	1.5786	1.9848	2.7427	1.7735	0.9991	1.3062	1.4067	0.8778	1.0703	0.9065	1.3122	0.8179	0.8638	0.6417	1.95662	1.13202	0.90842	0.00701332	0.00210469	0.46428	0.031372	0.0255774	151	0
944	fructose 1,6-bisphosphate	Carbohydrate	Glycolysis, Gluconeogenesis, and Pyruvate Metabolism	15926	LC/MS Neg	1253	553.1	338.989	38099-82-0;103213-44-1	172313	C05378	HMDB01058	1.0079	1.3829	1.4044	1.9778	1.4698	1.6884	2.2322	1.7449	1.4709	1.6621	0.7851	0.7165	0.87	0.666	0.6112	1.44856	1.7597	0.72976	0.158957	0.0021416	0.503783	0.314036	0.0255921	335	1
2304	glycerol 3-phosphate	Lipid	Glycerolipid Metabolism	43847	LC/MS Polar	100000258	3938.7	171.006	29849-82-9	754	C00093	HMDB00126	1.368	1.087	1.3008	1.4249	1.7475	1.2901	1.6805	1.2108	1.7056	1.174	1.0592	0.7348	0.8834	0.7475	0.7807	1.38564	1.4122	0.84112	0.870698	0.00219863	0.607026	0.929028	0.0257745	368	1
3679	retinol (Vitamin A)	Cofactors and Vitamins	Vitamin A Metabolism	1806	LC/MS Pos Late	498	1636	269.226	68-26-8	445354	C00473	HMDB00305	0.8388	0.6792	0.8361	0.8392	0.7004	1.1201	1.1369	1.0216	1.1505	1.0693	1.0463	1.0066	1.0019	0.9524	0.8892	0.77874	1.09968	0.97928	7.89751e-05	0.00222876	1.25752	0.00117348	0.0257745	615	0
4172	thymol sulfate	Xenobiotics	Food Component/Plant	36095	LC/MS Neg	100001757	4410	229.054	89-83-8		C09908	HMDB01878	1.2873	1.5482	1.2122	1.4233	1.291	1.1466	1.1761	0.9846	1.8986	0.9534	0.5298	0.8885	0.7797	0.7314	1.1741	1.3524	1.23186	0.8207	0.527041	0.00235046	0.606847	0.659212	0.0264625	686	1
2801	taurolithocholate	Lipid	Secondary Bile Acid Metabolism	31889	LC/MS Neg	100001065	5345	482.295	516-90-5	10595	C02592	HMDB00722	0.6406	0.5898	0.9713	0.8493	0.8713	0.7439	0.725	0.8199	2.2164	0.7167	1.8048	3.517	2.0948	2.2855	1.6423	0.78446	1.04438	2.26888	0.415066	0.00236206	2.89228	0.56361	0.0264625	678	1
422	N-acetylputrescine	Amino Acid	Polyamine Metabolism	37496	LC/MS Pos Early	192	2230	131.118	18233-70-0	122356	C02714	HMDB02064	0.8072	0.8844	1.1431	1.0792	0.9652	0.8713	0.7748	0.5772	0.6704	0.5405	1.2098	1.4357	1.5048	1.2864	1.2579	0.97582	0.68684	1.33892	0.0104569	0.00239941	1.3721	0.04278	0.0264674	510	0
1086	guanosine 5'-diphospho-fucose	Carbohydrate	Nucleotide Sugar	15903	LC/MS Neg	335	755	588.075	15839-70-0				1.3565	1.1668	1.2419	1.1335	1.1317	1.1325	1.1415	1.1474	1.3401	0.9621	0.9632	0.9462	1.0408	1.0267	1.0353	1.20608	1.14472	1.00244	0.427828	0.00248861	0.831155	0.573617	0.0270353	398	1
1330	maleate	Lipid	Fatty Acid, Dicarboxylate	20676	LC/MS Polar	100000707	2640	115.004	110-16-7	444266	C01384	HMDB00176	0.8537	0.795	0.729	0.8503	0.7135	0.7897	0.7062	0.8119	0.9885	0.7032	1.1013	1.0185	1.2971	0.9821	0.9763	0.7883	0.7999	1.07506	0.850723	0.00260852	1.36377	0.91656	0.027915	453	1
3442	N6-carbamoylthreonyladenosine	Nucleotide	Purine Metabolism, Adenine containing	35157	LC/MS Neg	100001415	2164	411.127	24719-82-2	161466		HMDB41623	1.6117	1.1713	1.7129	1.8282	1.6537	0.955	1	1.1138	1.1069	0.9013	0.9133	0.9073	1.2949	1.0304	1.0156	1.59556	1.0154	1.0323	0.00127603	0.00278218	0.646983	0.00852935	0.0293357	486	0
2620	7-hydroxycholesterol (alpha or beta)	Lipid	Sterol	47890	LC/MS Pos Late	100005999	1930	367.336		107722		HMDB06119	1.7048	2.0589	1.5122	2.0658	1	0.8381	0.9097	1.4144	0.8949	1.1179	0.8804	0.7892	0.3168	0.8127	0.8341	1.66834	1.035	0.72664	0.0224461	0.002928	0.435547	0.0756722	0.0298536	207	0
1749	choline phosphate	Lipid	Phospholipid Metabolism	34396	LC/MS Pos Early	267	700	184.073	72556-74-2	1014	C00588	HMDB01565	1.1257	1.0774	1.2286	1.2537	1.2731	0.9105	0.7722	0.7163	0.8294	0.6858	0.9345	1	1.0795	1.0155	0.9817	1.1917	0.78284	1.00224	7.89695e-05	0.00293669	0.841017	0.00117348	0.0298536	592	0
338	S-adenosylmethionine (SAM)	Amino Acid	Methionine, Cysteine, SAM and Taurine Metabolism	15915	LC/MS Pos Early	1263	3002	399.145	24346-00-7;86867-01-8;86867-0108	34756	C00019	HMDB01185	1.1271	1.1522	1.326	1.4966	1.2792	1.2533	1.1099	1.1645	1.23	1.1651	0.7253	1.0445	0.9005	0.997	0.7176	1.27622	1.18456	0.87698	0.234862	0.00296731	0.68717	0.396111	0.0298536	628	1
3493	uridine	Nucleotide	Pyrimidine Metabolism, Uracil containing	606	LC/MS Neg	535	1457.6	243.062	58-96-8	6029	C00299	HMDB00296	1.3278	1.389	1.6987	1.2641	1.5	1.6042	1.3136	0.8584	1.465	0.9823	1.2794	0.9286	0.8581	0.7387	0.9028	1.43592	1.2447	0.94152	0.268483	0.00310189	0.655691	0.432317	0.0298536	707	1
2485	glycosyl-N-behenoyl-sphingadienine (d18:2/22:0)*	Lipid	Hexosylceramides (HCER)	57421	LC/MS Pos Late	100015625	3420	782.65					1.1616	1.0356	1.0867	1.1168	0.905	1.1272	1.1117	1.0145	1.1671	1.0945	0.7966	0.9362	0.8241	0.7863	0.6594	1.06114	1.103	0.80052	0.43354	0.00310511	0.754396	0.579479	0.0298536	383	1
2502	lactosyl-N-stearoyl-sphingosine (d18:1/18:0)*	Lipid	Lactosylceramides (LCER)	54980	LC/MS Pos Late	100010945	2906	890.656		10260120		HMDB11591	1.4136	1.0815	1.2328	1.4433	1.0996	1.3653	1.3421	1.0159	1.281	0.5827	0.9841	0.7047	0.8147	0.383	0.7831	1.25416	1.1174	0.73392	0.433552	0.00311048	0.585188	0.579479	0.0298536	437	1
2516	sphingomyelin (d18:0/20:0, d16:0/22:0)*	Lipid	Dihydrosphingomyelins	57476	LC/MS Pos Late	100015786	2600	761.653					1.2394	1.5833	1.737	1.3855	1.3179	1.0817	0.8106	0.8413	0.9071	1.0559	0.9999	1.1452	1.0593	0.968	1.0827	1.45262	0.93932	1.05102	0.00132721	0.00312276	0.723534	0.00869991	0.0298536	648	0
2792	glycodeoxycholate	Lipid	Secondary Bile Acid Metabolism	18477	LC/MS Neg	100000436	5281	448.307	360-65-6	3035026	C05464	HMDB00631	0.8978	0.7111	1.2603	1.2655	1.3386	0.9449	0.8433	1.1799	2.4811	0.7578	2.2456	2.6052	2.4611	3.4626	1.5579	1.09466	1.2414	2.46648	0.678143	0.00321923	2.25319	0.777193	0.0303709	377	1
4873	succinimide	Xenobiotics	Chemical	41888	LC/MS Polar	100003696	2155	116.035	123-56-8	11439	C07273		1.0819	1.0165	1.0739	1.211	1.0917	0.8055	0.7927	0.7899	0.7735	0.6946	0.7926	0.9441	1.0043	0.875	0.8769	1.095	0.77124	0.89858	2.50698e-05	0.00340611	0.820621	0.000617114	0.0314019	671	0
1498	margaroylcarnitine (C17)*	Lipid	Fatty Acid Metabolism(Acyl Carnitine)	57512	LC/MS Pos Late	100004054	1424	414.358	106182-29-0			HMDB06210	0.3889	0.5828	0.3717	0.5162	0.3424	0.2139	0.19	0.3384	0.19	0.3342	0.5916	1.1385	1.5493	1.4239	1.051	0.4404	0.2533	1.15086	0.0117303	0.00341611	2.61322	0.046089	0.0314019	460	0
1155	acetylphosphate	Energy	Oxidative Phosphorylation	15488	LC/MS Polar	1211	4013.9	138.98	94249-01-1	186	C00227	HMDB01494	1.2814	1.313	1.327	1.1517	1.3946	1.7144	1.4624	1.2489	1.3816	1.3481	1.1886	0.7937	0.6399	0.4972	0.85	1.29354	1.43108	0.79388	0.157715	0.00362467	0.613727	0.314036	0.0326682	211	1
47	4-hydroxyglutamate	Amino Acid	Glutamate Metabolism	40499	LC/MS Pos Early	100002544	1141	164.055	2485-33-8	439902	C03079	HMDB01344	1.1336	1.1581	1.5313	1.4756	1.4398	0.3991	0.332	0.2165	0.2679	0.2141	0.8049	1.0263	1.0907	0.9495	0.8904	1.34768	0.28592	0.95236	2.65177e-06	0.00368311	0.706666	0.000188945	0.0326682	182	0
3573	nicotinamide adenine dinucleotide reduced (NADH)	Cofactors and Vitamins	Nicotinate and Nicotinamide Metabolism	31475	LC/MS Neg	428	1540	664.117	58-68-4;606-68-8	439153	C00004	HMDB01487	2.8447	1.8108	1.9743	1.8456	3.828	1.1827	1.557	1.0919	1.6927	0.5277	0.7202	0.1391	0.1391	0.8528	1.32	2.46068	1.2104	0.63424	0.0219558	0.00369055	0.25775	0.0746952	0.0326682	518	0
410	putrescine	Amino Acid	Polyamine Metabolism	1408	LC/MS Pos Early	49	3027	89.1073	110-60-1	1045	C00134	HMDB01414	0.6652	0.8134	0.9694	1.1422	0.9562	0.8872	0.802	0.6402	0.7497	0.5864	1.2988	1.2853	1.4567	1.2517	1.1435	0.90928	0.7331	1.2872	0.106523	0.00401706	1.41563	0.236929	0.0351248	605	1
2296	1-(1-enyl-palmitoyl)-GPE (P-16:0)*	Lipid	Lysoplasmalogen	39270	LC/MS Pos Late	100003000	1558	438.298					1.207	1.2182	1.2801	1.2528	1.408	1.2624	1.4565	1.0647	1.3874	1.2375	1.2253	0.9027	0.853	0.7438	0.8999	1.27322	1.2817	0.92494	0.914517	0.004227	0.726457	0.95519	0.035669	13	1
3594	flavin mononucleotide (FMN)	Cofactors and Vitamins	Riboflavin Metabolism	15797	LC/MS Neg	100000251	2390	455.097	130-40-5	710	C00061	HMDB01520	1.1217	1.3121	1.2007	1.4002	1.028	1.0979	1.023	1.1216	1.2398	0.9809	0.8181	0.8563	1.0685	0.8523	0.6868	1.21254	1.09264	0.8564	0.171477	0.00425235	0.706286	0.326871	0.035669	332	1
467	gamma-glutamylthreonine	Peptide	Gamma-glutamyl Amino Acid	33364	LC/MS Pos Early	100001314	1750	249.108	5652-48-2	76078708		HMDB29159	0.9161	0.8218	0.8813	1.0983	0.8228	0.9667	0.8655	0.995	0.972	0.8743	1.0343	1.3169	1.3326	1.1584	1.1777	0.90806	0.9347	1.20398	0.655598	0.00426598	1.32588	0.765512	0.035669	351	1
280	3-methylglutaconate	Amino Acid	Leucine, Isoleucine and Valine Metabolism	57747	LC/MS Polar	100002458	2700	99.0452	5746-90-7	1551553		HMDB00522	1.2603	1.0068	1.3481	1.4045	1.176	0.9275	1.0302	1.084	1.3709	0.9077	0.9393	0.7999	1.0754	0.8381	0.8643	1.23914	1.06406	0.9034	0.145999	0.00427829	0.729054	0.299994	0.035669	173	1
1113	N-acetylneuraminate	Carbohydrate	Aminosugar Metabolism	32377	LC/MS Pos Early	1162	660	310.113	131-48-6	439197	C00270	HMDB00230	1.311	1.1124	1.166	1.1713	1.0386	1.2678	1.0458	0.9217	1.0946	0.9532	0.9455	1.0255	1	0.8679	0.9236	1.15986	1.05662	0.9525	0.210506	0.00433844	0.82122	0.371464	0.0357547	508	1
2295	1-(1-enyl-palmitoyl)-GPC (P-16:0)*	Lipid	Lysoplasmalogen	52474	LC/MS Pos Late	100002875	1547	480.345		10917802		HMDB10407	1.4033	1.5678	1.4159	1.5323	1.9047	1.8475	2.2249	1.3922	1.95	1.7843	1.4708	0.7394	0.6576	0.4181	0.6067	1.5648	1.83978	0.77852	0.129275	0.00464897	0.49752	0.272929	0.0378785	12	1
17	N-acetylthreonine	Amino Acid	Glycine, Serine and Threonine Metabolism	33939	LC/MS Neg	100001274	821.6	160.062	17093-74-2	152204			1.1229	0.9398	1.2144	1.1902	1.2041	0.68	0.7204	0.6778	0.7732	0.5797	0.8006	0.8832	1.0187	0.8988	0.8618	1.13428	0.68622	0.89262	7.34351e-05	0.00471269	0.786949	0.00115475	0.0379182	513	0
1	glycine	Amino Acid	Glycine, Serine and Threonine Metabolism	58	LC/MS Pos Early	340	1375	76.0393	56-40-6	750	C00037	HMDB00123	1.0689	1	1.181	1.2788	1.29	1.0029	0.9582	0.9571	1.1141	0.9184	0.8142	0.9487	0.9836	0.9047	0.9319	1.16374	0.99014	0.91662	0.0308385	0.0047596	0.78765	0.0938479	0.0379182	374	0
470	gamma-glutamylvaline	Peptide	Gamma-glutamyl Amino Acid	43829	LC/MS Pos Early	100001126	2700	247.129	2746-34-1	7015683		HMDB11172	0.7851	0.6945	0.9529	0.9338	0.7218	0.9388	1.0171	1.1289	1.1279	0.943	1	1.0535	1.1187	0.9892	1.0405	0.81762	1.03114	1.04038	0.0138505	0.00503731	1.27245	0.0529984	0.0396896	353	0
1755	cytidine-5'-diphosphoethanolamine	Lipid	Phospholipid Metabolism	34410	LC/MS Polar	100001407	4210	445.053	72842-05-8	123727	C00570	HMDB01564	1.3263	1.2468	1.319	1.4953	1.5701	0.9941	0.928	0.8552	1.0271	0.8358	0.7836	0.9063	1.1823	1.1769	1.0334	1.3915	0.92804	1.0165	0.000184517	0.00510913	0.730507	0.00193978	0.0398179	267	0
3576	nicotinamide adenine dinucleotide phosphate reduced (NADPH)	Cofactors and Vitamins	Nicotinate and Nicotinamide Metabolism	33450	LC/MS Neg	430	900	744.084	2646-71-1	5884	C00005	HMDB00221	1.232	1.0321	1.0426	1.031	1.322	0.7775	0.4968	0.4659	1.7394	0.4567	0.6103	0.789	0.5928	0.4122	1.0115	1.13194	0.78726	0.68316	0.209821	0.005299	0.60353	0.371464	0.0407784	528	1
3454	guanosine 5'- monophosphate (5'-GMP)	Nucleotide	Purine Metabolism, Guanine containing	2849	LC/MS Pos Early	347	800	364.065	5550-12-09	6804	C00144	HMDB01397	1.2198	1.2594	1.3294	1.2649	1.3211	1.2243	1.064	1.0096	1.1835	1.0406	1.1707	0.9637	0.7663	0.5616	0.9508	1.27892	1.1044	0.88262	0.00576651	0.00534612	0.690129	0.0267144	0.0407784	188	0
1489	dihomo-linoleoylcarnitine (C20:2)*	Lipid	Fatty Acid Metabolism(Acyl Carnitine)	57520	LC/MS Pos Late	100015839	1436	452.373					0.4216	0.321	0.2637	0.3742	0.1889	0.1094	0.1094	0.1925	0.1094	0.1094	0.4729	1	1.5277	1.528	0.9071	0.31388	0.12602	1.08714	0.00277405	0.00542702	3.46355	0.0149622	0.0409597	305	0
1090	UDP-N-acetylglucosamine/galactosamine	Carbohydrate	Nucleotide Sugar	46148	LC/MS Polar	100002957	3665	606.074					1.2878	1.0474	1.1474	1.1206	1.074	0.8415	0.9785	0.865	1.0506	0.8264	0.9598	0.9293	1.0325	0.9224	0.9711	1.13544	0.9124	0.96302	0.00616818	0.0058086	0.848147	0.028382	0.0432061	702	0
3421	adenosine 2'-monophosphate (2'-AMP)	Nucleotide	Purine Metabolism, Adenine containing	36815	LC/MS Neg	100001694	1497.7	346.056	130-49-4	94136	C00946	HMDB11617	1.2703	1.4583	1.5708	1.37	1.3972	1.877	1.5455	1.3723	1.5189	1.2572	1.3985	0.705	0.7129	0.5482	0.8137	1.41332	1.51418	0.83566	0.409164	0.00584518	0.591274	0.560312	0.0432061	114	1
2545	sphingosine	Lipid	Sphingosines	17747	LC/MS Pos Late	297	1393	300.29	123-78-4	5353955	C00319	HMDB00252	0.7029	0.9591	1.0427	0.7415	0.8481	1.1394	1.13	1.0985	1.1949	1.1731	0.6373	0.6071	0.6793	0.543	0.5417	0.85886	1.14718	0.60168	0.00243474	0.00600842	0.700557	0.0134309	0.0435335	661	0
1107	N-acetyl-glucosamine 1-phosphate	Carbohydrate	Aminosugar Metabolism	15741	LC/MS Polar	1212	4052	300.049	31281-59-1	440364	C04256	HMDB01367	1.2518	1.1402	1.1129	1.2154	1.0611	1.1523	1.2761	0.9989	1.2268	0.9692	1.1076	0.8052	0.9559	0.8946	0.8849	1.15628	1.12466	0.92964	0.663363	0.00601089	0.803992	0.769716	0.0435335	496	1
1472	myristoleoylcarnitine (C14:1)*	Lipid	Fatty Acid Metabolism(Acyl Carnitine)	48182	LC/MS Pos Late	100006051	1316	370.295	889848-55-9	90659872			0.5759	0.6201	0.667	0.5994	0.5671	0.2366	0.2934	0.3997	0.3445	0.3743	0.6618	2.0359	3.1389	3.0961	2.418	0.6059	0.3297	2.27014	4.13173e-05	0.00628554	3.74672	0.00089233	0.0450673	473	0
3600	coenzyme A	Cofactors and Vitamins	Pantothenate and CoA Metabolism	46322	LC/MS Neg	270	1448	382.55	85-61-0;18439-24-2	317	C00010	HMDB01423	1.29	1.017	1.2604	1.1362	1.1331	0.9677	1.0996	1.0387	1.5334	0.9636	1.0168	0.7305	0.9884	0.8332	0.9416	1.16734	1.1206	0.9021	0.700116	0.00636419	0.772783	0.792222	0.0451794	281	1
150	phenol sulfate	Amino Acid	Tyrosine Metabolism	32553	LC/MS Neg	100001510	2156	172.991	937-34-8	74426	C02180	HMDB60015	1.2954	1.2803	1.4393	1.3683	0.9854	1.2095	1.2963	1.1766	1.2925	1.074	0.8886	0.973	1.076	0.9779	0.9379	1.27374	1.20978	0.97068	0.486676	0.0066299	0.762071	0.629042	0.0465605	584	1
1781	1-myristoyl-2-arachidonoyl-GPC (14:0/20:4)*	Lipid	Phosphatidylcholine (PC)	53195	LC/MS Pos Late	100009139	1914	754.538				HMDB07883	0.9619	0.9585	1.0475	1.0211	0.9383	1.3546	1.2136	1.0895	1.2504	1.1916	0.9359	0.8896	0.9132	0.8465	0.851	0.98546	1.21994	0.88724	0.00117337	0.00668861	0.900331	0.00794486	0.0465605	52	0
2298	1-(1-enyl-oleoyl)-GPE (P-18:1)*	Lipid	Lysoplasmalogen	44621	LC/MS Pos Late	100005372	1566	464.314					1.1748	1.3636	1.288	1.2711	1.4428	1.4483	1.5194	1.0902	1.4931	1.3245	1.2692	0.9434	0.8458	0.7078	0.9132	1.30806	1.3751	0.93588	0.481034	0.00688122	0.715472	0.624687	0.0473982	4	1
317	1-carboxyethylvaline	Amino Acid	Leucine, Isoleucine and Valine Metabolism	62562	LC/MS Neg	100020423	2008	188.093					0.3692	0.6585	0.8563	0.7864	0.7272	0.9096	0.9077	1.122	1.0433	1.0314	0.9197	1.0916	1.0071	1.0945	0.9394	0.67952	1.0028	1.01046	0.00875465	0.00694116	1.48702	0.0365673	0.0473982	34	0
976	xylulose 5-phosphate	Carbohydrate	Pentose Metabolism	37285	LC/MS Polar	100001968	3955	229.012	105931-44-0	439190	C00231	HMDB00868	1.3215	1.354	1.5842	1.5083	1.9131	1.4236	1.5448	1.2993	1.4773	1.0468	1.436	0.7642	0.7067	0.4771	0.8848	1.53622	1.35836	0.85376	0.231939	0.00742481	0.555754	0.396111	0.0502225	717	1
3570	nicotinamide ribonucleotide (NMN)	Cofactors and Vitamins	Nicotinate and Nicotinamide Metabolism	22152	LC/MS Pos Early	1312	766	335.064	1094-61-7	14180	C00455	HMDB00229	1.0378	1.5518	1.3693	1.2011	1.4334	2.316	2.1702	1.5347	1.9064	1.5829	1.2197	0.802	0.6451	0.5715	0.8191	1.31868	1.90204	0.81148	0.0116347	0.0078268	0.615373	0.0459489	0.0524468	529	0
1142	fumarate	Energy	TCA Cycle	1643	LC/MS Polar	330	3084	115.004	100-17-8	444972	C00122	HMDB00134	0.8695	0.8139	0.8776	0.8138	0.6441	0.9634	0.8379	0.8914	0.9711	0.7917	1.1254	0.9241	1	0.9658	0.957	0.80378	0.8911	0.99446	0.148975	0.00823999	1.23723	0.303534	0.0546714	336	1
1470	oleoylcarnitine (C18:1)	Lipid	Fatty Acid Metabolism(Acyl Carnitine)	35160	LC/MS Pos Late	100001501	1423	426.358	38677-66-6	6441392		HMDB05065	0.6893	0.5517	0.4671	0.5333	0.3736	0.1889	0.2277	0.3474	0.2715	0.2973	0.5889	1.3366	2.0422	2.1474	1.4527	0.523	0.26656	1.51356	0.00240129	0.00838295	2.894	0.0134245	0.0546714	549	0
2076	1-stearoyl-GPC (18:0)	Lipid	Lysophospholipid	33961	LC/MS Pos Late	100001271	1606	524.371	19420-57-6	497299		HMDB10384	1.1701	1.3493	1.211	1.1994	1.4205	1.6534	1.7038	1.1371	1.554	1.402	1.282	0.7881	0.6579	0.5356	0.6813	1.27006	1.49006	0.78898	0.0878173	0.00838752	0.621215	0.202594	0.0546714	107	1
3514	N-acetyl-beta-alanine	Nucleotide	Pyrimidine Metabolism, Uracil containing	37432	LC/MS Polar	100002102	1750	130.051	3025-95-4	76406	C01073		0.9069	0.9795	0.8941	1.0974	0.9695	0.7557	0.8882	0.7957	0.9801	0.7251	1.0326	1.2042	1.3436	1.1415	1.1924	0.96948	0.82896	1.18286	0.0444934	0.00876076	1.2201	0.126914	0.0565898	494	0
367	arginine	Amino Acid	Urea cycle; Arginine and Proline Metabolism	1638	LC/MS Pos Early	231	2825	175.119	1119-34-2	232	C00062	HMDB00517	1.0137	0.988	1.1367	1.0301	1.025	1.2832	1.2231	1.1173	1.2523	1.1218	0.9628	0.9804	0.917	0.8684	0.9064	1.0387	1.19954	0.927	0.00538624	0.00889333	0.892462	0.0254508	0.0569332	238	0
451	4-hydroxy-nonenal-glutathione	Amino Acid	Glutathione Metabolism	48504	LC/MS Neg	100006240	3387.5	462.192	99927-70-5				1.3001	1.0292	1.5238	1.2046	0.9959	0.9614	0.8384	1.06	1.0633	0.7984	0.8943	0.8784	0.8805	0.8181	0.9176	1.21072	0.9443	0.87778	0.0428578	0.00921258	0.725007	0.123338	0.058455	183	0
345	cystathionine	Amino Acid	Methionine, Cysteine, SAM and Taurine Metabolism	15705	LC/MS Pos Early	310	2270	223.075	535-34-2	439258	C02291	HMDB00099	1.1575	1.1675	1.3298	1.422	1.42	0.5828	0.5653	0.4862	0.5376	0.4179	0.9628	1.146	1.1227	1.1025	1	1.29936	0.51796	1.0668	2.24981e-06	0.0094642	0.82102	0.000188945	0.059249	285	0
1462	myristoylcarnitine (C14)	Lipid	Fatty Acid Metabolism(Acyl Carnitine)	33952	LC/MS Pos Late	100001270	1350	372.311	18822-89-4	6426854		HMDB05066	0.796	0.7166	0.6033	0.7399	0.592	0.2733	0.2728	0.3431	0.2794	0.3249	0.747	1.8293	2.8246	2.892	1.8531	0.68956	0.2987	2.0292	1.5443e-05	0.00950298	2.94275	0.000559431	0.059249	476	0
3419	adenosine 5'-monophosphate (AMP)	Nucleotide	Purine Metabolism, Adenine containing	32342	LC/MS Pos Early	209	1013	348.07	149022-20-8	6083	C00020	HMDB00045	1.1691	1.1017	1.2015	1.1827	1.0869	1.0055	0.8444	0.9604	1.0112	0.9279	1.0356	1.012	0.9014	0.7363	1.0246	1.14838	0.94988	0.94198	0.000806164	0.00972381	0.820269	0.00625425	0.0601032	231	0
1495	docosahexaenoylcarnitine (C22:6)*	Lipid	Fatty Acid Metabolism(Acyl Carnitine)	57523	LC/MS Pos Late	100015845	1349	472.342					0.1554	0.1554	0.1554	0.2638	0.1554	0.1554	0.1554	0.1554	0.1554	0.1554	0.2478	0.5644	1.2363	1.2619	0.8697	0.17708	0.1554	0.83602	0.346594	0.010019	4.72114	0.501848	0.0613987	314	1
3494	uracil	Nucleotide	Pyrimidine Metabolism, Uracil containing	605	LC/MS Polar	825	1089.7	111.02	66-22-8	1174	C00106	HMDB00300	1.2541	1.2674	1.6315	1.3434	1.5351	1.3628	1.4278	0.9472	1.4604	0.9045	1.3999	0.8365	0.8925	0.6901	0.801	1.4063	1.22054	0.924	0.230156	0.010332	0.657043	0.395157	0.0624948	704	1
2148	1-stearoyl-GPS (18:0)*	Lipid	Lysophospholipid	45966	LC/MS Pos Late	100004327	1634	526.314		9547101			1.085	1.2246	1.121	1.0639	1.0333	1.2359	0.9976	0.9567	1.1339	1.0499	1.0302	1.0165	0.8915	0.8009	0.8261	1.10556	1.0748	0.91304	0.621469	0.0103722	0.825862	0.739187	0.0624948	111	1
1925	1-stearoyl-2-oleoyl-GPE (18:0/18:1)	Lipid	Phosphatidylethanolamine (PE)	42448	LC/MS Pos Late	100001856	2858	746.569				HMDB08993	1.2073	1.0546	1.1841	1.1284	1.0193	1.034	1.0426	0.9737	1.0868	0.9554	0.9513	0.9563	1.0641	0.8757	0.9661	1.11874	1.0185	0.9627	0.0497469	0.0105777	0.860522	0.136819	0.0629026	104	0
4083	N-glycolylneuraminate	Xenobiotics	Food Component/Plant	37123	LC/MS Pos Early	100001491	636	326.108	1113-83-3	123802	C03410	HMDB00833	1.1603	1.0633	1.2617	1.1568	1.0318	1.0952	0.9617	0.9473	1.0178	0.9781	0.8816	1.1042	0.9287	0.888	0.9171	1.13478	1.00002	0.94392	0.0239973	0.0107432	0.831809	0.0777818	0.0629026	526	0
3496	5,6-dihydrouridine	Nucleotide	Pyrimidine Metabolism, Uracil containing	61833	LC/MS Neg	100001425	1119	245.078	5627-05-04	94312			1.198	1.335	1.9961	1.8214	1.894	1.1351	1.2559	1.1372	1.1203	0.9207	1.0345	1.1381	1.2568	1.0657	1	1.6489	1.11384	1.09902	0.0132474	0.0107824	0.666517	0.05115	0.0629026	190	0
3488	uridine 5'-monophosphate (UMP)	Nucleotide	Pyrimidine Metabolism, Uracil containing	2856	LC/MS Polar	869	4150	323.029	3387-36-8	6030	C00105	HMDB00288	1.2431	1.1635	1.3641	1.2345	1.358	1.0651	1.1117	0.9308	1.2945	1.0203	1.2315	0.844	0.8619	0.5995	1	1.27264	1.08448	0.90738	0.0304684	0.0107908	0.71299	0.0937349	0.0629026	703	0
51	pyroglutamine*	Amino Acid	Glutamate Metabolism	46225	LC/MS Pos Early	100001540	1900	129.066	2353-44-8	134508			1.1524	1.0843	1.2525	1.306	1.2718	0.9521	0.8479	0.8616	0.8863	0.8224	0.9882	1.0912	1.1292	0.8921	1	1.2134	0.87406	1.02014	8.68924e-05	0.0108867	0.840729	0.00123541	0.0629269	612	0
1550	3-hydroxylaurate	Lipid	Fatty Acid, Monohydroxy	32457	LC/MS Neg	100001112	5175	215.165	53941-38-1	94216		HMDB00387	0.8621	0.7773	0.7693	0.8804	0.788	0.6486	0.847	0.8589	0.8695	0.6415	0.865	1.0315	1.3027	1.2309	1.0078	0.81542	0.7731	1.08758	0.48128	0.0109705	1.33377	0.624687	0.0629269	163	1
1558	5-hydroxyhexanoate	Lipid	Fatty Acid, Monohydroxy	31938	LC/MS Neg	100001148	1267	131.071	44843-89-2	170748		HMDB00525	0.5578	0.5578	0.5578	0.5578	0.5578	0.6343	0.5578	0.7628	0.5578	0.5578	0.5578	0.9279	1.2953	0.9098	1.168	0.5578	0.6141	0.97176	0.197107	0.0113386	1.74213	0.3565	0.0645222	194	1
2499	glycosyl ceramide (d18:2/24:1, d18:1/24:2)*	Lipid	Hexosylceramides (HCER)	57453	LC/MS Pos Late	100015745	3380	808.666					1.0484	1.0573	1.0976	1.0726	0.933	1.1862	1.0747	1.0668	1.1223	1.1224	0.8402	0.9737	0.9769	0.8148	0.8904	1.04178	1.11448	0.8992	0.0752339	0.0116715	0.863138	0.181755	0.0658431	381	1
1465	palmitoleoylcarnitine (C16:1)*	Lipid	Fatty Acid Metabolism(Acyl Carnitine)	53223	LC/MS Pos Late	100009406	1357	398.326		71464547			0.6273	0.6062	0.4899	0.5812	0.3877	0.2061	0.2412	0.3392	0.2845	0.3116	0.57	1.2505	2.0211	2.2348	1.4501	0.53846	0.27652	1.5053	0.000826277	0.0118684	2.79557	0.00633267	0.0658431	563	0
322	isobutyrylcarnitine (C4)	Amino Acid	Leucine, Isoleucine and Valine Metabolism	33441	LC/MS Pos Early	100001055	2810	232.154	25518-49-4	168379		HMDB00736	0.783	0.8367	0.9417	0.9999	1.0796	0.6276	0.616	0.6467	0.7232	0.6005	0.9819	1.2888	1.1475	1.228	1.3589	0.92818	0.6428	1.20102	0.00114421	0.0119003	1.29395	0.00789146	0.0658431	425	0
122	phenylpyruvate	Amino Acid	Phenylalanine Metabolism	566	LC/MS Neg	241	2515	163.04	156-06-9	997	C00166	HMDB00205	1.405	1.1996	1.8771	1.4131	1.1546	1.3827	1.6806	0.7072	1.9559	1.1937	1.3203	0.7269	0.5322	0.7506	0.7312	1.40988	1.38402	0.81224	0.919744	0.0119381	0.576106	0.957249	0.0658431	590	1
431	4-guanidinobutanoate	Amino Acid	Guanidino and Acetamido Metabolism	15681	LC/MS Pos Early	100000096	2320	146.092	463-003;463-00-3	500	C01035	HMDB03464	1.0756	1.1799	1.3358	1.2676	1.0806	0.9274	0.892	0.9602	1.0457	0.9191	0.9259	1.071	1.0769	0.8332	0.8907	1.1879	0.94888	0.95954	0.00323063	0.0121961	0.807762	0.0165009	0.0667528	181	0
365	3-sulfo-L-alanine	Amino Acid	Methionine, Cysteine, SAM and Taurine Metabolism	47089	LC/MS Polar	382	2890	167.997	498-40-8	72886	C00506	HMDB02757	0.8331	0.6516	0.7782	0.661	1	1.9345	2.5767	1.6738	2.0667	1.6586	0.6615	0.4708	0.6185	0.4467	0.3511	0.78478	1.98206	0.50972	0.000157518	0.0125106	0.649507	0.00176022	0.0679554	176	0
3401	inosine	Nucleotide	Purine Metabolism, (Hypo)Xanthine/Inosine containing	1123	LC/MS Pos Early	361	1269	269.088	58-63-9	6021	C00294	HMDB00195	0.9836	1.3955	1.4327	1.5231	1.7323	1.7934	1.6405	1.4947	1.6481	1.4938	1.35	0.803	0.5749	0.3819	0.7001	1.41344	1.6141	0.76198	0.17411	0.0126484	0.539096	0.330832	0.0681872	422	1
146	3-(4-hydroxyphenyl)lactate	Amino Acid	Tyrosine Metabolism	32197	LC/MS Neg	240	1379	181.051	6482-98-0	9378	C03672	HMDB00755	1.1366	1.0036	1.2631	1.2301	1.0772	0.9478	0.9936	0.9512	1.1645	0.8785	0.9564	0.9089	1.0287	0.9811	1.008	1.14212	0.98712	0.97662	0.051588	0.013199	0.855094	0.139889	0.0706245	148	1
962	ribulose 5-phosphate	Carbohydrate	Pentose Phosphate Pathway	1474	LC/MS Polar	296	3922	229.012	18265-46-8;108321-99-9	439184	C00199	HMDB00618	1.3984	1.3241	1.4594	1.1525	1.9997	1.6111	1.4365	1.0518	1.6935	1.1782	1.3881	0.6908	0.6366	0.4317	0.8151	1.46682	1.39422	0.79246	0.710076	0.0139996	0.540257	0.79847	0.0738345	623	1
3400	inosine 5'-monophosphate (IMP)	Nucleotide	Purine Metabolism, (Hypo)Xanthine/Inosine containing	2133	LC/MS Pos Early	362	650	349.054	4691-65-0	8582	C00130	HMDB00175	2.4425	1.2176	1.5467	1.3756	1.5412	1.3413	0.9987	1.018	1.1778	0.9293	1.0066	1.073	0.9362	0.7747	0.903	1.62472	1.09302	0.9387	0.046344	0.0140049	0.577761	0.129458	0.0738345	423	0
2519	behenoyl sphingomyelin (d18:1/22:0)*	Lipid	Sphingomyelins	48492	LC/MS Pos Late	100006294	3083	787.669				HMDB12103	0.9021	0.8598	0.9662	0.9502	0.8865	0.9406	0.9865	0.8947	0.9895	0.9461	1.4055	1.2397	1.2478	1.0063	0.9718	0.91296	0.95148	1.17422	0.18223	0.0142263	1.28617	0.339702	0.0744203	245	1
1499	nervonoylcarnitine (C24:1)*	Lipid	Fatty Acid Metabolism(Acyl Carnitine)	57531	LC/MS Pos Late	100015846	1602	510.452					0.8399	0.6093	0.4876	0.8902	0.888	0.4876	0.4876	0.7004	0.572	0.4876	0.8761	1.0815	1.0226	1.0465	1.1637	0.743	0.54704	1.03808	0.0662113	0.0143236	1.39715	0.169083	0.0744203	523	1
2364	palmitoyl-linoleoyl-glycerol (16:0/18:2) [1]*	Lipid	Diacylglycerol	52633	LC/MS Pos Late	100009052	3080	610.541		9543695		HMDB07103	1	1.1235	1.0906	0.9364	0.8923	1.2187	1.1393	0.9784	1.2196	1.093	0.879	0.9	0.8601	0.7967	0.872	1.00856	1.1298	0.86156	0.0899721	0.0145636	0.854248	0.206334	0.0749344	573	1
1449	3-hydroxybutyrylcarnitine (1)	Lipid	Fatty Acid Metabolism(Acyl Carnitine)	43264	LC/MS Pos Early	100003926	2400	248.149		53481617		HMDB13127	1.2213	1.1566	1.2948	1.3915	1.3109	0.5754	0.6059	0.6225	0.6361	0.5159	0.8989	1.1608	1.1078	1.175	1.0296	1.27502	0.59116	1.07442	3.75261e-07	0.0146315	0.842669	6.19122e-05	0.0749344	157	0
1160	malonate	Lipid	Fatty Acid Synthesis	15872	LC/MS Polar	818	3447	103.004	141-82-2;26522-22-85-0	867	C00383	HMDB00691	0.7594	1.0234	0.8612	0.8128	0.7389	1.2697	0.7768	0.6902	0.674	0.733	1.1767	1.19	1	0.9509	0.9866	0.83914	0.82874	1.06084	0.934522	0.0148862	1.2642	0.960598	0.075698	454	1
804	tyrosylglycine	Peptide	Dipeptide	41375	LC/MS Neg	100003598	1635	237.088	673-05-5	259323		HMDB29105	1.0022	1.2326	1.2437	1.2621	1.1015	1.0119	1.2129	1.1385	1.1216	0.9721	1.0929	0.8197	1.0125	0.8668	0.9698	1.16842	1.0914	0.95234	0.281872	0.0154136	0.815067	0.448808	0.0778278	698	1
1455	octanoylcarnitine (C8)	Lipid	Fatty Acid Metabolism(Acyl Carnitine)	33936	LC/MS Pos Late	100001247	950	288.217	3671-77-0	123701	C02838	HMDB00791	1	0.4612	0.6428	0.5796	0.5347	0.1401	0.0744	0.2081	0.1896	0.1236	0.5205	1.608	1.9707	2.0892	1.4857	0.64366	0.14716	1.53482	0.00090091	0.0158804	2.38452	0.0066918	0.0793006	544	0
3451	N6-succinyladenosine	Nucleotide	Purine Metabolism, Adenine containing	48130	LC/MS Neg	100001664	940	382.1	4542-23-8	165243		HMDB00912	1.0652	1.2393	1.5235	1.225	1.6933	1.4061	1.2702	1.5096	1.9396	1.2837	1.2022	0.8323	0.8242	0.6502	1.0013	1.34926	1.48184	0.90204	0.449876	0.0159265	0.668544	0.596375	0.0793006	488	1
3497	2'-O-methyluridine	Nucleotide	Pyrimidine Metabolism, Uracil containing	57655	LC/MS Neg	100010896	1831	257.078	2140-76-3	102212			1.3455	1.1195	1.6124	1.2326	1.0666	0.8586	1.1706	1.0554	1.3744	0.8259	0.8647	0.8522	1.1522	0.9199	0.9139	1.27532	1.05698	0.94058	0.158708	0.0168694	0.737525	0.314036	0.0834163	141	1
307	butyryl/isobutyryl CoA	Amino Acid	Leucine, Isoleucine and Valine Metabolism	57383	LC/MS Neg	100015648	2375	836.15					0.7006	1.2137	1.308	1.5175	1.3575	0.9989	0.9273	1.0618	1.0718	0.9402	0.9688	0.7426	0.704	0.5699	0.8413	1.21946	1	0.76532	0.160594	0.0184807	0.627589	0.315365	0.0904436	256	1
3614	alpha-tocopherol	Cofactors and Vitamins	Tocopherol Metabolism	1561	LC/MS Pos Late	1105	2522	430.378	59-02-9;10191-41-0	14985	C02477	HMDB01893	0.9227	1.4389	1.4308	1.1296	1.3217	1.4761	0.917	1.0423	1	1.0625	0.9825	0.9842	0.9079	0.769	1.0088	1.24874	1.09958	0.93048	0.313578	0.0185428	0.745135	0.482504	0.0904436	230	1
100	5-(galactosylhydroxy)-L-lysine	Amino Acid	Lysine Metabolism	43582	LC/MS Pos Early	100002462	2755	325.161	32448-36-5				1.0677	1.2459	1.2549	1.2502	0.9739	0.8996	1.0457	0.8386	1.0406	0.8244	0.97	1.0626	0.8996	0.9345	0.9877	1.15852	0.92978	0.97088	0.0162206	0.0193829	0.838035	0.0584015	0.0934099	189	0
356	lanthionine	Amino Acid	Methionine, Cysteine, SAM and Taurine Metabolism	42002	LC/MS Pos Early	100003892	1730	209.059	3183-08-02	98504			1.1634	1.2262	1.2791	1.1452	1.3641	0.9147	0.6933	0.7201	0.9525	0.3703	0.7355	1.187	0.9938	1.0878	0.8997	1.2356	0.73018	0.98076	0.00186408	0.0194128	0.793752	0.0109602	0.0934099	438	0
74	imidazole propionate	Amino Acid	Histidine Metabolism	40730	LC/MS Pos Early	100003434	2263	141.066	1074-59-5	70630		HMDB02271	0.9568	1.0062	1.1746	1.2759	1.1675	0.9131	0.9253	0.8981	1.0299	0.8599	0.788	1.0366	0.9469	0.9102	0.8375	1.1162	0.92526	0.90384	0.0191118	0.0195418	0.809747	0.0664307	0.0934099	419	0
134	N-acetyltyrosine	Amino Acid	Tyrosine Metabolism	32390	LC/MS Neg	100001104	1680	222.077	537-55-3	68310		HMDB00866	0.5474	0.9017	0.9305	0.7533	0.5474	0.6132	1.0054	1.0847	1.6047	0.7003	1.4263	0.8969	1.2046	0.9904	0.9946	0.73606	1.00166	1.10256	0.207165	0.0197593	1.49792	0.368978	0.0938238	515	1
3480	dihydroorotate	Nucleotide	Pyrimidine Metabolism, Orotate containing	601	LC/MS Polar	923	1910	157.025	155-54-4	648	C00337	HMDB03349	0.397	0.397	0.397	0.397	0.397	0.397	0.397	0.6374	0.397	0.397	0.397	0.9503	0.9265	1.4928	0.7723	0.397	0.44508	0.90778	0.346594	0.0201214	2.2866	0.501848	0.0946066	307	1
1719	myo-inositol	Lipid	Inositol Metabolism	1124	LC/MS Polar	363	3506.3	225.062	87-89-8	892	C00137	HMDB00211	1.2393	1.0942	1.3921	1.3813	1.2709	0.7792	0.7952	0.7869	0.918	0.6773	0.9571	0.9981	1.25	1	1.0833	1.27556	0.79132	1.0577	8.46154e-05	0.020188	0.829204	0.00123102	0.0946066	470	0
3432	N1-methyladenosine	Nucleotide	Purine Metabolism, Adenine containing	15650	LC/MS Pos Early	1242	2120	282.12	15763-06-1	27476	C02494	HMDB03331	1.0979	1.0414	1.3143	1.383	1.5018	1.025	1.0194	0.8842	1.0778	0.7983	0.9521	1.0366	1.1138	0.9788	0.9126	1.26768	0.96094	0.99878	0.0161014	0.0206744	0.78788	0.0584015	0.0962569	49	0
3519	cytidine 5'-monophosphate (5'-CMP)	Nucleotide	Pyrimidine Metabolism, Cytidine containing	2372	LC/MS Pos Early	282	835	324.059	63-37-6	6131	C00055	HMDB00095	1.0467	1.1131	1.1437	1	1.0118	1.0907	0.8797	0.9128	0.9854	0.8985	1.0397	0.9215	0.7848	0.6041	0.8576	1.06306	0.95342	0.84154	0.0512697	0.0217003	0.79162	0.139889	0.100365	280	1
1159	malonylcarnitine	Lipid	Fatty Acid Synthesis	37059	LC/MS Pos Early	100001526	2086	248.113	853728-01-5	22833583		HMDB02095	0.511	1	0.511	0.5362	0.9522	0.511	1.3727	0.8524	0.9858	1.1384	0.987	1.176	1.2267	0.8554	1.1262	0.70208	0.97206	1.07426	0.1776	0.0218367	1.53011	0.333984	0.100365	455	1
3479	N-carbamoylaspartate	Nucleotide	Pyrimidine Metabolism, Orotate containing	1594	LC/MS Polar	1108	3800	175.036	923-37-5	93072	C00438	HMDB00828	0.2899	0.3042	0.6701	0.7119	0.7374	0.4408	0.8037	0.7054	1.0053	0.5927	0.5381	1.0452	1.1978	1.0971	0.9649	0.5427	0.70958	0.96862	0.263895	0.0233103	1.78482	0.4278	0.106455	520	1
3409	2'-deoxyinosine	Nucleotide	Purine Metabolism, (Hypo)Xanthine/Inosine containing	15076	LC/MS Neg	100000135	1688	251.079	890-38-0	65058	C05512	HMDB00071	1.1161	1.3497	1.5024	1.4834	1.9731	1.78	2.5594	1.7469	2.1333	1.5756	1.592	0.6362	0.6675	0.3471	0.708	1.48494	1.95904	0.79016	0.0676631	0.0251038	0.532116	0.170216	0.113921	122	1
2068	1-palmitoyl-GPC (16:0)	Lipid	Lysophospholipid	33955	LC/MS Pos Late	100001263	1525	496.34	17364-16-8	86554		HMDB10382	1.1538	1.4097	1.3362	1.1881	1.247	1.5036	1.4102	0.9969	1.316	1.1619	1.3517	0.9232	0.8304	0.6259	0.8498	1.26696	1.27772	0.9162	0.918354	0.0258764	0.723148	0.956921	0.116688	89	1
1467	linoleoylcarnitine (C18:2)*	Lipid	Fatty Acid Metabolism(Acyl Carnitine)	46223	LC/MS Pos Late	100003151	1430	424.342	36816-10-1	6450015		HMDB06469	0.7074	0.6703	0.578	0.6813	0.3146	0.1366	0.1737	0.3575	0.1992	0.3585	0.4578	1.3456	2.1469	2.4402	1.3902	0.59032	0.2451	1.55614	0.00395381	0.0260667	2.6361	0.0190294	0.116811	450	0
1170	myristoyl CoA	Lipid	Fatty Acid Metabolism	36859	LC/MS Polar	100000610	2673	487.65	799812-85-4	65113	C02593	HMDB01521	0.8834	0.67	0.8851	0.7927	0.7073	0.5214	0.6084	0.7169	0.8004	0.608	0.5274	1.7203	2.658	2.814	1.7876	0.7877	0.65102	1.90146	0.0707833	0.0266544	2.41394	0.175279	0.118703	474	1
2474	glycosyl-N-palmitoyl-sphingosine (d18:1/16:0)	Lipid	Hexosylceramides (HCER)	53013	LC/MS Pos Late	100009272	2623	700.572					1.014	1.056	1.2167	1.0379	0.9365	1.1974	1.017	0.96	1.0636	0.9582	0.9053	0.9223	0.9808	0.8354	0.9232	1.05222	1.03924	0.9134	0.843547	0.0272057	0.868069	0.910396	0.12041	385	1
2440	N-palmitoyl-sphingosine (d18:1/16:0)	Lipid	Ceramides	44877	LC/MS Pos Late	1518	2893	538.519	24696-26-2	5283564		HMDB04949	0.9477	1	1.1011	0.9282	0.8571	1.3222	1.2527	1.1704	1.3648	1.2077	0.8575	0.8704	0.8586	0.7911	0.874	0.96682	1.26356	0.85032	0.000587106	0.0276587	0.879502	0.00492389	0.121511	539	0
2537	sphingomyelin (d18:1/21:0, d17:1/22:0, d16:1/23:0)*	Lipid	Sphingomyelins	52495	LC/MS Pos Late	100009025	2793	773.653					1.0943	1.1382	1.1464	1.1032	1	1.0345	1.0292	0.969	1.1053	1.1602	0.7977	0.9388	1.0998	0.9877	0.9086	1.09642	1.05964	0.94652	0.408496	0.0277933	0.863282	0.560312	0.121511	652	1
1461	laurylcarnitine (C12)	Lipid	Fatty Acid Metabolism(Acyl Carnitine)	34534	LC/MS Pos Late	100001392	1235	344.28	25518-54-1	10427569		HMDB02250	0.9655	0.7187	0.8378	0.9671	0.9285	0.3736	0.3313	0.46	0.4346	0.4464	0.7393	1.7947	2.9617	3.1093	1.7161	0.88352	0.40918	2.06422	2.02729e-05	0.028076	2.33636	0.000559431	0.122003	440	0
91	lysine	Amino Acid	Lysine Metabolism	1301	LC/MS Pos Early	407	2850	147.113	56-87-1	5962	C00047	HMDB00182	0.992	1.0633	1.2209	1.172	1.0607	1.0882	1.0546	0.9623	1.0612	0.9586	0.9867	1.0503	0.9804	0.9339	0.9391	1.10178	1.02498	0.97808	0.158839	0.0286066	0.887727	0.314036	0.12356	451	1
2365	palmitoyl-linoleoyl-glycerol (16:0/18:2) [2]*	Lipid	Diacylglycerol	52634	LC/MS Pos Late	100009055	3197	610.541				HMDB07103	1.1223	0.9679	1.156	0.9383	0.8552	1.3486	1.1799	1.1858	1.3502	1.0998	0.8491	0.8466	0.8603	0.7832	0.9024	1.00794	1.23286	0.84832	0.0178601	0.0288688	0.841637	0.063496	0.123946	574	0
41	glutamate	Amino Acid	Glutamate Metabolism	57	LC/MS Pos Early	561	1500	148.06	56-86-0	611	C00025	HMDB00148	0.9815	0.8226	1.0671	1.0976	1.1331	1.1813	1.1572	1.1099	1.3284	1.071	0.7199	0.8861	0.9208	0.8649	0.8508	1.02038	1.16956	0.8485	0.0682081	0.0298264	0.831553	0.17062	0.127004	358	1
329	N-acetylmethionine	Amino Acid	Methionine, Cysteine, SAM and Taurine Metabolism	1589	LC/MS Neg	1083	1787	190.054	65-82-7	448580	C02712	HMDB11745	0.9687	1.0236	1.0951	1.0317	0.9509	1.026	1.1883	1.0812	1.2305	0.8698	0.8464	0.955	0.9975	0.8372	0.9065	1.014	1.07916	0.90852	0.370896	0.0299355	0.895976	0.526938	0.127004	506	1
448	ophthalmate	Amino Acid	Glutathione Metabolism	34592	LC/MS Pos Early	100001311	2085	290.135	495-27-2	7018721		HMDB05765	0.303	0.6632	0.303	0.303	0.6915	0.303	0.303	0.303	0.303	0.303	0.6173	1.1736	2.4258	0.8109	1.5841	0.45274	0.303	1.32234	0.141525	0.0315662	2.92075	0.294679	0.133135	555	1
3402	hypoxanthine	Nucleotide	Purine Metabolism, (Hypo)Xanthine/Inosine containing	3127	LC/MS Neg	171	1291.2	135.031	68-94-0	790	C00262	HMDB00157	1.0482	1.2705	1.402	1.3759	1.6604	1.841	1.9293	1.4012	1.7616	1.4869	1.4752	0.8083	0.65	0.4944	0.8071	1.3514	1.684	0.847	0.0480007	0.0320648	0.626757	0.133167	0.134447	417	0
418	spermine	Amino Acid	Polyamine Metabolism	603	LC/MS Pos Late	507	758	203.223	71-44-3	1103	C00750	HMDB01256	0.0291	1.0877	0.4949	1.0396	0.2896	0.6037	0.6249	0.4897	0.3865	0.6043	0.8826	1.3964	1.6771	1.4599	0.9007	0.58818	0.54182	1.26334	0.832951	0.0325255	2.14788	0.899892	0.135586	642	1
1172	oleoyl CoA	Lipid	Fatty Acid Metabolism	57751	LC/MS Polar	443	2569	514.673	1716-06-9		C00510	HMDB01322	1.0233	0.4092	0.4823	0.5265	0.3894	0.235	0.402	0.52	0.4776	0.4125	0.372	1.462	2.0278	2.1035	1.1891	0.56614	0.40942	1.43088	0.25103	0.0330849	2.52743	0.412357	0.137121	546	1
1516	palmitoylcholine	Lipid	Fatty Acid Metabolism (Acyl Choline)	52944	LC/MS Pos Late	100009233	1482	342.337		151731			1.4155	1.0464	1.3491	1.4257	1.0481	0.7498	0.9371	0.8266	0.8605	0.5951	1.2255	0.986	0.5951	0.9697	0.5951	1.25696	0.79382	0.87428	0.00216554	0.0342435	0.695551	0.0123777	0.140448	570	0
1012	lactose	Carbohydrate	Disaccharides and Oligosaccharides	567	LC/MS Polar	393	3500	387.114	5965-66-2	84571	C00243	HMDB00186	1.31	0.8139	1.196	1.2966	1.2852	0.9905	0.5048	1.003	1.4582	0.8854	0.5048	0.7713	1.0737	0.8248	0.994	1.18034	0.96838	0.83372	0.269804	0.0344972	0.706339	0.43456	0.140448	434	1
83	1-methyl-4-imidazoleacetate	Amino Acid	Histidine Metabolism	32350	LC/MS Pos Early	100001208	2064	141.066	2625-49-2	75810	C05828	HMDB02820	0.8924	1.1627	1.3377	1.1624	1.0589	1.0484	1.1026	1	1.1092	1.0927	0.9579	0.9788	0.9728	0.8449	0.8625	1.12282	1.07058	0.92338	0.510336	0.0345848	0.822376	0.642456	0.140448	48	1
3697	pyridoxal phosphate	Cofactors and Vitamins	Vitamin B6 Metabolism	5331	LC/MS Neg	492	943	246.017	41468-25-1	1051	C00018	HMDB01491	1.1074	0.9004	0.9122	0.8004	0.7213	0.5225	0.5743	0.7454	0.7618	0.7071	1.109	1.1553	1.0873	1.0912	0.9416	0.88834	0.66222	1.07688	0.0231995	0.0346713	1.21224	0.0765571	0.140448	607	0
119	1-carboxyethylphenylalanine	Amino Acid	Phenylalanine Metabolism	62566	LC/MS Neg	100020419	2844	236.093					0.6489	0.6548	0.9716	0.9839	0.8407	0.7469	0.8906	0.939	1.0779	0.9097	1.0005	0.9469	1.1634	0.9962	1.0165	0.81998	0.91282	1.0247	0.33359	0.0366651	1.24966	0.495098	0.14769	32	1
30	N-acetylalanine	Amino Acid	Alanine and Aspartate Metabolism	1585	LC/MS Neg	1110	861.2	130.051	97-69-8	88064	C02847	HMDB00766	0.9914	0.8938	1.1972	1.1435	1.1424	0.9353	0.8982	0.8693	0.9597	0.7807	0.8726	0.9347	1.0085	0.8491	0.9194	1.07366	0.88864	0.91686	0.0209422	0.0374718	0.853957	0.0716428	0.150097	489	0
3544	thymidine	Nucleotide	Pyrimidine Metabolism, Thymine containing	2183	LC/MS Neg	872	1963.7	241.083	50-89-5	5789	C00214	HMDB00273	0.8361	1.3639	1.4097	1.5245	1.8475	2.0131	2.4729	1.7009	2.0076	1.5598	1.4722	0.8001	0.5997	0.4772	0.6659	1.39634	1.95086	0.80302	0.0403505	0.038398	0.575089	0.11854	0.152505	684	0
966	sedoheptulose-7-phosphate	Carbohydrate	Pentose Phosphate Pathway	35649	LC/MS Neg	100001628	599.6	289.033	2646-35-7	616	C05382	HMDB01068	1.0898	1.1968	1.3579	1.26	1.4998	1.5095	1.3024	1.077	1.3005	1.1803	1.409	0.8812	0.8341	0.7042	0.8246	1.28086	1.27394	0.93062	0.946851	0.0384986	0.726559	0.966262	0.152505	632	1
974	ribonate	Carbohydrate	Pentose Metabolism	27731	LC/MS Polar	100001007	2425	165.04	5336-08-03	5460677	C01685	HMDB00867	1.0536	1.12	1.2422	1.4344	1.3097	0.7093	0.6543	0.5945	0.6804	0.5056	0.9044	1.0021	1.2325	1.0069	0.7979	1.23198	0.62882	0.98876	4.93507e-05	0.0391001	0.802578	0.0009269	0.154037	618	0
85	4-imidazoleacetate	Amino Acid	Histidine Metabolism	32349	LC/MS Pos Early	100001207	2055	127.05	645-65-8	96215	C02835	HMDB02024	0.9858	1.19	1.2709	1.195	0.9002	1.2233	1.241	1.1475	1.2399	1.1568	0.79	1.0678	0.9167	0.8942	0.8307	1.10838	1.2017	0.89988	0.238538	0.0396562	0.811888	0.398147	0.155374	185	1
3942	gluconate	Xenobiotics	Food Component/Plant	587	LC/MS Polar	338	2922	195.051	527-07-1	10690	C00257	HMDB00625	1.5936	1.1275	1.3199	1.2584	1.88	1.7752	1.93	1.0223	1.2926	1.3319	1.3914	0.8943	1.0588	0.7142	0.9785	1.43588	1.4704	1.00744	0.875982	0.0399671	0.701619	0.930832	0.155741	354	1
2035	1-oleoyl-2-arachidonoyl-GPI (18:1/20:4) *	Lipid	Phosphatidylinositol (PI)	54994	LC/MS Polar	100010951	922	883.534				HMDB09844	0.8363	0.8718	0.9315	0.8107	0.7164	1.2404	1.2613	1.0957	1.487	1.2296	0.8924	0.8791	0.9664	0.945	0.9886	0.83334	1.2628	0.9343	0.000352047	0.0404872	1.12115	0.00334635	0.156915	56	0
2006	1,2-dioleoyl-GPG (18:1/18:1)	Lipid	Phosphatidylglycerol (PG)	19142	LC/MS Polar	1541	715	773.534	67254-28-8	11846228			0.8942	0.7099	0.817	0.856	0.7774	0.8455	1.0194	0.8676	1.2794	1.0054	0.9423	0.8363	1.0031	0.8539	0.9813	0.8109	1.00346	0.92338	0.0504429	0.0411294	1.13871	0.138212	0.158547	19	1
3595	pantothenate	Cofactors and Vitamins	Pantothenate and CoA Metabolism	1508	LC/MS Pos Early	1024	1667	220.118	137-08-6	6613	C00864	HMDB00210	0.8083	0.8516	0.9945	1.0244	0.884	0.9493	0.8918	0.9186	0.9579	0.9165	0.9852	1.0547	1.0399	1.0354	0.9834	0.91256	0.92682	1.01972	0.750357	0.0414388	1.11743	0.835547	0.158886	580	1
93	N6-acetyllysine	Amino Acid	Lysine Metabolism	36752	LC/MS Neg	100001734	1059	187.109	692-04-6	92832	C02727	HMDB00206	0.6612	0.7208	0.8594	0.7747	0.7042	1.2014	1.1848	1.3687	1.5536	1.2227	0.8471	0.8106	0.9113	0.7923	0.8366	0.74406	1.30624	0.83958	9.01043e-05	0.0427723	1.12838	0.00123541	0.163126	485	0
2495	glycosyl ceramide (d18:1/20:0, d16:1/22:0)*	Lipid	Hexosylceramides (HCER)	57595	LC/MS Pos Late	100015882	3414	756.635					1.0034	1.1038	1.0477	1.0326	0.9075	1.1387	1.0252	0.9826	1.0426	1.0509	0.8717	0.9782	0.9943	0.8694	0.8514	1.019	1.048	0.913	0.5014	0.0434325	0.895976	0.63788	0.164768	379	1
2576	cholesterol	Lipid	Sterol	63	LC/MS Pos Late	266	2707	369.352	57-88-5	11025495	C00187	HMDB00067	1.1213	1.0904	1.1178	1.1642	1.0469	0.9779	1.0738	0.9821	1.0952	1.0838	1.0856	0.9259	1.0812	0.8962	1.0278	1.10812	1.04256	1.00334	0.0762665	0.0437212	0.905443	0.183171	0.16499	276	1
339	S-adenosylhomocysteine (SAH)	Amino Acid	Methionine, Cysteine, SAM and Taurine Metabolism	42382	LC/MS Neg	197	1832.4	383.114	979-92-0	439155	C00021	HMDB00939	1.0219	0.9914	1.4142	1.3487	1.0006	0.955	1.017	1.2367	1.2357	0.8499	0.9277	0.8098	1.0717	0.8313	0.8955	1.15536	1.05886	0.9072	0.447653	0.0439561	0.78521	0.594831	0.165008	627	1
3495	pseudouridine	Nucleotide	Pyrimidine Metabolism, Uracil containing	33442	LC/MS Neg	821	1100	243.062	1445-07-4	15047	C02067	HMDB00767	1.0512	1.1283	1.6284	1.3698	1.2022	1.0224	1.0955	0.9738	1.1303	0.8874	1.018	1.0451	1.1335	0.9138	0.9724	1.27598	1.02188	1.01656	0.0520498	0.0446022	0.79669	0.139909	0.166561	603	1
2541	sphingomyelin (d18:2/23:0, d18:1/23:1, d17:1/24:1)*	Lipid	Sphingomyelins	52435	LC/MS Pos Late	100008956	2845	799.669					1.066	1.0783	1.1361	1.1172	0.9746	1.0755	0.9634	1.0045	1.102	1.12	0.8794	0.9689	1.0685	0.9505	1.0067	1.07444	1.05308	0.9748	0.615671	0.044909	0.907263	0.734462	0.166838	659	1
402	guanidinoacetate	Amino Acid	Creatine Metabolism	43802	LC/MS Pos Early	344	1937	118.061	352-97-6	763	C00581	HMDB00128	0.472	0.6751	0.9108	1.1193	0.6905	1.0329	1.1612	1.0375	1.1486	1.2181	1.1743	1.0774	1.0847	0.9259	1	0.77354	1.11966	1.05246	0.0179919	0.0465097	1.36058	0.0635347	0.171894	392	0
458	gamma-glutamylglutamine	Peptide	Gamma-glutamyl Amino Acid	2730	LC/MS Pos Early	1140	1430	276.119	10148-81-9	150914	C05283	HMDB11738	0.4629	0.6196	0.7029	0.6644	0.6282	0.8692	0.7479	0.8944	1.0102	0.87	0.6256	0.8115	0.7991	0.6981	0.7753	0.6156	0.87834	0.74192	0.00201324	0.0472484	1.2052	0.0115575	0.173729	344	0
342	homocysteine	Amino Acid	Methionine, Cysteine, SAM and Taurine Metabolism	15128	LC/MS Pos Early	311	2155	136.043	454-29-5	778	C00155	HMDB00742	1.0387	0.7025	0.9143	0.8809	0.7034	0.6395	0.5009	0.3598	0.3894	0.4284	0.617	1.5818	2.5833	2.2288	1.3295	0.84796	0.4636	1.66808	0.00154216	0.0476309	1.96717	0.00956761	0.17404	410	0
2303	glycerol	Lipid	Glycerolipid Metabolism	15122	LC/MS Neg	1254	758	91.0401	56-81-5	753	C00116	HMDB00131	1.0949	0.9927	1.4162	1.2643	1.1938	1.0087	1.1003	0.7175	1.0341	1.0081	1.1286	0.9765	0.9375	0.8131	1.0571	1.19238	0.97374	0.98256	0.0563535	0.0482301	0.824033	0.148938	0.17404	366	1
2315	1-margaroylglycerol (17:0)	Lipid	Monoacylglycerol	34391	LC/MS Neg	100001429	6571	269.249	68002-72-2	107036			0.7293	0.4861	0.6995	0.3857	0.7837	0.9516	0.9777	0.8182	3.7736	1.2668	0.7236	1.6968	1.1614	0.6152	1.483	0.61686	1.55758	1.136	0.133919	0.0483241	1.84158	0.281835	0.17404	46	1
2521	lignoceroyl sphingomyelin (d18:1/24:0)	Lipid	Sphingomyelins	57330	LC/MS Pos Late	100006298	3437	815.7	60037-60-7				1.1324	1.0789	1.1586	1.0561	0.9691	1.0318	1.0232	0.9753	1.0774	1.0546	0.9544	1	1.0596	0.9188	0.9905	1.07902	1.03246	0.98466	0.245884	0.0485017	0.91255	0.405076	0.17404	444	1
1491	erucoylcarnitine (C22:1)*	Lipid	Fatty Acid Metabolism(Acyl Carnitine)	57525	LC/MS Pos Late	100015841	1535	482.42					0.4924	0.658	0.5868	0.4924	0.9322	0.5457	0.4924	0.4924	0.4924	0.4924	0.4924	1.2962	0.9611	1.0927	1.222	0.63236	0.50306	1.01288	0.152959	0.0485467	1.60175	0.309034	0.17404	327	1
2069	2-palmitoyl-GPC (16:0)*	Lipid	Lysophospholipid	35253	LC/MS Pos Late	100001562	1505	496.34		15061532		HMDB61702	0.9244	0.8433	0.6159	0.7183	0.7364	1.4243	1.2675	1.2208	1	1.21	1.2683	1.16	1.0446	0.8427	0.7696	0.76766	1.22452	1.01704	0.000736538	0.0495316	1.32486	0.00597138	0.176687	146	0
331	S-methylmethionine	Amino Acid	Methionine, Cysteine, SAM and Taurine Metabolism	38127	LC/MS Pos Early	100002183	2555	164.074	3493-12-07	458	C05319	HMDB38670	1	1.2728	1.448	1.5784	1.0941	1.059	1.0593	1.0281	0.9927	0.9743	0.9047	1.1901	1.045	0.9592	0.9277	1.27866	1.02268	1.00534	0.046282	0.051058	0.786245	0.129458	0.181231	639	0
135	1-carboxyethyltyrosine	Amino Acid	Tyrosine Metabolism	62564	LC/MS Neg	100020421	1846	252.088					0.5414	0.8088	0.956	0.8171	0.7111	0.7855	0.8023	1.0005	0.978	0.7516	0.8274	0.9529	1.0585	0.9527	0.9327	0.76688	0.86358	0.94484	0.293907	0.0514172	1.23206	0.462742	0.181607	33	1
1750	cytidine 5'-diphosphocholine	Lipid	Phospholipid Metabolism	34418	LC/MS Polar	1220	4200	533.106	33818-15-4	13804	C00307	HMDB01413	1.6147	1.1461	1.6028	1.5393	1.6516	0.7442	0.7792	0.7621	0.8561	0.6464	1	1.1796	1.5232	1.2256	1.1948	1.5109	0.7576	1.22464	6.208e-05	0.0521166	0.810537	0.00110693	0.183174	266	0
3521	cytidine 2' or 3'-monophosphate (2' or 3'-CMP)	Nucleotide	Pyrimidine Metabolism, Cytidine containing	61705	LC/MS Polar	100019915	4100	322.045					1.0997	0.9516	1.1331	1.1606	0.764	1.2162	1.4559	1.286	1.3735	1.1585	0.9324	0.5367	0.9839	0.6482	0.7321	1.0218	1.29802	0.76666	0.0162709	0.0526023	0.750303	0.0584015	0.18398	292	0
1419	methylmalonate (MMA)	Lipid	Fatty Acid Metabolism (also BCAA Metabolism)	1496	LC/MS Polar	418	3078.4	117.019	516-05-2	487	C02170	HMDB00202	1.3342	1.3551	1.3706	1.5641	1.1549	1.2132	0.9764	0.8934	1	0.7467	1.0894	1.0704	1.4253	0.9914	1.0946	1.35578	0.96594	1.13422	0.00456563	0.0561914	0.836581	0.0217227	0.195579	467	0
964	ribose 1-phosphate	Carbohydrate	Pentose Phosphate Pathway	1763	LC/MS Polar	219	4025	229.012	50-99-7;58459-37-3	439236	C00620	HMDB01489	1.4281	1.2663	1.3367	1.3125	1.5057	1.2406	1.2415	1.1192	1.3748	1.0639	1.6891	0.7946	0.6611	0.4937	0.86	1.36986	1.208	0.8997	0.0473469	0.0569009	0.656782	0.131738	0.197092	620	0
1483	arachidoylcarnitine (C20)*	Lipid	Fatty Acid Metabolism(Acyl Carnitine)	57513	LC/MS Pos Late	100015833	1512	456.405				HMDB06460	0.3622	0.9564	0.7908	1.0858	0.9534	0.6672	0.5663	0.5871	0.4851	0.6366	1.0329	1.0923	1.2118	1.2007	1.0611	0.82972	0.58846	1.11976	0.100021	0.0578764	1.34956	0.223511	0.1987	237	1
320	2-hydroxy-3-methylvalerate	Amino Acid	Leucine, Isoleucine and Valine Metabolism	36746	LC/MS Neg	100001541	1800	131.071	488-15-3	164623		HMDB00317	0.9322	0.7765	1.1167	1.0714	0.919	0.9611	0.9275	0.9887	1.0654	1.05	1.0508	1.2204	1.3477	1.0159	1.1244	0.96316	0.99854	1.15184	0.60565	0.0579194	1.1959	0.724963	0.1987	126	1
1834	1-stearoyl-2-linoleoyl-GPC (18:0/18:2)*	Lipid	Phosphatidylcholine (PC)	52452	LC/MS Pos Late	100008980	2380	786.601				HMDB08039	0.8682	0.8515	1.0442	0.864	0.7916	1.2702	0.979	1.0423	1.0578	1.068	1.0324	1.156	1.082	0.9354	0.9034	0.8839	1.08346	1.02184	0.0152527	0.0596525	1.15606	0.0568172	0.203671	102	0
348	N-acetylcysteine	Amino Acid	Methionine, Cysteine, SAM and Taurine Metabolism	1586	LC/MS Pos Early	1107	1416	164.038	616-91-1	12035	C06809	HMDB01890	0.4733	0.6985	0.8703	0.7441	0.7197	1.2089	0.9383	1.0892	1.0956	1.0173	0.8059	0.8693	0.8833	0.8307	0.834	0.70118	1.06986	0.84464	0.00154518	0.0608888	1.2046	0.00956761	0.206907	495	0
1140	succinylcarnitine (C4-DC)	Energy	TCA Cycle	37058	LC/MS Pos Early	100001948	2291	262.129	256928-74-2	71464481		HMDB61717	0.9578	0.9483	0.9035	0.9331	0.8131	0.9559	1.1194	1.0405	1.0048	0.9403	1.0321	1.1984	1.1942	0.8906	0.966	0.91116	1.01218	1.05626	0.0408244	0.0614601	1.15925	0.119223	0.207863	672	0
2328	2-myristoylglycerol (14:0)	Lipid	Monoacylglycerol	34383	LC/MS Neg	100001408	6230	227.202	27214-38-6	137938		HMDB11530	0.584	0.3901	0.2597	0.3005	0.5973	0.6052	0.6644	1.1283	3.3521	0.8449	0.4554	1.7544	0.9174	0.4826	1.3335	0.42632	1.31898	0.98866	0.125082	0.0623414	2.31906	0.266045	0.209323	138	1
375	citrulline	Amino Acid	Urea cycle; Arginine and Proline Metabolism	2132	LC/MS Pos Early	391	1520	176.103	372-75-8	9750	C00327	HMDB00904	0.9716	1.0038	1.0788	1.1568	1.4288	1.2646	0.9978	0.946	1	0.9713	0.9023	0.9675	1.0205	0.8939	0.9368	1.12796	1.03594	0.9442	0.385411	0.0624759	0.837086	0.539303	0.209323	279	1
1689	docosahexaenoyl ethanolamide	Lipid	Endocannabinoid	43768	LC/MS Pos Late	100004612	1536	372.29	162758-94-3	5283451			0.6821	0.8328	0.8707	0.6821	0.6836	1.1271	1.0791	1.1155	1.264	1.0326	0.7358	0.9634	0.9328	0.9375	0.8255	0.75026	1.12366	0.879	0.000179491	0.0640021	1.17159	0.00191552	0.213439	313	0
235	5-hydroxyindoleacetate	Amino Acid	Tryptophan Metabolism	437	LC/MS Neg	71	1510.2	190.051	54-16-0	1826	C05635	HMDB00763	0.8896	1.327	1.4942	1.3303	0.9436	1.1908	1.2764	1.2661	1.3547	1.0406	0.9797	1	0.9707	0.8989	0.8304	1.19694	1.22572	0.93594	0.830346	0.0662083	0.781944	0.898012	0.219128	195	1
2363	palmitoyl-oleoyl-glycerol (16:0/18:1) [2]*	Lipid	Diacylglycerol	54942	LC/MS Pos Late	100010917	3695	612.556			C13861	HMDB07102	1.0566	1.0051	1.1118	0.952	0.8796	1.1204	0.9922	0.983	1.1056	0.965	0.87	0.9518	0.9376	0.8011	0.9251	1.00102	1.03324	0.89712	0.553252	0.0664856	0.896206	0.682161	0.219128	577	1
466	gamma-glutamylphenylalanine	Peptide	Gamma-glutamyl Amino Acid	33422	LC/MS Pos Early	100000491	2992	295.129	7432-24-8	111299		HMDB00594	0.5529	0.6746	0.8193	1.0113	0.5535	0.8945	1.0435	1.2263	1.1308	1.1919	0.9206	0.8681	1.2691	1.1923	0.7555	0.72232	1.0974	1.00112	0.00749764	0.0666246	1.38598	0.0324091	0.219128	350	0
45	N-acetylglutamine	Amino Acid	Glutamate Metabolism	33943	LC/MS Pos Early	100001253	845	189.087	2490-97-3	182230	C02716	HMDB06029	0.8514	0.9618	1.116	1.1446	1.0381	0.7101	0.6034	0.5782	0.5921	0.5194	0.7012	1.0018	0.9774	0.8034	0.7976	1.02238	0.60064	0.85628	0.000132236	0.0670207	0.837536	0.00165116	0.219424	501	0
1752	glycerophosphorylcholine (GPC)	Lipid	Phospholipid Metabolism	15990	LC/MS Pos Early	100000269	672	258.11	28319-77-9	71920	C00670	HMDB00086	0.897	1.0121	0.9444	0.857	0.6768	1.6691	1.5604	1.6186	1.666	1.7771	1.0953	1.1144	0.9957	0.9927	0.9066	0.87746	1.65824	1.02094	2.60581e-06	0.0678325	1.16352	0.000188945	0.221072	372	0
961	6-phosphogluconate	Carbohydrate	Pentose Phosphate Pathway	15442	LC/MS Neg	100000341	583.9	275.017	921-62-0;53411-70-4	91493	C00345	HMDB01316	0.932	1.365	2.0377	1.4088	1.6353	2.4703	1.6038	1.3359	1.1015	1.5973	1.2601	0.5677	0.4533	0.5512	1.5453	1.47576	1.62176	0.87552	0.63266	0.0685524	0.593267	0.74354	0.222407	204	1
3698	pyridoxal	Cofactors and Vitamins	Vitamin B6 Metabolism	1651	LC/MS Pos Early	491	2343	168.066	65-22-5	1050	C00250	HMDB01545	0.9459	1.1205	1.2638	1.2878	1.0776	1.2562	1.0792	0.9189	1.0593	0.9895	0.9454	1.1216	1.0177	0.9444	0.8927	1.13912	1.06062	0.98436	0.380152	0.07097	0.864141	0.536864	0.227602	606	1
3444	2'-deoxyadenosine 5'-diphosphate	Nucleotide	Purine Metabolism, Adenine containing	15116	LC/MS Neg	1228	1050	410.027	72003-83-9	188966	C00206	HMDB01508	1.1937	0.8669	1.0321	0.9473	0.6351	0.6071	0.5611	0.9015	0.6661	0.6399	0.8669	1.2193	1.54	1.2054	1.3344	0.93502	0.67514	1.2332	0.045525	0.0709963	1.3189	0.128736	0.227602	118	0
2542	sphingomyelin (d18:1/24:1, d18:2/24:0)*	Lipid	Sphingomyelins	47153	LC/MS Pos Late	100005986	3033	813.684	94359-13-4			HMDB12107	0.9855	0.9185	1.0303	0.9657	0.9008	1.0056	0.9691	0.933	1.0322	0.9647	1.1631	1.098	1.1269	0.9309	0.9937	0.96016	0.98092	1.06252	0.494058	0.0711058	1.10661	0.633493	0.227602	655	1
3486	uridine 5'-triphosphate (UTP)	Nucleotide	Pyrimidine Metabolism, Uracil containing	33448	LC/MS Neg	871	572	482.961	19817-92-6	6133	C00075	HMDB00285	0.3368	0.2812	0.3857	0.734	0.037	0.0518	0.3694	0.2804	0.037	0.1678	0.037	1.2935	3.3515	4.5914	1.1299	0.35494	0.18128	2.08066	0.216159	0.0719781	5.862	0.377471	0.22937	710	1
2367	palmitoleoyl-oleoyl-glycerol (16:1/18:1) [1]*	Lipid	Diacylglycerol	52632	LC/MS Pos Late	100009053	3035	610.541		9543694		HMDB07131	1.0556	0.8935	0.9521	0.536	0.6323	0.8526	0.8513	1.5572	1.2811	1.0298	0.502	1.0217	0.2001	0.2001	0.2001	0.8139	1.1144	0.4248	0.11102	0.072413	0.521931	0.242028	0.2296	564	1
361	N-acetyltaurine	Amino Acid	Methionine, Cysteine, SAM and Taurine Metabolism	48187	LC/MS Neg	100005466	800	166.018		159864			1.0442	1.0947	1.3672	1.2106	1.1136	0.7551	0.6989	0.7312	0.8199	0.6374	1.1092	1	1.0666	0.9556	1.0483	1.16606	0.7285	1.03594	0.000141131	0.0726906	0.888411	0.00169484	0.2296	512	0
325	2,3-dihydroxy-2-methylbutyrate	Amino Acid	Leucine, Isoleucine and Valine Metabolism	57547	LC/MS Polar	100010869	1318	133.051	14868-24-7	301941		HMDB29576	1.8052	1.0367	1.4226	1.2787	1.1077	0.5634	0.4589	0.5597	1.061	0.3864	1.2474	0.5289	1.0789	0.7893	1.0811	1.33018	0.60588	0.94512	0.00390864	0.0731827	0.71052	0.0189648	0.23014	112	0
209	N-acetyltryptophan	Amino Acid	Tryptophan Metabolism	33959	LC/MS Neg	100001254	2630	245.093	1218-34-4	700653	C03137	HMDB13713	0.6526	1.0063	0.6526	1.2656	0.9758	0.6526	0.6526	1.3439	1.0785	0.8154	1.3625	0.6526	1.8448	1.6068	1.4725	0.91058	0.9086	1.38784	0.991377	0.0738189	1.52413	0.992392	0.230764	514	1
1065	galactose 1-phosphate	Carbohydrate	Fructose, Mannose and Galactose Metabolism	15706	LC/MS Polar	100000300	4552	259.022	19046-60-7	123912	C00446	HMDB00645	1.723	1.4893	1.7597	1.292	1.1474	0.6708	0.6762	0.7414	0.8002	0.6567	1.2327	0.9967	1.5354	1	1.0208	1.48228	0.70906	1.15712	0.000224178	0.0740248	0.780635	0.00231216	0.230764	338	0
3523	cytidine	Nucleotide	Pyrimidine Metabolism, Cytidine containing	514	LC/MS Pos Early	827	2124	244.093	65-46-3	6175	C00475	HMDB00089	0.8788	1.4372	1.134	0.9502	1.0909	2.0307	1.173	1.0074	1.1681	1.1557	1.3961	0.5776	0.451	0.3288	0.6048	1.09822	1.30698	0.67166	0.343524	0.0778982	0.61159	0.501848	0.2414	291	1
1459	5-dodecenoylcarnitine (C12:1)	Lipid	Fatty Acid Metabolism(Acyl Carnitine)	61769	LC/MS Pos Late	100016069	1135	342.264					0.7719	0.4085	0.5673	0.7747	0.4594	0.3156	0.4273	0.3156	0.3156	0.6483	0.3229	1.1572	1.7875	2.1237	0.9048	0.59636	0.40448	1.25922	0.0920818	0.0782293	2.11151	0.210472	0.2414	193	1
1138	alpha-ketoglutarate	Energy	TCA Cycle	528	LC/MS Polar	93	2700	145.014	305-72-6;328-50-7;22202-68-2	51	C00026	HMDB00208	1.1478	0.6884	1.0413	1.1165	1.1355	0.6036	0.8192	0.7159	1.0736	0.6015	0.7176	0.7223	1.0245	0.8614	0.7528	1.0259	0.76276	0.81572	0.064836	0.0784465	0.795126	0.166796	0.2414	229	1
464	gamma-glutamyl-epsilon-lysine	Peptide	Gamma-glutamyl Amino Acid	33934	LC/MS Pos Early	100001262	2717	276.155	17105-15-6	7015685		HMDB03869	0.934	1.1492	1.0659	1.2215	1.0207	0.9634	1.0391	1.004	1.0373	0.8845	1.0564	0.9882	0.9832	0.8655	0.8774	1.07826	0.98566	0.95414	0.14674	0.0789065	0.884889	0.301181	0.241778	342	1
2116	1-palmitoyl-GPE (16:0)	Lipid	Lysophospholipid	35631	LC/MS Pos Late	100001567	1544	454.293	53862-35-4	9547069		HMDB11503	1.09	1.229	1.143	1.1031	1.1745	1.2166	1.2046	0.8471	1.1119	0.9635	1.319	0.9343	0.8403	0.6734	0.8726	1.14792	1.06874	0.92792	0.32702	0.0800887	0.808349	0.490844	0.244356	90	1
397	N-monomethylarginine	Amino Acid	Urea cycle; Arginine and Proline Metabolism	43586	LC/MS Pos Early	100004488	2845	189.135	53308-83-1	132862	C03884	HMDB29416	1.1358	0.9161	1.1492	1.1063	1.0393	1.2026	1.1002	0.9359	1.0943	0.8246	1.026	1.0377	0.9514	0.9211	0.9047	1.06934	1.03152	0.96818	0.647024	0.080718	0.9054	0.757489	0.245218	534	1
1124	N-acetylglucosaminylasparagine	Carbohydrate	Aminosugar Metabolism	48149	LC/MS Pos Early	1215	1212	336.14	2776-93-4	123826	C04540	HMDB00489	0.9987	0.9286	0.9676	1.005	1.0501	0.8073	0.7161	0.7819	0.9279	0.7257	0.849	1.2492	1.2933	1.1906	1.1771	0.99	0.79178	1.15184	0.00175664	0.0810552	1.16347	0.0104573	0.245218	499	0
1468	linolenoylcarnitine (C18:3)*	Lipid	Fatty Acid Metabolism(Acyl Carnitine)	57511	LC/MS Pos Late	100015831	1310	422.326					0.4038	0.4038	0.4038	0.4038	0.4038	0.4038	0.4038	0.4038	0.4038	0.4038	0.4038	0.561	1	0.9461	0.4038	0.4038	0.4038	0.66294	1	0.0815268	1.64175	1	0.245608	448	1
1326	2-hydroxyadipate	Lipid	Fatty Acid, Dicarboxylate	31934	LC/MS Polar	100001153	3000	161.046	18294-85-4	193530	C02360	HMDB00321	1.0738	1.3573	1.9016	1.3595	3.3317	0.6533	1	0.6159	1.0707	0.5688	1.2723	0.9086	0.9247	0.921	0.926	1.80478	0.78174	0.99052	0.0400885	0.0827002	0.548831	0.118146	0.248101	127	0
2276	1-(1-enyl-palmitoyl)-2-arachidonoyl-GPC (P-16:0/20:4)*	Lipid	Plasmalogen	52689	LC/MS Pos Late	100009014	2154	766.575				HMDB11220	0.908	0.9339	1.096	0.8725	0.8357	1.7063	1.404	1.4869	1.5768	1.6371	0.8579	0.846	0.8407	0.7614	0.8615	0.92922	1.56222	0.8335	1.75853e-05	0.0838518	0.896989	0.000559431	0.250507	5	0
1143	malate	Energy	TCA Cycle	1303	LC/MS Polar	409	3343.1	133.014	6915-15-7	525	C00149	HMDB00156	0.773	1.0276	0.9383	0.8224	0.7953	1.0892	0.9755	0.8999	0.9889	0.9756	1.1244	0.984	1.0638	0.859	0.9754	0.87132	0.98582	1.00132	0.0795413	0.0842475	1.1492	0.188945	0.250645	452	1
358	cysteine sulfinic acid	Amino Acid	Methionine, Cysteine, SAM and Taurine Metabolism	37443	LC/MS Pos Early	100002113	597	154.017	207121-48-0	109	C00606	HMDB00996	0.3755	0.3211	0.6829	0.6161	1.0622	1.7914	1.8538	1.6751	1.9491	1.4944	0.3728	0.4081	0.3873	0.3521	0.1905	0.61156	1.75276	0.34216	7.37599e-05	0.0859525	0.559487	0.00115475	0.254661	287	0
2501	lactosyl-N-palmitoyl-sphingosine (d18:1/16:0)	Lipid	Lactosylceramides (LCER)	53010	LC/MS Pos Late	100009030	2527	862.625	4201-62-1				1.0383	0.9459	1.1451	1.0345	0.9755	1.2631	1.1197	0.9745	1.126	1.0358	1	0.936	1.007	0.771	0.8869	1.02786	1.10382	0.92018	0.23759	0.0867615	0.895239	0.398147	0.256	436	1
2514	behenoyl dihydrosphingomyelin (d18:0/22:0)*	Lipid	Dihydrosphingomyelins	57331	LC/MS Pos Late	100009026	3150	789.684				HMDB12091	1.0913	1.0634	1.1843	1.2447	0.9819	0.8337	0.8263	0.771	0.9125	0.8709	1.0218	1.0607	1.0737	0.938	0.942	1.11312	0.84288	1.00724	0.000807443	0.0872586	0.90488	0.00625425	0.256411	244	0
3414	allantoic acid	Nucleotide	Purine Metabolism, (Hypo)Xanthine/Inosine containing	33434	LC/MS Polar	218	2960	175.047	99-16-1	203	C00499	HMDB01209	0.8778	1.0748	1.2891	1.3462	0.9778	0.9446	1.0573	0.9783	1.0941	0.9689	1.3611	1.2524	1.4618	1.2903	1.1847	1.11314	1.00864	1.31006	0.29856	0.0879899	1.1769	0.467515	0.257505	222	1
2346	diacylglycerol (14:0/18:1, 16:0/16:1) [2]*	Lipid	Diacylglycerol	54954	LC/MS Pos Late	100010935	3183	584.525					1.0828	1	1.1693	1.0045	0.924	1.1495	1.0209	0.9482	1.1166	0.9596	0.8907	0.9361	1.0055	0.8579	0.9981	1.03612	1.03896	0.93766	0.96232	0.0886017	0.904972	0.972916	0.258241	300	1
3405	xanthosine	Nucleotide	Purine Metabolism, (Hypo)Xanthine/Inosine containing	15136	LC/MS Neg	100000299	1075	283.068	146-80-5	64959	C01762	HMDB00299	1.043	1.7129	1.2508	1.4964	0.9986	2.1344	1.394	1.6627	1.2923	1.5616	1	1.3245	0.9989	0.8334	0.6501	1.30034	1.609	0.96138	0.160425	0.0896131	0.73933	0.315138	0.259017	716	1
958	glycerate	Carbohydrate	Glycolysis, Gluconeogenesis, and Pyruvate Metabolism	1572	LC/MS Polar	1052	2070.4	105.019	600-19-1	752	C00258	HMDB00139	1.6176	1.6468	1.7624	1.5124	1.1053	1.1814	1.3723	0.918	1.0537	0.9328	1.6401	1.1107	1.2754	1.0433	1.0222	1.5289	1.09164	1.21834	0.0148162	0.0897156	0.796874	0.0558328	0.259017	365	0
3512	3-ureidopropionate	Nucleotide	Pyrimidine Metabolism, Uracil containing	3155	LC/MS Pos Early	1053	875	133.061	462-88-4	111	C02642	HMDB00026	0.4507	1.0302	1.2287	1.2477	0.7535	0.8361	1.3815	1.3145	0.4507	1.2243	1.8313	1.4718	1.4067	0.791	1.3875	0.94216	1.04142	1.37766	0.679859	0.0899517	1.46224	0.778234	0.259017	177	1
3548	3-aminoisobutyrate	Nucleotide	Pyrimidine Metabolism, Thymine containing	1566	LC/MS Pos Early	1114	2190	104.071	10569-72-9;214139-20-5	64956	C05145	HMDB03911	1.0044	1.489	1.2588	1.3778	1.1595	0.5693	0.5834	0.6678	0.5801	0.548	0.9069	1.1176	1.25	1.0487	0.996	1.2579	0.58972	1.06384	5.67746e-05	0.0940321	0.845727	0.00103842	0.269684	149	0
2374	palmitoyl-docosahexaenoyl-glycerol (16:0/22:6) [1]*	Lipid	Diacylglycerol	57373	LC/MS Pos Late	100015618	2749	658.541				HMDB07121	0.7959	0.9466	0.9461	1.0103	0.7576	1.6243	1.3851	1.2874	1.3384	1.5525	0.9506	0.6147	0.5386	0.754	0.7818	0.8913	1.43754	0.72794	0.000142916	0.0950665	0.816717	0.00169484	0.271565	572	0
1809	1-palmitoyl-2-arachidonoyl-GPC (16:0/20:4n6)	Lipid	Phosphatidylcholine (PC)	52462	LC/MS Pos Late	100008914	2091	782.569	35418-58-7	10747814		HMDB07982	0.9485	0.9723	1.1303	1.0417	0.9595	1.2892	1.0599	1.0501	1.1757	1.0879	0.9857	0.954	0.9461	0.8773	0.926	1.01046	1.13256	0.93782	0.0624468	0.0959506	0.928112	0.161786	0.273002	73	1
1447	acetylcarnitine (C2)	Lipid	Fatty Acid Metabolism(Acyl Carnitine)	32198	LC/MS Pos Early	100000802	2282	204.123	5080-50-2	1	C02571	HMDB00201	1.0488	1.0033	1.217	1.2647	1.2022	0.7587	0.7125	0.7106	0.7468	0.6476	0.805	1.1011	1.0952	1.0378	0.9973	1.1472	0.71524	1.00728	4.71938e-05	0.0966402	0.878033	0.000909557	0.273878	209	0
2480	glycosyl-N-nervonoyl-sphingosine (d18:1/24:1)*	Lipid	Hexosylceramides (HCER)	57369	LC/MS Pos Late	100001878	3990	810.682					0.9846	1.0582	1.1255	1.0328	0.8825	1.2031	1.1556	1.0582	1.0542	1.0359	0.9485	0.9636	0.9994	0.8435	0.8525	1.01672	1.1014	0.9215	0.143499	0.0995443	0.906346	0.294679	0.280293	384	1
459	gamma-glutamylglycine	Peptide	Gamma-glutamyl Amino Acid	33949	LC/MS Pos Early	100001294	1535	205.082	1948-29-4	165527		HMDB11667	0.9655	0.8906	0.9284	1.1647	1.151	0.8848	0.7011	1.1325	0.789	1.1644	0.7364	1.0591	0.8025	0.9083	0.855	1.02004	0.93436	0.87226	0.453345	0.0996858	0.855123	0.598128	0.280293	345	1
143	4-hydroxyphenylpyruvate	Amino Acid	Tyrosine Metabolism	1669	LC/MS Neg	1141	1690	179.035	156-39-8	979	C01179	HMDB00707	1.367	1.1977	1.3283	0.9987	1.3906	1.6442	1.4612	0.9702	1.1718	1.1162	1.6041	0.7368	0.6966	0.4777	0.8678	1.25646	1.27272	0.8766	0.911843	0.101897	0.697674	0.953455	0.28539	184	1
2532	sphingomyelin (d18:1/18:1, d18:2/18:0)	Lipid	Sphingomyelins	37529	LC/MS Pos Late	100002106	2167	729.591	108392-10-5	6443882		HMDB12101	1.0221	1.1141	1.2145	1.0316	0.9626	1.1707	1.0239	0.9405	1.0582	0.9756	1	1.0178	0.9788	0.8666	1.0062	1.06898	1.03378	0.97388	0.567347	0.102736	0.911037	0.694624	0.286621	650	1
2342	1-dihomo-linoleoylglycerol (20:2)	Lipid	Monoacylglycerol	35103	LC/MS Neg	100001483	6800	307.264					0.2506	0.2805	0.324	0.2009	0.2138	1.0672	1.0559	0.9016	4.7379	1.7141	1	2.3265	0.2616	0.675	0.3833	0.25396	1.89534	0.92928	0.0532875	0.107444	3.65916	0.141802	0.298594	36	1
3517	cytidine triphosphate	Nucleotide	Pyrimidine Metabolism, Cytidine containing	2844	LC/MS Neg	281	575	481.977	36051-68-0	6176	C00063	HMDB00082	0.1306	0.1306	0.1306	0.1306	0.1306	0.1306	0.1306	0.1306	0.1306	0.1306	0.1306	0.2457	1	1.2618	0.1624	0.1306	0.1306	0.5601	NA	0.108052	4.28867	NA	0.298921	295	1
3585	trigonelline (N'-methylnicotinate)	Cofactors and Vitamins	Nicotinate and Nicotinamide Metabolism	32401	LC/MS Pos Early	100001092	1388	138.055	535-83-1	5570	C01004	HMDB00875	0.8801	1.1269	1.2405	1.2336	1.0343	0.8062	1.0127	0.9564	0.9684	0.8543	0.8521	1.0823	1	0.9353	0.9462	1.10308	0.9196	0.96318	0.045662	0.108395	0.873173	0.128791	0.298921	692	0
2530	sphingomyelin (d18:2/16:0, d18:1/16:1)*	Lipid	Sphingomyelins	42459	LC/MS Pos Late	100004329	2002	701.559					1.0881	1.1283	1.2102	1.1084	0.9916	1.1174	1.0234	0.9702	1.0471	1	1.0286	1.0648	1.0958	0.9428	0.9984	1.10532	1.03162	1.02608	0.125866	0.109845	0.92831	0.267375	0.301759	658	1
2317	1-oleoylglycerol (18:1)	Lipid	Monoacylglycerol	21184	LC/MS Neg	100000924	6650	281.249	111-03-5	5283468		HMDB11567	0.4707	0.6325	0.6495	0.3808	0.5902	0.8568	0.9547	1.0126	5.3884	1.3557	0.6683	1.6525	1.2642	0.5526	0.5989	0.54474	1.91364	0.9473	0.156034	0.110382	1.73899	0.312438	0.302077	60	1
2505	lactosyl-N-nervonoyl-sphingosine (d18:1/24:1)*	Lipid	Lactosylceramides (LCER)	57370	LC/MS Pos Late	100015620	3778	972.735					1.0296	0.9448	1.0421	1.0262	0.9299	1.2823	1.1556	1.0292	1.1442	1.0329	0.9894	0.9364	0.9916	0.8037	0.8581	0.99452	1.12884	0.91584	0.033308	0.111189	0.920886	0.100606	0.302511	435	0
102	2-aminoadipate	Amino Acid	Lysine Metabolism	6146	LC/MS Polar	381	3500	160.062	542-32-5;1118-90-7	469	C00956	HMDB00510	0.9265	0.8811	1.2688	1.2806	1.4081	0.8688	0.8729	0.7654	0.7649	0.6768	0.8464	0.9172	1.065	0.9513	0.9917	1.15302	0.78976	0.95432	0.0113918	0.111385	0.82767	0.0454089	0.302511	113	0
1415	propionyl CoA	Lipid	Fatty Acid Metabolism (also BCAA Metabolism)	46323	LC/MS Neg	100000355	2009	410.563	108321-21-7	92753	C00100	HMDB01275	0.6008	1.6594	1.3794	1.3927	0.7859	1.5368	1.3927	2.3817	1.5633	1.6939	0.9372	0.7318	0.8223	0.6914	0.8147	1.16364	1.71368	0.79948	0.0718759	0.11353	0.687051	0.176775	0.303815	601	1
1500	cerotoylcarnitine (C26)*	Lipid	Fatty Acid Metabolism(Acyl Carnitine)	57516	LC/MS Pos Late	100015835	1649	540.499				HMDB06347	0.4073	0.4073	0.4073	1	0.4073	0.4073	1.0069	1.165	0.7568	1.0344	1.052	1.0404	1.2067	0.6205	0.4073	0.52584	0.87408	0.86538	0.0875677	0.114017	1.64571	0.202594	0.303815	273	1
3533	2'-deoxycytidine	Nucleotide	Pyrimidine Metabolism, Cytidine containing	15949	LC/MS Pos Early	100000125	2193	228.098	951-77-9	13711	C00881	HMDB00014	0.8093	1.3656	1.3999	1.273	1.974	2.6076	2.092	1.76	2.0328	1.8613	1.8494	0.6201	0.5402	0.2895	0.5893	1.36436	2.07074	0.7777	0.017463	0.114394	0.570011	0.0623875	0.303815	120	0
3608	threonate	Cofactors and Vitamins	Ascorbate and Aldarate Metabolism	27738	LC/MS Polar	100001022	2384	135.03	70753-61-6	151152	C01620	HMDB00943	0.5091	0.8613	0.9959	1.2915	0.8299	1.1461	0.5798	1.0404	1.0094	0.7868	1.5131	1.4271	1.2653	1.0923	0.7906	0.89754	0.9125	1.21768	0.928935	0.114423	1.35669	0.958223	0.303815	682	1
4769	O-sulfo-L-tyrosine	Xenobiotics	Chemical	45413	LC/MS Neg	100005384	990	260.023		514186			1.064	1.0966	1.5179	1.2206	0.9431	0.9483	0.9879	1.0486	1.1798	0.8745	1.0337	0.8527	1.0557	0.9062	1.051	1.16844	1.00782	0.97986	0.184491	0.114666	0.838605	0.341646	0.303815	559	1
2469	ceramide (d16:1/24:1, d18:1/22:1)*	Lipid	Ceramides	57437	LC/MS Pos Late	100015727	3850	620.598					0.7286	0.8751	0.8103	0.7685	0.6882	1.5874	1.5961	1.5234	1.6599	1.6704	0.8539	0.8887	0.8911	0.8074	0.778	0.77414	1.60744	0.84382	4.34856e-08	0.114717	1.09001	3.10155e-05	0.303815	268	0
1552	3-hydroxymyristate	Lipid	Fatty Acid, Monohydroxy	21158	LC/MS Neg	100000882	5335	243.197	3422-31-9	16064			0.7144	0.832	0.9654	0.7032	0.9719	0.7795	0.9639	0.7405	1.7604	0.8123	0.908	1.4849	1.124	0.8211	0.996	0.83738	1.01132	1.0668	0.409155	0.114831	1.27397	0.560312	0.303815	164	1
2345	diacylglycerol (14:0/18:1, 16:0/16:1) [1]*	Lipid	Diacylglycerol	54953	LC/MS Pos Late	100010934	3057	584.525					0.8321	1.2707	1.1847	0.7767	0.8212	1.3516	1.2089	1.1063	0.8711	0.8757	0.5544	0.6585	0.9722	0.7261	0.8535	0.97708	1.08272	0.75294	0.471696	0.115321	0.770602	0.617497	0.303989	299	1
2518	stearoyl sphingomyelin (d18:1/18:0)	Lipid	Sphingomyelins	19503	LC/MS Pos Late	1538	2400	731.606	85187-10-6;85187-10-6	6453725	C00550	HMDB01348	1.0602	1.0821	1.1655	1.0538	0.9587	1.1722	1.0162	0.9769	1.0177	0.971	1.0357	0.9813	1.0518	0.8936	0.9781	1.06406	1.0308	0.9881	0.51928	0.116372	0.928613	0.650346	0.305637	664	1
3477	guanosine 2'-monophosphate (2'-GMP)*	Nucleotide	Purine Metabolism, Guanine containing	52442	LC/MS Neg	100002733	1150	362.051		444571			1.2355	1.0658	1.6789	1.6012	1.2434	1.9088	1.5609	1.1658	0.7353	1.1701	1.5181	1.0048	0.8162	0.5181	1.1745	1.36496	1.30818	1.00634	0.812053	0.118274	0.737267	0.887701	0.309498	395	1
3426	adenosine	Nucleotide	Purine Metabolism, Adenine containing	555	LC/MS Pos Early	798	2169	268.104	58-61-7	60961	C00212	HMDB00050	0.85	1.1388	1.1177	1.2254	1.3482	1.1267	0.8996	1.1197	1.0591	1.0153	1.386	0.6938	0.599	0.3949	0.961	1.13602	1.04408	0.80694	0.347364	0.121074	0.710322	0.501848	0.315674	214	1
3518	cytidine diphosphate	Nucleotide	Pyrimidine Metabolism, Cytidine containing	2841	LC/MS Neg	280	580	402.011	34393-59-4	6132	C00112	HMDB01546	1.4825	0.6742	1	0.82	0.4435	0.2454	0.45	0.4716	0.4168	0.3022	0.3299	1.6488	1.9942	2.0415	1.4775	0.88404	0.3772	1.49838	0.022989	0.123212	1.69492	0.0765571	0.320082	294	0
1538	2-hydroxystearate	Lipid	Fatty Acid, Monohydroxy	17945	LC/MS Neg	1239	5695	299.259	629-22-1	69417	C03045		1	0.9461	1.2374	1.0147	1.7523	0.3688	0.2299	0.4028	1.2866	0.3373	0.6081	1.5555	0.7314	0.5301	0.2876	1.1901	0.52508	0.74254	0.0258291	0.126335	0.623931	0.0824906	0.327011	133	0
465	gamma-glutamylmethionine	Peptide	Gamma-glutamyl Amino Acid	44872	LC/MS Pos Early	100001313	2640	279.101	17663-87-5	7009567		HMDB29155	0.3135	0.7093	0.6158	0.718	0.4084	1.1021	0.9285	1.2333	1.056	1.0775	0.5417	0.8012	0.9213	0.8443	0.5927	0.553	1.07948	0.74024	0.000554952	0.12739	1.33859	0.00471089	0.328062	349	0
1848	1-stearoyl-2-docosahexaenoyl-GPC (18:0/22:6)	Lipid	Phosphatidylcholine (PC)	52611	LC/MS Pos Late	100008916	2197	834.601	59403-52-0			HMDB08057	0.8945	0.869	1.1283	0.8643	0.9392	1.5901	1.1988	1.2283	1.4009	1.4219	0.892	0.8357	0.907	0.7723	0.822	0.93906	1.368	0.8458	0.00111106	0.127704	0.900688	0.00775912	0.328062	100	0
111	6-oxopiperidine-2-carboxylate	Amino Acid	Lysine Metabolism	43231	LC/MS Neg	100004499	965	142.051	34622-39-4	3014237		HMDB61705	1	0.9722	1.2826	1.218	1.0958	0.8677	0.9557	0.9116	1.0354	0.7746	1.0073	0.9674	1.1073	0.8908	1.0051	1.11372	0.909	0.99558	0.0249498	0.12852	0.893923	0.0799716	0.328062	203	0
4905	thioproline	Xenobiotics	Chemical	53231	LC/MS Pos Early	100009232	1250	134.027	34592-47-4	93176			0.7485	0.9165	0.8721	0.8995	0.6477	1.1988	0.9368	0.9249	0.9354	0.9305	0.7184	1.0682	1.0679	1.0139	0.9221	0.81686	0.98528	0.9581	0.0529571	0.128844	1.17291	0.141532	0.328062	681	1
1918	1-palmitoyl-2-docosahexaenoyl-GPE (16:0/22:6)*	Lipid	Phosphatidylethanolamine (PE)	52465	LC/MS Pos Late	100008991	2119	764.522		9546799		HMDB05324	1.0049	0.9667	1.2508	1.0106	1.0226	1.1965	0.9506	0.9508	1.0814	1.0245	0.9092	0.9857	1.0308	0.8729	0.9664	1.05112	1.04076	0.953	0.883615	0.129029	0.906652	0.935151	0.328062	77	1
3487	uridine 5'-diphosphate (UDP)	Nucleotide	Pyrimidine Metabolism, Uracil containing	5345	LC/MS Neg	870	599.5	402.995	21931-53-3	6031	C00015	HMDB00295	1.3085	0.7156	1.028	1.0374	0.7403	0.3651	0.6807	0.5809	0.5395	0.4415	0.3977	1.5518	2.0669	2.1115	1.4708	0.96596	0.52154	1.51974	0.00669476	0.129833	1.57329	0.030382	0.328124	709	0
721	phenylalanylglycine	Peptide	Dipeptide	41370	LC/MS Pos Early	100003588	2898	223.108	721-90-4	98207		HMDB28995	1	1.2315	1.1918	1.0966	1.0761	1.2296	1.1044	0.9851	1.0163	0.9741	1.0863	1.1414	0.9982	0.8755	0.9701	1.1192	1.0619	1.0143	0.391621	0.129968	0.906272	0.546959	0.328124	588	1
405	creatine phosphate	Amino Acid	Creatine Metabolism	33951	LC/MS Polar	100000112	3831	210.029	922-32-7	587	C02305	HMDB01511	1.0688	1.0044	1.1273	1.2706	1.0667	0.5006	0.8399	0.5916	0.7277	0.3974	0.881	1.3569	1.857	1.7478	1.2342	1.10756	0.61144	1.41538	0.000599896	0.130645	1.27793	0.00497442	0.328676	283	0
2587	7-alpha-hydroxy-3-oxo-4-cholestenoate (7-Hoca)	Lipid	Sterol	36776	LC/MS Neg	100001609	5288.1	429.301	115538-85-7	3081085	C17337	HMDB12458	0.8521	0.7796	0.7747	1.0169	0.9555	0.6897	0.9228	0.8402	1.2075	0.6439	0.9016	1.1442	0.9836	1.1377	0.8538	0.87576	0.86082	1.00418	0.896397	0.132081	1.14664	0.945041	0.330387	206	1
76	imidazole lactate	Amino Acid	Histidine Metabolism	15716	LC/MS Pos Early	100000263	2040	157.061	14403-45-3	440129	C05568	HMDB02320	0.8756	1.0844	1.0526	1.1161	0.9344	1.0234	0.98	1.0624	1.068	1.0267	0.8434	0.9414	1.0611	0.8376	0.8536	1.01262	1.0321	0.90742	0.699458	0.132681	0.896111	0.792222	0.330387	418	1
2347	diacylglycerol (16:1/18:2 [2], 16:0/18:3 [1])*	Lipid	Diacylglycerol	54966	LC/MS Pos Late	100010940	2733	608.525					0.8892	1.2005	1.2078	0.8879	0.8505	1.6462	1.2481	1.2512	1.4193	1.2313	0.9511	0.8541	0.8524	0.7241	0.9089	1.00718	1.35922	0.85812	0.014498	0.133692	0.852003	0.054992	0.330387	301	0
1513	3-hydroxybutyrate (BHBA)	Lipid	Ketone Bodies	542	LC/MS Polar	254	1444	103.04	625-72-9	441	C01089	HMDB00357	0.8797	1.0712	1.2479	1.0431	1.0747	0.8999	0.8271	1.0385	0.9599	0.8523	0.857	0.8507	1.0338	1.1028	0.7161	1.06332	0.91554	0.91208	0.0672294	0.134239	0.857766	0.170216	0.330387	156	1
3498	5-methyluridine (ribothymidine)	Nucleotide	Pyrimidine Metabolism, Uracil containing	35136	LC/MS Neg	100001446	1778.1	257.078	1463-10-1	445408		HMDB00884	1.2106	1.1407	1.447	1.562	1.5314	0.6858	0.9253	0.7929	1	0.6705	0.9748	1.0314	1.5045	1.1778	1.158	1.37834	0.8149	1.1693	0.00078	0.134817	0.848339	0.00617933	0.330387	200	0
421	5-methylthioadenosine (MTA)	Amino Acid	Polyamine Metabolism	1419	LC/MS Pos Early	212	2752	298.097	2457-80-9	439176	C00170	HMDB01173	0.9887	1.0083	1.0377	1.1723	1.4976	1.2209	1	1.0913	1.0546	0.9536	1.09	0.9492	0.8768	0.8105	1.0714	1.14092	1.06408	0.95958	0.485984	0.135243	0.841058	0.629042	0.330387	199	1
2540	sphingomyelin (d18:1/22:2, d18:2/22:1, d16:1/24:2)*	Lipid	Sphingomyelins	57477	LC/MS Pos Late	100006296	2209	783.637					1.0826	1.0482	1.2785	1.1175	0.9177	1.0956	0.9363	0.8402	1.5763	0.6108	1.0819	1	1.0033	0.8955	0.898	1.0889	1.01184	0.97574	0.665423	0.135372	0.896079	0.769716	0.330387	654	1
1815	1-palmitoyl-2-docosahexaenoyl-GPC (16:0/22:6)	Lipid	Phosphatidylcholine (PC)	52610	LC/MS Pos Late	100008915	2023	806.569	59403-54-2	6441886		HMDB07991	0.9168	0.9801	1.0741	0.9511	0.9401	1.3313	1.1421	1.09	1.1799	1.1438	1.0015	0.9072	0.9143	0.8057	0.8891	0.97244	1.17742	0.90356	0.00319079	0.1358	0.929168	0.0164817	0.330387	76	0
461	gamma-glutamylisoleucine*	Peptide	Gamma-glutamyl Amino Acid	34456	LC/MS Pos Early	100001485	2940	261.144		14253342		HMDB11170	0.5856	0.7474	0.8673	0.8824	0.7685	1.1361	1.011	1.1715	1.1033	1.1167	0.7914	0.9923	0.8606	0.9017	0.8301	0.77024	1.10772	0.87522	0.000472408	0.136158	1.1363	0.0042067	0.330387	347	0
2470	ceramide (d18:2/24:1, d18:1/24:2)*	Lipid	Ceramides	57443	LC/MS Pos Late	100015744	3858	646.613					0.7802	0.9079	0.854	0.8416	0.7245	1.3437	1.3072	1.1899	1.3375	1.275	0.877	0.9469	0.9481	0.8239	0.8483	0.82164	1.29066	0.88884	3.87883e-06	0.136258	1.08179	0.000251495	0.330387	272	0
1337	azelate (C9-DC)	Lipid	Fatty Acid, Dicarboxylate	18362	LC/MS Polar	2029	2520	187.098	123-99-9	2266	C08261	HMDB00784	1.8437	2.015	1.171	1.6713	0.8842	1.0312	1.0305	1.5563	0.7167	0.6107	1.5541	1.0377	1.0837	0.7959	1.0875	1.51704	0.98908	1.11178	0.0847737	0.13677	0.732861	0.198237	0.330387	242	1
939	glucose 6-phosphate	Carbohydrate	Glycolysis, Gluconeogenesis, and Pyruvate Metabolism	31260	LC/MS Polar	291	4537	259.022	103192-55-8	5958	C00668	HMDB01401	0.6677	2.5459	1.4082	1.2958	1.6745	5.1196	0.6975	1.2993	0.7837	1.6258	1.9097	0.9838	0.3335	0.2857	0.5338	1.51842	1.90518	0.8093	0.670654	0.137054	0.532988	0.772897	0.330387	356	1
2	N-acetylglycine	Amino Acid	Glycine, Serine and Threonine Metabolism	27710	LC/MS Pos Early	100001006	826	118.05	543-24-8	10972		HMDB00532	0.8354	1.1414	1.2458	1.1071	1.1696	1.0405	0.9049	0.9996	0.8879	0.8592	1.1803	1.2836	1.2975	1.1443	1.2191	1.09986	0.93842	1.22496	0.0725579	0.137769	1.11374	0.177882	0.330387	502	1
1055	mannose-6-phosphate	Carbohydrate	Fructose, Mannose and Galactose Metabolism	1469	LC/MS Polar	294	4510	259.022	70442-25-0;104872-94-8	439198	C00275	HMDB01078	0.7779	1.6789	1.3491	1.5269	1.8561	2.6408	1.3559	1.5295	1.1943	1.7039	1.9279	0.4652	0.4801	0.3353	1.0923	1.43778	1.68488	0.86016	0.453955	0.137776	0.598256	0.59834	0.330387	458	1
2318	1-linoleoylglycerol (18:2)	Lipid	Monoacylglycerol	27447	LC/MS Neg	100001040	6477	279.233	2277-28-3	5283469			0.2712	0.3791	0.4899	0.6882	0.1639	1.2612	0.7456	1.058	5.4508	1.9652	0.5663	2.0228	0.5476	1	0.402	0.39846	2.09616	0.90774	0.0859043	0.138668	2.27812	0.200153	0.330419	41	1
3534	2'-O-methylcytidine	Nucleotide	Pyrimidine Metabolism, Cytidine containing	57554	LC/MS Pos Early	100010895	2411	258.108	2140-72-9	150971			0.9504	1.1514	1.3704	1.0623	0.9339	0.9979	1.1646	0.9561	1.1249	1	0.8414	1.086	0.9915	0.9041	0.9039	1.09368	1.0487	0.94538	0.628289	0.139158	0.864403	0.742561	0.330419	140	1
269	isovalerylglycine	Amino Acid	Leucine, Isoleucine and Valine Metabolism	35107	LC/MS Neg	100001452	1950	158.082	16284-60-9	546304		HMDB00678	0.3559	1.3347	0.3559	0.868	1.0767	1.398	1.4392	0.3559	1	0.9622	1.1441	1.3026	0.9899	0.9286	1.3796	0.79824	1.03106	1.14896	0.423537	0.139172	1.43937	0.572561	0.330419	430	1
2281	1-(1-enyl-stearoyl)-2-arachidonoyl-GPE (P-18:0/20:4)*	Lipid	Plasmalogen	52475	LC/MS Pos Late	100008999	2511	752.559		9547058		HMDB05779	1.0272	0.9988	1.1556	1.0039	0.9367	1.1801	1.063	1.0629	1.118	1.0924	0.9263	0.9588	1	0.9086	0.9972	1.02444	1.10328	0.95818	0.0981187	0.140096	0.935321	0.221346	0.331514	14	1
3568	nicotinamide	Cofactors and Vitamins	Nicotinate and Nicotinamide Metabolism	594	LC/MS Pos Early	432	1942	123.055	98-92-0	936	C00153	HMDB01406	1.0328	0.9257	1.0497	1.0545	0.9329	1.0351	1.0817	1.1033	1.1389	1.036	0.9087	0.8946	1.0295	0.9501	0.9032	0.99912	1.079	0.93722	0.0518753	0.142717	0.938045	0.139909	0.336606	527	1
2015	1-palmitoyl-2-arachidonoyl-GPI (16:0/20:4)*	Lipid	Phosphatidylinositol (PI)	52467	LC/MS Polar	100008993	892	857.519				HMDB09789	0.8756	0.8541	0.9654	0.9079	0.7545	1.1677	1.0927	0.9934	1.3156	1.1226	0.9167	0.8524	0.9905	0.9809	0.967	0.8715	1.1384	0.9415	0.00289176	0.143734	1.08032	0.0153774	0.33724	75	0
995	arabitol/xylitol	Carbohydrate	Pentose Metabolism	48885	LC/MS Polar	100006430	1932.4	151.061		6912	C01904		1.0841	0.9981	1.0985	1.2921	1.4464	1.0144	1.0865	0.8956	1.1717	0.8437	0.952	0.9112	1.1837	1.0284	1.0786	1.18384	1.00238	1.03078	0.11074	0.143927	0.870709	0.242028	0.33724	232	1
3403	xanthine	Nucleotide	Purine Metabolism, (Hypo)Xanthine/Inosine containing	3147	LC/MS Neg	1004	910	151.026	69-89-6	1188	C00385	HMDB00292	0.5624	0.8704	0.9528	1.0731	0.7039	1.0113	1.107	1.2073	1.0519	1.1237	0.8618	0.9853	1.1871	1.1699	0.8795	0.83252	1.10024	1.01672	0.0239555	0.144586	1.22126	0.0777818	0.337682	715	0
2330	2-palmitoleoylglycerol (16:1)*	Lipid	Monoacylglycerol	52432	LC/MS Neg	100008953	6016	253.217				HMDB11565	0.0616	0.0616	0.0616	0.0616	0.5107	0.0616	0.0616	0.0616	5.8929	1.5861	0.0616	1.4993	1.1337	0.4541	0.0616	0.15142	1.53276	0.64206	0.257448	0.145089	4.24026	0.418358	0.337755	143	1
2172	1-arachidonoyl-GPI (20:4)*	Lipid	Lysophospholipid	34214	LC/MS Neg	100001654	5482	619.289				HMDB61690	0.8459	0.5985	0.8326	1.3138	2.9612	2.8537	1.6968	1.8037	6.8782	1.4389	0.8218	1.0328	0.3938	0.3704	0.315	1.3104	2.93426	0.58676	0.178783	0.148138	0.447772	0.334979	0.343642	28	1
2310	1-myristoylglycerol (14:0)	Lipid	Monoacylglycerol	35625	LC/MS Neg	100001618	6353.3	227.202	75685-84-6	79050	C01885	HMDB11561	0.3276	0.2652	0.1811	0.1909	0.3402	0.4339	0.4553	2.0532	2.4825	1.1089	0.1811	1	0.5416	0.3081	2.1744	0.261	1.30676	0.84104	0.0366958	0.148662	3.22238	0.108577	0.343642	54	0
3733	catechol sulfate	Xenobiotics	Benzoate Metabolism	35320	LC/MS Neg	100001605	1906	188.986	4918-96-1	3083879		HMDB59724	1.3438	0.818	1.4427	1.3813	1.0661	0.6586	1.3829	1.1775	1.6201	0.8945	1.0232	0.7423	1.2101	1.0337	0.9238	1.21038	1.14672	0.98662	0.766484	0.149055	0.815132	0.848071	0.343642	265	1
2498	glycosyl ceramide (d18:1/23:1, d17:1/24:1)*	Lipid	Hexosylceramides (HCER)	57448	LC/MS Pos Late	100015751	3667	796.666					1.0521	0.9727	1.1954	1.1416	0.9239	1.1216	1.0969	1.032	1.1235	1.207	0.7543	0.9882	1.0691	0.9272	0.9688	1.05714	1.1162	0.94152	0.337221	0.15026	0.890629	0.497476	0.345203	380	1
4185	methyl glucopyranoside (alpha + beta)	Xenobiotics	Food Component/Plant	46144	LC/MS Pos Early	100005864	832	212.113					0.9377	1.0282	1.0337	1.2029	0.8073	1.1028	0.7866	0.7617	0.7297	0.7936	1.2509	1.2878	1.0781	1.1387	0.9559	1.00196	0.83488	1.14228	0.113051	0.150695	1.14005	0.244891	0.345203	465	1
1048	fructose	Carbohydrate	Fructose, Mannose and Galactose Metabolism	577	LC/MS Polar	878	2065	179.056	57-48-7	5984	C00095	HMDB00660	0.6412	1.1695	1.3406	1.2503	1	2.1025	2.0874	1.3462	1.7929	1.4783	1.3896	0.6231	0.5888	0.5939	0.6266	1.08032	1.76146	0.7644	0.00870717	0.151411	0.707568	0.0365673	0.345738	334	0
328	methionine	Amino Acid	Methionine, Cysteine, SAM and Taurine Metabolism	1302	LC/MS Pos Early	415	2526	150.058	63-68-3	6137	C00073	HMDB00696	0.8853	0.9507	1.113	1.0352	0.9889	1.1961	1.2181	1.1853	1.3283	1.1676	0.9682	0.9683	0.9481	0.8557	0.8767	0.99462	1.21908	0.9234	0.00156279	0.154237	0.928395	0.00956761	0.351072	462	0
1341	dodecadienoate (12:2)*	Lipid	Fatty Acid, Dicarboxylate	62276	LC/MS Neg	100020478	5146	195.139					0.8891	1.4385	0.8347	2.2326	0.8031	1.0971	0.6596	0.9	0.8414	0.7084	0.9906	0.7285	0.8471	0.7733	0.6662	1.2396	0.8413	0.80114	0.199539	0.155674	0.646289	0.359194	0.35314	320	1
2527	sphingomyelin (d18:2/14:0, d18:1/14:1)*	Lipid	Sphingomyelins	47154	LC/MS Pos Late	100005985	1860	673.528					1.1963	1.0113	0.9602	1.1829	0.9513	1.1383	1.0747	1.0861	1.2631	1.282	1.0091	0.9641	1.0153	0.936	0.9356	1.0604	1.16884	0.97202	0.156471	0.156156	0.916654	0.312438	0.35314	657	1
2544	sphingomyelin (d18:1/25:0, d19:0/24:1, d20:1/23:0, d19:1/24:0)*	Lipid	Sphingomyelins	57478	LC/MS Pos Late	100015792	3500	829.716					1.1044	0.9939	1.2471	1.1605	1.0554	0.923	0.8741	0.8399	0.8905	0.952	1.0722	1.101	1.0276	0.832	1.0273	1.11226	0.8959	1.01202	0.00188825	0.156623	0.909877	0.0110457	0.35314	656	0
650	isoleucylglycine	Peptide	Dipeptide	40008	LC/MS Neg	100003169	1992	187.109	868-28-0	342532		HMDB28907	1.1222	1.1138	1.1701	1.0141	1.1121	1.0848	1.2574	1.0242	1.2449	0.9458	1.1192	1.0202	1.0151	0.8543	1.1056	1.10646	1.11142	1.02288	0.94216	0.157734	0.924462	0.963624	0.35453	428	1
303	tiglylcarnitine (C5:1-DC)	Amino Acid	Leucine, Isoleucine and Valine Metabolism	35428	LC/MS Pos Early	100001597	2962	244.154	64191-86-2	22833596		HMDB02366	0.9727	1.011	1.2696	1.237	1.0096	0.5753	0.6485	0.6872	0.77	0.7464	0.853	1.1503	1.0052	0.9348	0.9297	1.09998	0.68548	0.9746	0.000432625	0.158555	0.886016	0.00395806	0.355263	688	0
376	homoarginine	Amino Acid	Urea cycle; Arginine and Proline Metabolism	22137	LC/MS Pos Early	100000961	2882	189.135	156-86-5	9085	C01924	HMDB00670	0.9767	1.0942	1.289	1.3749	1.1268	0.8554	0.8142	0.7784	0.7717	0.8546	1	1.1699	1.1058	1.0061	0.9443	1.17232	0.81486	1.04522	0.00123138	0.159176	0.891583	0.00827349	0.355543	408	0
98	N6,N6,N6-trimethyllysine	Amino Acid	Lysine Metabolism	1498	LC/MS Pos Early	189	2825	189.16	23284-33-5	440120	C03793	HMDB01325	0.9463	0.9982	1.1274	1.1526	1.0465	1	0.9938	0.9759	1.0529	0.9411	0.9785	1.0842	0.9782	0.9297	0.932	1.0542	0.99274	0.98052	0.188203	0.161288	0.930108	0.345474	0.359141	484	1
616	glycylleucine	Peptide	Dipeptide	34398	LC/MS Pos Early	100001258	3059	189.123	869-19-2	92843	C02155	HMDB00759	0.9272	1.0979	1.2253	1.0647	1.139	1.1723	1.2205	0.8418	1.097	1.0121	1.0945	1.0454	1.0025	0.9496	0.9096	1.09082	1.06874	1.00032	0.796512	0.163597	0.917035	0.874248	0.363155	389	1
300	2-methylbutyrylcarnitine (C5)	Amino Acid	Leucine, Isoleucine and Valine Metabolism	45095	LC/MS Pos Early	100001509	3050	246.17	31023-25-3	6426901		HMDB00378	0.765	1.0681	1.1811	1.3007	1.2361	0.7157	0.7375	0.733	0.76	0.6759	0.8401	1	1.0053	1.043	0.8958	1.1102	0.72442	0.95684	0.0037172	0.170209	0.861863	0.0182921	0.376664	135	0
43	alpha-ketoglutaramate*	Amino Acid	Glutamate Metabolism	62101	LC/MS Polar	100002397	1916	144.03	18465-19-5				0.9457	0.8572	1.1298	1.1908	1.1236	0.7444	0.998	0.8763	1.1354	0.7348	0.9775	0.7742	1.0931	0.8988	0.8837	1.04942	0.89778	0.92546	0.164787	0.170911	0.881878	0.320559	0.376664	228	1
3446	2'-deoxyadenosine 3'-monophosphate	Nucleotide	Purine Metabolism, Adenine containing	40663	LC/MS Neg	100003420	1162	330.061	102832-10-0	1467			0.2938	0.2938	0.2938	0.2938	0.2938	1.1259	0.9373	1.2425	1.3332	0.7883	0.5146	0.2938	0.2938	0.2938	0.7336	0.2938	1.08544	0.42592	4.53645e-05	0.17168	1.44969	0.000909557	0.376664	117	0
2543	sphingomyelin (d18:2/24:1, d18:1/24:2)*	Lipid	Sphingomyelins	52437	LC/MS Pos Late	100008957	2635	811.669					0.9795	0.9873	1.1023	1.0124	0.9179	1.1252	1.015	0.9524	1.0846	0.956	1.0487	1.0841	1.1634	0.965	1.0664	0.99988	1.02664	1.06552	0.573783	0.171784	1.06565	0.69721	0.376664	660	1
1777	1-myristoyl-2-palmitoyl-GPC (14:0/16:0)	Lipid	Phosphatidylcholine (PC)	19258	LC/MS Pos Late	100000672	2147	706.538	69525-80-0	129657		HMDB07869	0.9297	0.9464	1.0752	0.9746	0.887	1.1342	0.9806	0.9669	1.0553	0.9677	1.0324	1.0284	1.0642	0.9459	1.019	0.96258	1.02094	1.01798	0.234852	0.173748	1.05755	0.396111	0.379809	53	1
1979	1-palmitoyl-2-oleoyl-GPS (16:0/18:1)	Lipid	Phosphatidylserine (PS)	19261	LC/MS Pos Late	1531	2660	762.528	40290-44-6	5283499	C13880	HMDB12357	1.0768	1.1158	1.215	1.0796	0.9646	1.0586	0.9291	0.8741	0.9137	0.8457	0.9725	1.0423	1.1187	0.9418	1	1.09036	0.92424	1.01506	0.0157207	0.174954	0.93094	0.0580005	0.3812	85	0
1091	cytidine 5'-monophospho-N-acetylneuraminic acid	Carbohydrate	Nucleotide Sugar	36831	LC/MS Polar	1223	3900	613.14	3063-71-6	448209	C00128	HMDB01176	1.9753	0.7778	1.4957	0.8995	1.6529	0.9369	1.1155	0.928	1.5765	0.6394	0.9554	0.8337	1.0025	0.7442	1.3879	1.36024	1.03926	0.98474	0.276519	0.175757	0.723946	0.442827	0.3812	293	1
2125	1-oleoyl-GPE (18:1)	Lipid	Lysophospholipid	35628	LC/MS Neg	100001569	6125.1	478.294	89576-29-4	9547071		HMDB11506	1.8689	0.3703	1.036	1.5907	3.0253	0.9492	0.6027	0.6782	3.5925	0.5444	1.0378	1.4975	0.6562	0.769	0.3433	1.57824	1.2734	0.86076	0.688496	0.176578	0.545392	0.78487	0.3812	62	1
2362	palmitoyl-oleoyl-glycerol (16:0/18:1) [1]*	Lipid	Diacylglycerol	54943	LC/MS Pos Late	100010916	3562	612.556			C13861	HMDB07102	0.9266	1.0001	0.888	0.9852	0.764	1.295	1.0684	1.2227	1.0861	1.1718	0.3007	0.9804	0.6945	0.804	0.8656	0.91278	1.1688	0.72904	0.00268825	0.176935	0.798703	0.014641	0.3812	576	0
2512	myristoyl dihydrosphingomyelin (d18:0/14:0)*	Lipid	Dihydrosphingomyelins	57365	LC/MS Pos Late	100009038	2060	677.559				HMDB12085	1.1813	1.2366	1.1886	1.131	1.0646	1.0075	0.9034	0.7951	0.8742	0.8445	1.0868	1.1177	1.1572	1	1.1419	1.16042	0.88494	1.10072	0.000326054	0.177437	0.948553	0.00314105	0.3812	475	0
994	adenosine-5'-diphosphoglucose	Carbohydrate	Pentose Metabolism	35652	LC/MS Neg	100001644	901.9	588.075	15839-70-0;102129-65-7	16500	C00498	HMDB06557	1.2504	1.5392	0.7259	0.531	0.6943	0.531	0.531	0.6342	0.531	0.7603	1.2147	1.131	1.2638	1.2735	1.2839	0.94816	0.5975	1.23338	0.111661	0.177574	1.30081	0.243463	0.3812	217	1
2517	palmitoyl sphingomyelin (d18:1/16:0)	Lipid	Sphingomyelins	37506	LC/MS Pos Late	100002107	2168	703.575	6254-89-3	9939941			1.0564	1.0626	1.1596	1.0601	0.9517	1.1463	1.0391	0.9683	1.0643	1.0186	1.0149	1.0079	1.0615	0.9346	0.9859	1.05808	1.04732	1.00096	0.813322	0.179702	0.946015	0.887701	0.381778	566	1
270	isovalerylcarnitine (C5)	Amino Acid	Leucine, Isoleucine and Valine Metabolism	34407	LC/MS Pos Early	100001393	3085	246.17	31023-24-2	6426851		HMDB00688	0.7937	0.8854	0.8487	1.0898	1.0148	0.7828	0.751	0.7678	0.8481	0.8245	0.8164	1.1026	1.1373	1.0726	1.0879	0.92648	0.79484	1.04336	0.0516341	0.179896	1.12615	0.139889	0.381778	429	1
963	ribose 5-phosphate	Carbohydrate	Pentose Phosphate Pathway	561	LC/MS Polar	19	4193	229.012	18265-46-8;108321-05-7		C00117	HMDB01548	0.4845	2.2132	1.4499	1.1456	1.3091	3.0939	0.9964	1.1759	0.5413	1.2253	1.6027	0.911	0.2665	0.4304	0.7299	1.32046	1.40656	0.7881	0.872427	0.179932	0.596837	0.929028	0.381778	621	1
437	cysteine-glutathione disulfide	Amino Acid	Glutathione Metabolism	35159	LC/MS Pos Early	100001437	2465	427.095	13081-14-6	4247235		HMDB00656	1.4273	0.7997	0.5481	0.5481	1.313	0.7771	0.5481	1.2282	1.0929	1.4642	0.9382	0.5481	0.5481	0.5481	0.5644	0.92724	1.0221	0.62938	0.712074	0.179973	0.678767	0.799458	0.381778	288	1
3736	guaiacol sulfate	Xenobiotics	Benzoate Metabolism	46111	LC/MS Neg	100004208	2344	203.002		22473		HMDB60013	0.8674	1.0876	1.2603	1.1814	1.0126	1.0854	1.0928	1.1831	1.2508	0.9649	0.8921	0.8722	1.0694	0.99	1.0162	1.08186	1.1154	0.96798	0.698545	0.18068	0.894737	0.792222	0.382146	391	1
240	indoleacetate	Amino Acid	Tryptophan Metabolism	27513	LC/MS Neg	100001034	2200	174.056	6505-45-9	802	C00954	HMDB00197	0.4729	1.1901	0.9307	1.1408	0.9827	1.0149	0.4729	1.0311	1.0604	0.9855	0.8085	0.6824	0.8135	0.8812	0.4729	0.94344	0.91296	0.7317	0.86096	0.185459	0.775566	0.923147	0.389907	420	1
72	trans-urocanate	Amino Acid	Histidine Metabolism	607	LC/MS Polar	537	1882.5	137.036	104-98-3	736715	C00785	HMDB00301	1.0633	1.0383	0.9856	1.6394	2.0736	2.957	1.2568	1.0127	1.0205	0.9182	1.4289	0.9436	1.0121	0.8309	0.8422	1.36004	1.43304	1.01154	0.872547	0.185747	0.743758	0.929028	0.389907	690	1
2401	stearoyl-docosahexaenoyl-glycerol (18:0/22:6) [2]*	Lipid	Diacylglycerol	57368	LC/MS Pos Late	100015617	3256	686.572					0.9494	1.0852	1.1652	1.0559	0.8164	1.2014	1.1426	1.0101	1.0578	0.9788	1.0409	0.9115	0.9164	0.7421	0.9054	1.01442	1.07814	0.90326	0.40939	0.185981	0.89042	0.560312	0.389907	669	1
3598	3'-dephosphocoenzyme A	Cofactors and Vitamins	Pantothenate and CoA Metabolism	18289	LC/MS Neg	100000138	2013	686.142	3633-59-8	444485	C00882	HMDB01373	0.7328	1.5895	1.2031	1.1493	1.5096	2.8011	1.4485	1.6443	1.7523	1.7951	2.0262	0.4006	0.3665	0.2902	0.48	1.23686	1.88826	0.7127	0.0488222	0.186851	0.576217	0.134862	0.39059	152	0
2773	chenodeoxycholate	Lipid	Primary Bile Acid Metabolism	1563	LC/MS Neg	1123	5264	391.285	474-24-9;474-25-9	10133	C02528	HMDB00518	0.6244	0.8122	0.876	1.1735	0.8972	0.7141	0.5219	0.7942	1.4627	1.0336	0.8671	1.195	1.1961	2.2372	0.8317	0.87666	0.9053	1.26542	0.880361	0.187763	1.44346	0.932303	0.391355	275	1
1132	citrate	Energy	TCA Cycle	1564	LC/MS Neg	1124	582	191.02	77-92-9	311	C00158	HMDB00094	0.9554	1.0687	1.2863	1.2572	0.8645	1.0176	1.1469	1.1215	0.9416	0.9983	0.7966	0.969	1.1275	0.9852	0.8206	1.08642	1.04518	0.93978	0.662534	0.189069	0.865025	0.769716	0.392934	278	1
3418	adenosine 5'-diphosphate (ADP)	Nucleotide	Purine Metabolism, Adenine containing	3108	LC/MS Neg	208	680	426.022	20398-34-9	6022	C00008	HMDB01341	1.5933	0.7075	1.1442	0.941	0.8611	0.5298	0.5939	0.566	0.8655	0.4803	0.6228	1.5464	1.6864	1.4838	1.723	1.04942	0.6071	1.41248	0.0295157	0.190249	1.34596	0.09145	0.394244	219	0
1794	1-palmitoyl-2-stearoyl-GPC (16:0/18:0)	Lipid	Phosphatidylcholine (PC)	52616	LC/MS Pos Late	100008921	2653	762.601	59403-51-9			HMDB07970	0.9645	0.9827	1.1121	1.0343	0.9233	1	0.8604	0.8153	0.9128	0.7634	1.0595	1.0898	1.1431	0.9746	1.0517	1.00338	0.87038	1.06374	0.0340505	0.193809	1.06016	0.102588	0.400463	87	0
3642	5-methyltetrahydrofolate (5MeTHF)	Cofactors and Vitamins	Folate Metabolism	18330	LC/MS Neg	1244	1820	458.179	68703-91-3;68792-52-9	146	C00440	HMDB01396	1.5816	0.953	1.5883	1.999	1.5635	0.6893	1.2707	1.266	1.329	0.8061	0.9349	0.7505	1.7311	1.4063	1.1592	1.53708	1.07222	1.1964	0.0620848	0.194627	0.778359	0.161596	0.400998	198	1
2534	sphingomyelin (d18:1/20:0, d16:1/22:0)*	Lipid	Sphingomyelins	48490	LC/MS Pos Late	100006290	2685	759.638				HMDB12102	1.0399	1.1003	1.2125	1.1023	0.9896	1.1714	0.9442	0.962	1	0.91	1.0203	1.0558	1.0666	0.9442	1.0514	1.08892	0.99752	1.02766	0.160553	0.196143	0.943742	0.315365	0.402965	651	1
1457	decanoylcarnitine (C10)	Lipid	Fatty Acid Metabolism(Acyl Carnitine)	33941	LC/MS Pos Late	100001251	1130	316.248	1492-27-9	10245190		HMDB00651	0.4418	0.4418	0.4418	0.4418	0.4418	0.4418	0.4418	0.4418	0.4418	0.4418	0.4418	0.4418	0.5165	0.6492	0.4418	0.4418	0.4418	0.49822	NA	0.200302	1.1277	NA	0.410197	296	1
2472	glycosyl-N-stearoyl-sphinganine (d18:0/18:0)*	Lipid	Hexosylceramides (HCER)	57418	LC/MS Pos Late	100015694	3134	730.619		6321364			1.2661	1.1615	1.8766	1.4724	1.0986	0.7651	0.6895	0.8631	0.9629	0.8164	1.2847	1.2833	1.3335	0.8782	0.8782	1.37504	0.8194	1.13158	0.0055615	0.200991	0.822943	0.0260808	0.410197	386	0
4	sarcosine	Amino Acid	Glycine, Serine and Threonine Metabolism	1516	LC/MS Pos Early	1023	1280	90.055	107-97-1	1088	C00213	HMDB00271	1.9575	0.4919	1.2854	1.4684	1.4814	0.8111	0.5104	0.3866	0.5507	0.3866	0.8255	1.2787	1.0583	0.8143	0.9414	1.33692	0.52908	0.98364	0.0122888	0.20138	0.735751	0.047923	0.410197	629	0
1452	hexanoylcarnitine (C6)	Lipid	Fatty Acid Metabolism(Acyl Carnitine)	32328	LC/MS Pos Early	100000781	3358	260.186	6920-35-0	6426853		HMDB00705	1.219	1.2598	1.4359	1.7121	1.2198	0.833	0.5942	0.7854	0.4984	0.5563	0.8926	1.5477	1.0851	1.3008	0.9591	1.36932	0.65346	1.15706	0.000255797	0.202012	0.844989	0.00250038	0.410319	404	0
2123	1-stearoyl-GPE (18:0)	Lipid	Lysophospholipid	42398	LC/MS Pos Late	100001461	1626	482.324	69747-55-3	9547068		HMDB11130	0.979	1.0667	1.1019	1.0404	1.1151	1.2678	1.2228	0.936	1.2066	1.0594	1.2563	0.9433	0.8749	0.7346	0.8712	1.06062	1.13852	0.93606	0.272761	0.204896	0.882559	0.437413	0.415002	108	1
1792	1,2-dipalmitoyl-GPC (16:0/16:0)	Lipid	Phosphatidylcholine (PC)	19130	LC/MS Pos Late	100000657	2365	734.569	63-89-8	452110		HMDB00564	1	0.9584	1.149	0.9087	0.8112	1.0748	0.9242	0.9203	0.9972	0.8793	0.9639	1.0931	1.1333	0.9822	1.1046	0.96546	0.95916	1.05542	0.925772	0.206356	1.09318	0.958223	0.41678	22	1
2160	1-linoleoyl-GPG (18:2)*	Lipid	Lysophospholipid	54885	LC/MS Neg	100009227	5516	507.273					0.6852	0.198	0.6022	0.7137	0.9768	0.756	0.5801	0.9074	3.3241	0.8422	0.7072	1.801	0.7834	1	0.5823	0.63518	1.28196	0.97478	0.256024	0.213561	1.53465	0.418358	0.429429	44	1
2513	palmitoyl dihydrosphingomyelin (d18:0/16:0)*	Lipid	Dihydrosphingomyelins	52434	LC/MS Pos Late	100008954	2290	705.591		9939965			1.1406	1.1751	1.3536	1.1505	1.1423	0.9362	0.767	0.7233	0.7391	0.7722	1.1635	1.127	1.1946	1.0003	1.1224	1.19242	0.78756	1.12156	8.85299e-05	0.213816	0.940575	0.00123541	0.429429	565	0
1702	linoleoyl ethanolamide	Lipid	Endocannabinoid	52608	LC/MS Neg	100006726	6150	322.275	68171-52-8	5283446		HMDB12252	0.2631	0.2308	0.2308	0.2308	0.2308	0.2308	0.3388	0.3724	4.8377	0.2308	0.2308	1.3171	0.2983	0.4908	0.2308	0.23726	1.2021	0.51356	0.319667	0.21778	2.16455	0.487521	0.436167	449	1
1497	lignoceroylcarnitine (C24)*	Lipid	Fatty Acid Metabolism(Acyl Carnitine)	57515	LC/MS Pos Late	100015834	1603	512.467					0.6111	0.6111	0.6111	0.6111	0.6111	0.718	0.6111	0.6111	0.6111	0.6111	0.8029	0.6111	1.3618	0.6111	0.6296	0.6111	0.63248	0.8033	0.346594	0.219335	1.31451	0.501848	0.438059	445	1
615	glycylisoleucine	Peptide	Dipeptide	36659	LC/MS Pos Early	100001790	3002	189.123	19461-38-2	88079		HMDB28844	1.3583	0.9557	1.0375	1.2928	1.0793	0.4836	1.1358	0.96	1.0656	1.0152	1.1144	0.8922	1.2064	1.0035	0.8239	1.14472	0.93204	1.00808	0.164905	0.226036	0.880635	0.320559	0.449821	388	1
1759	trimethylamine N-oxide	Lipid	Phospholipid Metabolism	40406	LC/MS Pos Early	100003397	2100	76.0757	1184-78-7	1145	C01104	HMDB00925	0.9265	1	1.1816	1.174	1.1214	0.9457	0.9578	0.9173	0.9168	0.9339	0.9684	0.9617	1.0872	1.0626	0.941	1.0807	0.9343	1.00418	0.0208895	0.226479	0.929194	0.0716428	0.449821	693	0
2554	heptadecasphingosine (d17:1)	Lipid	Sphingosines	57427	LC/MS Pos Late	100015724	1377	286.274	6918-48-5	5283557			0.9231	0.834	0.9384	0.8101	0.9375	1.2184	1.1484	1.1625	1.5195	1.4074	1.159	0.915	1.0913	0.7562	1.0074	0.88862	1.29124	0.98578	0.000893577	0.235097	1.10934	0.0066918	0.465649	401	0
413	spermidine	Amino Acid	Polyamine Metabolism	485	LC/MS Pos Early	50	3355	146.165	124-20-9	1102	C00315	HMDB01257	0.5806	1.5038	1.2624	1.6952	0.8598	0.8259	0.9311	0.6135	0.7254	0.7859	0.4818	1.2277	1	1.104	0.3879	1.18036	0.77636	0.84028	0.0924832	0.237228	0.711885	0.210494	0.468574	641	1
2520	tricosanoyl sphingomyelin (d18:1/23:0)*	Lipid	Sphingomyelins	52436	LC/MS Pos Late	100008955	3200	801.684				HMDB12105	1.0026	0.996	1.0091	0.9805	0.8817	1	1.0579	1.0197	1.1243	1.1258	0.9101	0.9505	1.0172	0.8873	0.8883	0.97398	1.06554	0.93068	0.0311865	0.238171	0.955543	0.0946621	0.469145	691	0
1125	erythronate*	Carbohydrate	Aminosugar Metabolism	42420	LC/MS Polar	100001320	2186	135.03	88759-55-1	2781043		HMDB00613	1.0107	0.9823	1.1941	1.3114	1.1734	0.8058	0.8304	0.823	0.8995	0.6903	0.9916	0.9868	1.2084	1.0123	1	1.13438	0.8098	1.03982	0.0016623	0.23953	0.916642	0.0100303	0.470528	329	0
2334	2-arachidonoylglycerol (20:4)	Lipid	Monoacylglycerol	19266	LC/MS Neg	100000584	6170	303.233	53847-30-6	5282280	C13856	HMDB04666	0.2477	0.2477	0.3191	0.3069	0.5244	0.6996	0.635	0.8102	5.4731	1.7387	0.4383	1.2317	0.4315	0.2477	0.4337	0.32916	1.87132	0.55658	0.133612	0.241976	1.69091	0.281835	0.473564	115	1
2428	sphingadienine	Lipid	Sphingolipid Synthesis	57426	LC/MS Pos Late	100015643	1350	298.274	25696-03-1	6449795			0.8788	0.9727	0.9587	0.9511	1.0322	1.6	1.6119	1.4047	1.7344	1.5296	1.0497	0.8833	0.8577	0.7861	0.9031	0.9587	1.57612	0.89598	6.32961e-06	0.242587	0.934578	0.000347176	0.473564	643	0
1993	1,2-dipalmitoyl-GPG (16:0/16:0)	Lipid	Phosphatidylglycerol (PG)	52625	LC/MS Pos Late	100000652	3157	740.544	200880-41-7	11846227		HMDB10570	1.091	0.8427	1.0176	1.0022	1.0617	0.9504	1.0162	1	1.1568	1.0123	0.8917	0.8921	1.0825	0.7945	0.9514	1.00304	1.02714	0.92244	0.67379	0.243057	0.919644	0.773852	0.473564	24	1
3572	nicotinamide adenine dinucleotide (NAD+)	Cofactors and Vitamins	Nicotinate and Nicotinamide Metabolism	5278	LC/MS Neg	1310	1434	662.102	53-84-9	5893	C00003	HMDB00902	1.2767	1.1992	1.4413	1.4696	1.1363	0.7988	0.8573	0.9135	0.7869	0.7517	0.8532	1.0451	1.4078	1.3551	1.1024	1.30462	0.82164	1.15272	0.000145343	0.247089	0.883568	0.00169484	0.479159	517	0
2383	oleoyl-linoleoyl-glycerol (18:1/18:2) [1]	Lipid	Diacylglycerol	46798	LC/MS Pos Late	100002989	3115	636.556	106292-55-1			HMDB07219	0.872	0.0751	0.0751	0.7657	0.9398	1.3073	0.0751	1.8809	1.4323	0.0751	1.6591	0.5728	0.9106	2.0646	0.0751	0.54554	0.95414	1.05644	0.358004	0.247265	1.9365	0.512558	0.479159	550	1
821	valylglycine	Peptide	Dipeptide	40475	LC/MS Neg	100003641	1506	173.093	686-43-1	136487		HMDB29127	1.2129	1.3195	1.3216	1.1458	1.2226	1.3505	1.4343	1.1978	1.2712	1.073	1.4016	0.9785	1.0992	0.9447	1.2326	1.24448	1.26536	1.13132	0.775488	0.248476	0.90907	0.856705	0.480208	713	1
18	allo-threonine	Amino Acid	Glycine, Serine and Threonine Metabolism	15142	LC/MS Polar	100000272	2511.1	118.051	28954-12-3	99289	C05519	HMDB04041	0.85	1.3072	0.2062	1.1302	1.0104	1	0.2933	1.0067	0.2754	0.2854	1.0258	0.3523	0.3115	0.9503	0.3222	0.9008	0.57216	0.59242	0.239058	0.250703	0.65766	0.398147	0.483209	224	1
430	1-methylguanidine	Amino Acid	Guanidino and Acetamido Metabolism	48114	LC/MS Pos Early	100000715	2149	74.0713	22661-87-6	10111	C02294	HMDB01522	0.8777	1.0886	1.4419	1.4518	1.0249	0.5287	0.8713	0.9417	0.9559	0.8272	0.6982	1.0978	0.9007	1.0973	1.1928	1.17698	0.82496	0.99736	0.0352057	0.252007	0.847389	0.104573	0.483329	50	0
446	2-hydroxybutyrate/2-hydroxyisobutyrate	Amino Acid	Glutathione Metabolism	52281	LC/MS Polar	100008928	1258	103.04					1.0717	1.0568	1.3693	1.3292	1.2635	0.6627	0.7082	0.6655	0.8529	0.6104	1.1283	1.0372	1.242	1.0859	1.1441	1.2181	0.69994	1.1275	0.000148992	0.252583	0.925622	0.0017135	0.483329	129	0
2497	glycosyl ceramide (d16:1/24:1, d18:1/22:1)*	Lipid	Hexosylceramides (HCER)	57457	LC/MS Pos Late	100015730	3373	782.65					0.9901	1.1087	1.1002	1.0031	0.8978	1.1312	0.9764	0.9894	1.0588	1.0771	0.9634	1.0234	1.0098	0.8668	0.9411	1.01998	1.04658	0.9609	0.597595	0.252787	0.942077	0.716595	0.483329	378	1
3526	5-methylcytidine	Nucleotide	Pyrimidine Metabolism, Cytidine containing	22119	LC/MS Pos Early	100000763	2227	258.108	2140-61-6	92918		HMDB00982	0.8632	2.2824	1.8676	1.1406	1.1566	1.36	0.9192	0.7411	0.7127	0.9686	1.1347	1.3487	0.9932	1.1774	0.9879	1.46208	0.94032	1.12838	0.107858	0.255058	0.771764	0.238402	0.485449	197	1
3483	orotidine	Nucleotide	Pyrimidine Metabolism, Orotate containing	35172	LC/MS Polar	100001416	2250	287.052	314-50-1	92751		HMDB00788	1.2699	0.8584	1.1951	1.3556	1.4183	0.5596	0.6246	0.5527	0.7325	0.4353	0.9396	0.9491	1.3835	0.9547	1.0792	1.21946	0.58094	1.06122	0.000386223	0.255904	0.870238	0.00357426	0.485449	558	0
1536	2-hydroxypalmitate	Lipid	Fatty Acid, Monohydroxy	35675	LC/MS Neg	100001579	5511.2	271.228	764-67-0	92836		HMDB31057	0.9956	0.8731	1.1886	0.8854	1.6538	0.3882	0.2566	0.4443	1.5985	0.4092	0.6603	1.6769	0.6398	0.5755	0.399	1.1193	0.61936	0.7903	0.118947	0.255927	0.706066	0.254033	0.485449	132	1
177	O-methyltyrosine	Amino Acid	Tyrosine Metabolism	37451	LC/MS Pos Early	100002078	2790	196.097	1080-06-4	76957		HMDB14903	0.9062	0.9711	0.8082	1.0239	0.7744	0.7923	0.7289	0.9747	0.9183	0.8643	0.5562	1.2602	1.2258	1.3759	0.9982	0.89676	0.8557	1.08326	0.541323	0.256976	1.20797	0.672009	0.486152	554	1
3699	pyridoxate	Cofactors and Vitamins	Vitamin B6 Metabolism	31555	LC/MS Neg	100001121	2185	182.046	82-82-6	6723	C00847	HMDB00017	1.0701	1.0857	1.3986	1.3539	0.9717	0.8587	0.9863	0.8462	0.9762	0.7496	1.0947	1	1.1827	1.015	1.0371	1.176	0.8834	1.0659	0.0152939	0.259421	0.906378	0.0568172	0.489487	610	0
2555	eicosanoylsphingosine (d20:1)*	Lipid	Sphingosines	57597	LC/MS Pos Late	100015870	1443	328.321					1.0412	1.4418	1.046	1.1998	0.8408	1.2959	1.0967	1.0574	0.433	1.1316	1.0143	0.9407	1.2363	0.729	0.8612	1.11392	1.00292	0.9563	0.551682	0.262568	0.8585	0.682107	0.494125	321	1
403	creatine	Amino Acid	Creatine Metabolism	27718	LC/MS Pos Early	1221	1947	132.077	57-00-1	586	C00300	HMDB00064	1.0221	1	1.1276	1.1064	1.052	0.9018	0.8352	0.7795	0.853	0.7541	0.9635	1.1037	1.0744	0.9487	0.9795	1.06162	0.82472	1.01396	0.000167707	0.264192	0.955106	0.00184283	0.495749	282	0
2539	sphingomyelin (d18:1/22:1, d18:2/22:0, d16:1/24:1)*	Lipid	Sphingomyelins	48493	LC/MS Pos Late	100006295	2666	785.653				HMDB12104	1.0113	1.0209	1.1173	1.0238	0.9429	1.1123	1.0203	0.948	1.0445	0.973	1.0677	1.0717	1.1775	0.9784	1.0729	1.02324	1.01962	1.07364	0.930073	0.264887	1.04926	0.958223	0.495749	653	1
1793	1-palmitoyl-2-palmitoleoyl-GPC (16:0/16:1)*	Lipid	Phosphatidylcholine (PC)	52470	LC/MS Pos Late	100008984	2160	732.554				HMDB07969	0.99	1.0031	1.1311	0.9995	0.9117	1.1344	1.0025	0.9444	1.0323	0.9541	0.9672	0.9681	1.0077	0.8936	0.9607	1.00708	1.01354	0.95946	0.898597	0.265506	0.952715	0.945409	0.495749	86	1
298	alpha-hydroxyisovalerate	Amino Acid	Leucine, Isoleucine and Valine Metabolism	46537	LC/MS Polar	100001300	1052	117.056	600-37-3	99823		HMDB00407	0.5516	1	1.1457	1.1686	0.9411	0.5464	1.0449	1.0345	1.2309	0.9639	1.1331	1.1028	1.1613	0.9993	1.0904	0.9614	0.96412	1.09738	0.986747	0.268708	1.14144	0.992392	0.500426	227	1
110	pipecolate	Amino Acid	Lysine Metabolism	1444	LC/MS Pos Early	1025	2200	130.086	4043-87-2	849	C00408	HMDB00070	0.8477	1.0205	1.1347	1.0732	1.1374	1.2148	1.2245	1.0734	1.1138	1.1347	1.0763	0.9158	0.8871	0.9265	1.026	1.0427	1.15224	0.96634	0.109448	0.269767	0.926767	0.239867	0.501095	597	1
349	S-methylcysteine	Amino Acid	Methionine, Cysteine, SAM and Taurine Metabolism	39592	LC/MS Polar	100002749	1942	134.028	1187-84-4	24417		HMDB02108	0.8278	0.9048	1.2258	1.1285	1.022	0.7408	0.8617	1.0022	1.0471	0.9743	1.054	1.0837	1.5659	1.1365	1.0037	1.02178	0.92522	1.16876	0.319545	0.272207	1.14385	0.487521	0.504322	636	1
2014	1-palmitoleoyl-2-oleoyl-GPI (16:1/18:1)*	Lipid	Phosphatidylinositol (PI)	52725	LC/MS Polar	100009174	923	833.519					0.8461	0.8622	0.9547	0.8252	0.7323	1.005	1.0239	0.9464	1.2283	1.0986	0.8981	0.7874	0.9942	0.8564	1.0055	0.8441	1.06044	0.90832	0.00704324	0.273473	1.07608	0.031372	0.505361	69	0
333	methionine sulfoxide	Amino Acid	Methionine, Cysteine, SAM and Taurine Metabolism	18374	LC/MS Pos Early	100000039	1272	166.053	3226-65-1	158980	C02989	HMDB02005	1.0243	0.973	1.1036	1.0844	1.0292	1.1485	1.2354	1.2158	1.2889	1.2414	0.9913	0.9864	1.0424	1.0463	0.9905	1.0429	1.226	1.01138	0.000497682	0.274996	0.969777	0.00433887	0.506823	464	0
204	thyroxine	Amino Acid	Tyrosine Metabolism	2761	LC/MS Neg	1094	4808	775.679	51-48-9	5819	C01829	HMDB01918	0.6281	0.4579	0.7687	0.6885	1.1654	0.7425	0.7181	0.8413	4.3996	0.7833	0.6473	2.2025	1.0676	0.875	0.7161	0.74172	1.49696	1.1017	0.334491	0.275994	1.48533	0.495098	0.506823	687	1
2338	1-heptadecenoylglycerol (17:1)*	Lipid	Monoacylglycerol	62449	LC/MS Neg	100020769	6390	267.233					0.5089	0.0905	0.0905	0.0905	0.2737	1.6653	0.5142	1.3107	1.8487	0.9509	0.1361	1.3356	0.0905	1.0534	0.0905	0.21082	1.25796	0.54122	0.00341392	0.276385	2.56721	0.017122	0.506823	38	0
2078	1-oleoyl-GPC (18:1)	Lipid	Lysophospholipid	48258	LC/MS Neg	100001272	6250	596.357	19420-56-5	16081932		HMDB02815	1.8901	0.6057	0.9912	0.7644	3.0018	1.1264	0.5137	0.8882	2.8796	0.3983	0.902	1.7285	0.7783	0.5728	0.3198	1.45064	1.16124	0.86028	0.659917	0.27742	0.593035	0.768922	0.507425	61	1
3540	thymidine 5'-monophosphate	Nucleotide	Pyrimidine Metabolism, Thymine containing	12023	LC/MS Neg	1248	883	321.049	33430-62-5	9700	C00364	HMDB01227	1.0659	0.9002	1.1744	0.9795	0.9524	1.1551	1.2876	1.0795	1.2923	1.0138	1.212	0.7191	0.8594	0.8314	0.8961	1.01448	1.16566	0.9036	0.0735152	0.279489	0.890703	0.179102	0.508991	689	1
3671	thiamin (Vitamin B1)	Cofactors and Vitamins	Thiamine Metabolism	5341	LC/MS Pos Early	873	3050	265.112	59-43-8	1130	C00378	HMDB00235	0.6747	1.109	1.3783	1.2892	0.8216	2.0877	1.9946	2.1042	2.2411	2.112	0.8906	0.9188	0.9438	0.9089	0.8229	1.05456	2.10792	0.897	6.79741e-05	0.279946	0.850592	0.00115475	0.508991	679	0
1128	N6-carboxymethyllysine	Carbohydrate	Advanced Glycation End-product	36713	LC/MS Pos Early	100001768	2500	205.118	5746-04-03	123800			0.7189	0.8887	1.0396	1.2194	1.4174	1.6241	1.3851	1	0.87	1.3252	1.4166	0.6323	0.5899	0.5267	0.9311	1.0568	1.24088	0.81932	0.343834	0.280407	0.775284	0.501848	0.508991	487	1
1728	inositol 1-phosphate (I1P)	Lipid	Inositol Metabolism	43849	LC/MS Polar	370	4785	259.022	573-35-3;106032-59-1	440194	C01177	HMDB00213	1.4788	0.9179	1.0575	1.3508	1.3058	1.0083	1.1191	0.9691	1.0339	1.1834	1.2357	0.6574	1.2539	1.2062	0.8424	1.22216	1.06276	1.03912	0.18323	0.283148	0.850232	0.340676	0.512669	424	1
330	N-formylmethionine	Amino Acid	Methionine, Cysteine, SAM and Taurine Metabolism	2829	LC/MS Neg	194	1543.8	176.039	4289-98-9	439750	C03145	HMDB01015	1.0181	1.0743	1.1296	1.1124	0.991	0.9325	1.0631	1.0166	1.1868	0.8525	0.8941	1.0083	1.1236	1.0384	1	1.06508	1.0103	1.01288	0.409142	0.284334	0.95099	0.560312	0.51352	524	1
1216	behenate (22:0)*	Lipid	Long Chain Fatty Acid	12125	LC/MS Neg	314	6745	339.327	112-85-6	8215	C08281	HMDB00944	0.0806	0.7145	0.7233	0.6936	0.78	0.9679	0.5087	0.6805	0.0806	1.0022	0.7129	2.3362	0.6601	0.5731	0.7557	0.5984	0.64798	1.0076	0.821982	0.286168	1.68382	0.893424	0.515534	243	1
50	glutamate, gamma-methyl ester	Amino Acid	Glutamate Metabolism	33487	LC/MS Pos Early	100001103	2170	162.076	1499-55-4;1499-55-4	68662		HMDB61715	0.8033	0.814	0.8093	1.0157	0.6606	1.0798	0.7509	1	0.8532	0.8742	1.1654	1.1263	0.7453	1.1276	0.6453	0.82058	0.91162	0.96198	0.293033	0.286892	1.17232	0.462742	0.515543	359	1
2270	1-(1-enyl-palmitoyl)-2-oleoyl-GPC (P-16:0/18:1)*	Lipid	Plasmalogen	52478	LC/MS Pos Late	100009007	2443	744.59					0.9751	0.9927	1.1182	1	0.8994	1.2401	1.1521	1.138	1.2288	1.1232	0.9614	0.9621	0.9976	0.884	0.9543	0.99708	1.17644	0.95188	0.00298405	0.288545	0.954668	0.0157388	0.516504	8	0
1842	1-stearoyl-2-arachidonoyl-GPC (18:0/20:4)	Lipid	Phosphatidylcholine (PC)	42450	LC/MS Pos Late	100001869	2300	810.601	35418-59-8	16219824		HMDB08048	0.838	0.9634	1.1511	1	0.8916	1.457	1.1296	1.1521	1.3362	1.2227	0.9251	0.921	0.9461	0.8289	0.898	0.96882	1.25952	0.90382	0.00720021	0.288868	0.932908	0.0318857	0.516504	96	0
239	indolelactate	Amino Acid	Tryptophan Metabolism	18349	LC/MS Neg	100000463	2286	204.067	832-97-3	92904	C02043	HMDB00671	0.9771	1.1648	1.5426	1.3086	0.9401	1.0035	1.1358	1.0229	1.1045	0.9639	1.1911	1.0139	0.9771	1.0346	1.0573	1.18664	1.04612	1.0548	0.258838	0.292203	0.888896	0.420654	0.521167	421	1
2380	oleoyl-oleoyl-glycerol (18:1/18:1) [1]*	Lipid	Diacylglycerol	54945	LC/MS Pos Late	100010918	3571	638.572				HMDB07218	1.3169	2.0888	0.9232	1.4865	0.1978	2.8791	2.3264	2.4609	2.4618	0.8312	0.1978	0.4594	1.4257	0.9209	0.8839	1.20264	2.19188	0.77754	0.0693352	0.293232	0.646528	0.172765	0.521706	552	1
1183	5-dodecenoate (12:1n7)	Lipid	Medium Chain Fatty Acid	33968	LC/MS Neg	100001232	5224	197.155	2430-94-6	5312378		HMDB00529	0.7847	0.9002	0.8835	1.0162	0.8847	0.8672	1.0604	1.0537	1.2994	1.074	0.8128	0.999	1.102	1.0152	0.891	0.89386	1.07094	0.964	0.0525277	0.294513	1.07847	0.140724	0.522687	192	1
434	glutathione, reduced (GSH)	Amino Acid	Glutathione Metabolism	2127	LC/MS Pos Early	496	2000	308.091	70-18-8	124886	C00051	HMDB00125	0.8396	0.858	1.1208	0.9641	1.2333	0.9514	0.9225	0.9749	0.9686	0.8378	0.7877	1.0138	1.0205	0.7782	0.8985	1.00316	0.93104	0.89974	0.394827	0.295921	0.896906	0.550068	0.52389	364	1
2333	2-linoleoylglycerol (18:2)	Lipid	Monoacylglycerol	32506	LC/MS Neg	100000987	6250	279.233	3443-82-1	5365676		HMDB11538	0.3521	0.3523	0.4707	0.7627	0.4969	1	0.7898	0.9451	7.6969	2.0295	0.5595	1.6732	0.6699	0.6408	0.2721	0.48694	2.49226	0.7631	0.167664	0.300919	1.56713	0.323741	0.530816	134	1
2327	1-docosahexaenoylglycerol (22:6)	Lipid	Monoacylglycerol	35153	LC/MS Neg	100001481	6150	309.222				HMDB11587	0.2848	0.2848	0.2848	0.5566	0.4666	0.91	1.0754	0.7108	5.4121	1.9516	0.2848	1.2237	0.7064	0.3794	0.3118	0.37552	2.01198	0.58122	0.0993153	0.302043	1.54777	0.223347	0.530816	37	1
2158	1-oleoyl-GPG (18:1)*	Lipid	Lysophospholipid	45968	LC/MS Neg	100005716	5610	509.288					0.7321	0.3411	0.6724	0.8109	1.0625	0.9596	0.7006	1	2.6497	0.8418	0.6585	1.8089	0.8719	0.9934	0.6334	0.7238	1.23034	0.99322	0.216042	0.302054	1.37223	0.377471	0.530816	63	1
973	ribitol	Carbohydrate	Pentose Metabolism	15772	LC/MS Polar	100000406	1789.6	151.061	488-81-3	6912	C00474	HMDB00508	0.8071	0.7838	0.8776	1.1003	1.0193	0.7112	0.9121	0.7925	1.0077	0.7633	0.8656	0.9237	1.1566	1.0746	1.0026	0.91762	0.83736	1.00462	0.354607	0.310793	1.09481	0.510312	0.544837	616	1
2332	2-oleoylglycerol (18:1)	Lipid	Monoacylglycerol	21232	LC/MS Neg	100000943	6500	281.249	3443-84-3	5319879		HMDB11537	0.4128	0.7724	0.5553	0.2955	0.9361	0.9222	1.0718	0.9055	7.2228	1	0.5529	2.5904	0.5962	0.6729	0.7571	0.59442	2.22446	1.0339	0.230309	0.312516	1.73934	0.395157	0.546522	139	1
1134	aconitate [cis or trans]	Energy	TCA Cycle	46173	LC/MS Neg	100001359	580	173.009					1.0671	1.0279	1.301	0.9813	0.7807	1.0035	1	1.0071	1.1192	0.8778	0.8505	1.0228	0.9903	0.9448	0.8663	1.0316	1.00152	0.93494	0.751558	0.314222	0.906301	0.836468	0.546943	212	1
3592	riboflavin (Vitamin B2)	Cofactors and Vitamins	Riboflavin Metabolism	1827	LC/MS Pos Early	500	2292	377.146	83-88-5	493570	C00255	HMDB00244	0.86	1.0002	1.2404	1.2419	1.012	1.1056	0.8732	0.9241	1.0949	0.8968	1.2268	0.9714	0.869	0.8614	0.8813	1.0709	0.97892	0.96198	0.335764	0.314922	0.898291	0.497029	0.546943	617	1
1416	propionylcarnitine (C3)	Lipid	Fatty Acid Metabolism (also BCAA Metabolism)	32452	LC/MS Pos Early	100001162	2590	218.139	17298-37-2	107738	C03017	HMDB00824	1.0875	0.9196	0.9695	1.0968	1.061	0.7468	0.7139	0.7434	0.7588	0.6181	0.8808	1.1807	1.1613	1.1565	1.1064	1.02688	0.7162	1.09714	9.60843e-05	0.315328	1.06842	0.00129282	0.546943	602	0
2324	1-arachidonylglycerol (20:4)	Lipid	Monoacylglycerol	34397	LC/MS Neg	100001433	6250	303.233	35474-99-8	5282281	C13857	HMDB11549	0.1893	0.1893	0.3677	0.4805	0.3156	1.6768	1.0432	0.9168	6.4809	2.1919	0.5052	1.3401	0.2072	0.2665	0.3694	0.30848	2.46192	0.53768	0.0703967	0.315808	1.743	0.174896	0.546943	29	1
3422	adenosine 3',5'-cyclic monophosphate (cAMP)	Nucleotide	Purine Metabolism, Adenine containing	2831	LC/MS Neg	207	1952.2	328.045	60-92-4	6076	C00575	HMDB00058	1.2963	1.1418	1.1748	1.0783	1.087	0.6764	0.7296	0.9906	0.7975	0.6309	0.7269	0.8706	1.2245	1.255	1.1144	1.15564	0.765	1.03828	0.000759322	0.318597	0.898446	0.00608053	0.550239	215	0
2355	palmitoyl-myristoyl-glycerol (16:0/14:0) [2]	Lipid	Diacylglycerol	57364	LC/MS Pos Late	100015610	3180	558.509				HMDB07095	1.0603	0.9072	1.0616	1.0257	0.9468	0.9628	0.8646	0.7224	0.9124	0.7305	0.9297	1.0802	1.255	0.959	1.1331	1.00032	0.83854	1.0714	0.0228251	0.319861	1.07106	0.0763211	0.550239	575	0
1548	3-hydroxydecanoate	Lipid	Fatty Acid, Monohydroxy	22053	LC/MS Neg	100000997	4634.7	187.134	5561-87-5	26612		HMDB02203	0.8574	0.9866	0.8532	1.067	0.8112	0.8864	0.8592	0.813	0.8428	0.7217	0.7419	1.1578	1.3192	1.0948	0.8661	0.91508	0.82462	1.03596	0.143475	0.320014	1.1321	0.294679	0.550239	159	1
820	valylglutamine	Peptide	Dipeptide	42079	LC/MS Pos Early	100003640	2295	246.145	42854-54-6	5253209		HMDB29125	0.4373	0.4373	0.4373	0.4373	0.4373	0.6354	1.1163	0.75	1.0397	0.4373	1.0961	0.4373	0.4619	0.4373	0.4373	0.4373	0.79574	0.57398	0.0218075	0.325951	1.31255	0.0743703	0.559108	712	0
309	methylsuccinate	Amino Acid	Leucine, Isoleucine and Valine Metabolism	15745	LC/MS Polar	2051	2800	131.035	498-21-5	10349		HMDB01844	0.8451	1.0549	1.1178	1.188	0.9591	1.0071	1.0124	1.0221	1.1488	0.8565	1.1246	1.1057	1.2041	1.0414	1.0408	1.03298	1.00938	1.10332	0.764028	0.327083	1.06809	0.847173	0.559711	469	1
2336	2-docosahexaenoylglycerol (22:6)*	Lipid	Monoacylglycerol	48675	LC/MS Neg	100006352	6050	309.222				HMDB11557	0.2919	0.2919	0.2919	0.2919	0.2936	0.6937	0.6014	0.2919	3.5846	1.1651	0.2919	1.0481	0.2919	0.3097	0.2919	0.29224	1.26734	0.4467	0.140458	0.33444	1.52854	0.293588	0.568552	124	1
3545	thymine	Nucleotide	Pyrimidine Metabolism, Thymine containing	604	LC/MS Neg	882	1654	125.036	65-71-4	1135	C00178	HMDB00262	1.0681	1.2223	1.428	1.2121	1.1767	0.9108	0.8878	0.6754	0.9122	0.82	1.567	0.9726	1.0178	0.9198	0.9335	1.22144	0.84124	1.08214	0.000855737	0.334464	0.885954	0.00649285	0.568552	685	0
626	glycylvaline	Peptide	Dipeptide	18357	LC/MS Pos Early	100000487	2734	175.108	1963-21-9	97417		HMDB28854	1.0088	0.9557	1.2462	1.037	0.975	0.9273	1.1103	1	1.2281	0.9041	1.0014	1.049	1.0385	0.8836	0.9369	1.04454	1.03396	0.98188	0.89791	0.334629	0.940012	0.945409	0.568552	390	1
419	N(1)-acetylspermine	Amino Acid	Polyamine Metabolism	32360	LC/MS Pos Early	1200	3356	245.234	77928-70-2	916	C02567	HMDB01186	0.5584	1.1495	0.8161	1.0278	0.5191	1.6159	1.7715	1.646	1.6986	2.0038	0.9063	1.437	1.1057	1.2486	0.4483	0.81418	1.74716	1.02918	0.000180092	0.336247	1.26407	0.00191552	0.569951	478	0
2384	oleoyl-linoleoyl-glycerol (18:1/18:2) [2]	Lipid	Diacylglycerol	46799	LC/MS Pos Late	100002990	3223	636.556	104346-53-4			HMDB07219	1.0999	0.9613	1.1947	1.0074	0.7751	1.6508	1.5946	1.3235	1.4827	1.2768	0.9956	0.9143	0.9407	0.7906	0.9914	1.00768	1.46568	0.92652	0.00199123	0.339207	0.919459	0.0115355	0.573433	551	0
824	valylleucine	Peptide	Dipeptide	39994	LC/MS Pos Early	100003210	3138	231.17	22906-55-4	352039		HMDB29131	0.9473	1.0065	1.067	1.2531	0.9017	1.4256	0.894	1.0926	1.0639	0.9253	1.9234	1.1262	1.1648	0.9715	0.9488	1.03512	1.08028	1.22694	0.698688	0.340527	1.18531	0.792222	0.573433	714	1
1908	1,2-dipalmitoyl-GPE (16:0/16:0)*	Lipid	Phosphatidylethanolamine (PE)	57341	LC/MS Pos Late	100009204	2498	692.522		445468		HMDB08923	1.0552	1.0201	1.1839	1.0479	0.9572	0.9947	0.8632	0.9114	1.0147	0.9596	0.9446	1.0386	1.0606	0.9476	1.0458	1.05286	0.94872	1.00744	0.0542834	0.340807	0.95686	0.143925	0.573433	23	1
3564	quinolinate	Cofactors and Vitamins	Nicotinate and Nicotinamide Metabolism	1899	LC/MS Polar	182	3000	166.015	89-00-9	1066	C03722	HMDB00232	0.7677	1.2487	1.4761	1.1094	0.9436	0.986	1.0394	0.9858	0.908	0.9175	1.5393	1.1392	1.2296	1.1132	1.2509	1.1091	0.96734	1.25444	0.287804	0.3415	1.13104	0.45632	0.573433	614	1
1493	docosatrienoylcarnitine (C22:3)*	Lipid	Fatty Acid Metabolism(Acyl Carnitine)	57527	LC/MS Pos Late	100015849	1460	478.389					0.3467	0.3467	0.3467	0.3467	0.3467	0.3467	0.3467	0.3467	0.3467	0.3467	0.3467	0.3467	0.7483	0.3467	0.3467	0.3467	0.3467	0.42702	NA	0.346594	1.23167	NA	0.578044	319	1
353	cystine	Amino Acid	Methionine, Cysteine, SAM and Taurine Metabolism	56	LC/MS Polar	279	3424	239.017	56-89-3	67678	C00491	HMDB00192	0.1941	0.1941	0.1941	0.1941	0.1941	0.1941	0.1941	0.1941	0.1941	0.1941	0.1941	0.3627	0.1941	0.1941	0.1941	0.1941	0.1941	0.22782	NA	0.346594	1.17372	NA	0.578044	290	1
2109	1-lignoceroyl-GPC (24:0)	Lipid	Lysophospholipid	49617	LC/MS Pos Late	100002873	1907	608.465	325171-59-3			HMDB10405	1.4156	1.1492	0.5618	1.2632	1.29	0.7877	1.0892	0.6141	1.41	0.8895	1.1843	0.7619	0.8365	0.9295	1.1175	1.13596	0.9581	0.96594	0.405733	0.346665	0.850329	0.560312	0.578044	39	1
315	valine	Amino Acid	Leucine, Isoleucine and Valine Metabolism	1649	LC/MS Pos Early	566	2479	118.086	72-18-4	6287	C00183	HMDB00883	0.8818	0.9133	1.1365	1.1389	1.0155	1.0818	1.1023	1.0953	1.2053	1.0646	0.9617	0.9637	1.0087	0.9572	0.9189	1.0172	1.10986	0.96204	0.156933	0.351722	0.945773	0.31356	0.585115	711	1
2329	2-palmitoylglycerol (16:0)	Lipid	Monoacylglycerol	33419	LC/MS Neg	100001048	6400	255.233	23470-00-0	123409		HMDB11533	0.5136	0.5806	0.6345	0.5621	1.1646	1.377	0.5855	0.633	3.5045	0.5338	0.4757	1.9855	0.8242	0.8827	0.6975	0.69108	1.32676	0.97312	0.303775	0.357144	1.40811	0.4712	0.591856	145	1
1507	deoxycarnitine	Lipid	Carnitine Metabolism	36747	LC/MS Pos Early	100001662	2052	146.118	6249-56-5	134	C01181	HMDB01161	0.9562	1.012	1.1526	1.1371	1.0895	0.7832	0.7536	0.7472	0.8949	0.6979	0.8329	1.0857	1.1008	1.0312	1	1.06948	0.77536	1.01012	0.000360155	0.357425	0.944496	0.00337737	0.591856	297	0
2314	1-palmitoleoylglycerol (16:1)*	Lipid	Monoacylglycerol	52431	LC/MS Neg	100008952	6094	253.217				HMDB11565	0.1703	0.2588	0.3053	0.6284	0.8347	0.8506	1.0664	0.7303	8.1343	2.7156	0.4298	1.6988	0.6361	0.6703	0.1703	0.4395	2.69944	0.72106	0.147886	0.358262	1.64064	0.302361	0.591874	70	1
1997	1-palmitoyl-2-oleoyl-GPG (16:0/18:1)	Lipid	Phosphatidylglycerol (PG)	52448	LC/MS Pos Late	100000641	3206	766.559		5283509			1.0311	0.9626	1.1412	1.1052	0.8988	1.1355	1.0586	1.0463	1.1481	1.0201	0.9818	0.9822	1.0758	0.9245	0.9185	1.02778	1.08172	0.97656	0.323785	0.360361	0.950164	0.490376	0.593852	83	1
2603	campesterol	Lipid	Sterol	33997	LC/MS Pos Late	100001269	2873	383.367	474-62-4	173183	C01789	HMDB02869	2.1107	1.7251	0.8198	1.6325	1.769	0.3081	0.8069	0.3081	0.3081	0.3081	1.8115	1.4744	1.3102	0.9529	1.2699	1.61142	0.40786	1.36378	0.000928108	0.361115	0.846322	0.00682128	0.593852	258	0
1245	docosadienoate (22:2n6)	Lipid	Polyunsaturated Fatty Acid (n3 and n6)	32415	LC/MS Neg	100001182	6034	335.296	7370-49-2	5282807	C16533	HMDB61714	0.7093	0.5065	0.838	0.7676	1.1709	0.7927	0.9965	0.7489	5.4368	1.127	0.7303	2.1391	0.9935	0.7289	0.7965	0.79846	1.82038	1.07766	0.295562	0.364874	1.34967	0.464863	0.59866	311	1
2426	sphinganine	Lipid	Sphingolipid Synthesis	17769	LC/MS Pos Late	313	1413	302.305	3102-56-5	3126	C00836	HMDB00269	1.1083	0.8957	1.0866	1.0624	1.1047	0.6448	0.4592	0.5796	0.5619	0.5387	0.7197	1.2473	1.4109	1.2114	1.2641	1.05154	0.55684	1.17068	9.07066e-06	0.365896	1.1133	0.000431127	0.598966	644	0
3453	guanosine 5'- diphosphate (GDP)	Nucleotide	Purine Metabolism, Guanine containing	2848	LC/MS Neg	346	639	442.017	43139-22-6	8977	C00035	HMDB01201	0.1418	0.6572	0.1606	1.3295	0.1418	0.5269	1.0635	1	0.1418	0.9115	0.1418	0.1418	2.4441	2.5191	0.1418	0.48618	0.72874	1.07772	0.427977	0.367024	2.21671	0.573617	0.599445	397	1
297	3-methyl-2-oxovalerate	Amino Acid	Leucine, Isoleucine and Valine Metabolism	15676	LC/MS Neg	100000036	2064.2	129.056	1460-34-0;51829-07-3	47	C00671	HMDB03736	0.704	1.3911	2.0755	0.9883	0.2845	0.3188	0.2404	0.2885	0.2362	0.3183	1.9037	1.0616	1.177	1.1971	1.78	1.08868	0.28044	1.42388	0.0297779	0.368163	1.3079	0.0919801	0.599901	171	0
84	1-ribosyl-imidazoleacetate*	Amino Acid	Histidine Metabolism	61868	LC/MS Pos Early	100001668	2006	259.092	29605-99-0	5117448	C05131	HMDB02331	0.935	1.1654	1.2761	1.0594	0.8027	1.0585	1.0742	1.1041	1.0493	1.1045	0.9997	0.9914	1.0241	0.861	0.9426	1.04772	1.07812	0.96376	0.727132	0.369008	0.919864	0.813738	0.599901	95	1
1413	butyrylcarnitine (C4)	Lipid	Fatty Acid Metabolism (also BCAA Metabolism)	32412	LC/MS Pos Early	100001054	2860	232.154	25576-40-3	439829	C02862	HMDB02013	0.9041	0.8139	0.9897	1.0984	1.0483	0.5846	0.533	0.5945	0.6587	0.5485	0.8424	1.0923	1.1651	1.081	1.0275	0.97088	0.58386	1.04166	0.000113458	0.369814	1.0729	0.00149202	0.599901	257	0
938	glucose	Carbohydrate	Glycolysis, Gluconeogenesis, and Pyruvate Metabolism	20488	LC/MS Polar	572	2342	179.056	50-99-7	79025	C00031	HMDB00122	0.9101	2.5839	1.3111	1.8844	1.4882	5.7929	1.0332	2.0574	1.3906	2.4313	2.9228	0.7115	0.7375	0.6044	0.7138	1.63554	2.54108	1.138	0.34143	0.374887	0.695795	0.501848	0.606666	355	1
3644	dihydrobiopterin	Cofactors and Vitamins	Tetrahydrobiopterin Metabolism	35129	LC/MS Neg	100001506	1552.3	194.068	6779-87-9	1879	C00268	HMDB00038	0.7384	0.8362	1.1946	1.2532	1.0127	0.4518	0.4518	0.6826	1.1728	0.4518	0.9066	0.5233	0.8518	0.8704	1.1998	1.00702	0.64216	0.87038	0.0662094	0.377501	0.864313	0.169083	0.606666	306	1
435	glutathione, oxidized (GSSG)	Amino Acid	Glutathione Metabolism	27727	LC/MS Pos Early	448	2667	613.159	103239-24-3	65359	C00127	HMDB03337	0.9242	0.8313	1.0335	1.0017	1.0476	1.1908	1.1557	1.1739	1.1953	1.0759	0.854	0.9258	1.0188	0.905	0.9092	0.96766	1.15832	0.92256	0.00312686	0.378575	0.953393	0.0164095	0.606666	363	0
1176	heptanoate (7:0)	Lipid	Medium Chain Fatty Acid	1644	LC/MS Neg	925	3670	129.092	111-14-8	8094	C17714	HMDB00666	0.4485	1.1823	0.4577	1.0152	0.4527	1.6703	0.6624	0.8948	0.5955	1.1165	0.5675	1.6498	1.029	1.0169	0.506	0.71128	0.9879	0.95384	0.303413	0.379202	1.34102	0.470673	0.606666	402	1
1802	1-palmitoyl-2-gamma-linolenoyl-GPC (16:0/18:3n6)*	Lipid	Phosphatidylcholine (PC)	54812	LC/MS Pos Late	100009154	2034	756.554				HMDB07974	0.9617	0.9291	1.0395	0.9536	0.9486	1.2053	1.0207	1	1.1639	1.0681	1.004	1.061	1.0234	0.9561	0.9289	0.9665	1.0916	0.99468	0.0224976	0.379579	1.02916	0.0756722	0.606666	78	0
469	gamma-glutamyltyrosine	Peptide	Gamma-glutamyl Amino Acid	2734	LC/MS Pos Early	1102	2518	311.124	7432-23-7	94340		HMDB11741	0.6027	0.8406	0.9965	0.9379	0.5046	1.5621	1.1876	1.0915	1.431	1.0603	0.7852	1	0.7419	1.0932	0.8075	0.77646	1.2665	0.88556	0.00727675	0.379964	1.14051	0.0318882	0.606666	352	0
215	C-glycosyltryptophan	Amino Acid	Tryptophan Metabolism	48782	LC/MS Pos Early	100006379	2700	367.15	180509-18-6	10981970			0.9368	0.9762	1.0566	1.1801	0.9469	0.8778	0.8825	0.8737	0.8843	0.8637	1.0442	1.0423	1.1607	1.1045	0.9935	1.01932	0.8764	1.06904	0.0137971	0.382282	1.04878	0.0529	0.606666	274	0
1748	choline	Lipid	Phospholipid Metabolism	15506	LC/MS Pos Early	1256	1961	104.107	67-48-1	305	C00114	HMDB00097	0.9004	0.9195	1.0486	0.9847	0.9193	1.2851	1.3432	1.2692	1.5035	1.2392	0.9245	0.9773	0.9264	0.884	0.9154	0.9545	1.32804	0.92552	0.000130217	0.382435	0.969639	0.00165116	0.606666	277	0
2313	1-palmitoylglycerol (16:0)	Lipid	Monoacylglycerol	21127	LC/MS Neg	100000827	6550	255.233	542-44-9	14900		HMDB31074	0.5329	1.0351	0.5931	0.8046	1.1694	1	0.7808	0.5664	3.3276	1.1234	0.5301	2.0527	1.554	0.7213	0.7411	0.82702	1.35964	1.11984	0.332143	0.382789	1.35407	0.495098	0.606666	88	1
2127	1-linoleoyl-GPE (18:2)*	Lipid	Lysophospholipid	32635	LC/MS Neg	100001570	5900	476.278		52925130		HMDB11507	1.4947	0.3447	0.8987	1.4314	2.24	1.0219	0.5426	0.7847	3.7125	0.5697	0.7991	1.7513	0.8108	0.8806	0.3747	1.2819	1.32628	0.9233	0.949644	0.383625	0.720259	0.966262	0.606666	43	1
2339	2-heptadecenoylglycerol (17:1)*	Lipid	Monoacylglycerol	62448	LC/MS Neg	100020770	6284	267.233					0.3054	0.5403	0.7365	0.225	0.225	1.3888	0.5911	0.9065	5.1906	0.9459	0.3301	1.9112	0.3185	0.766	0.225	0.40644	1.80458	0.71016	0.143425	0.384685	1.74727	0.294679	0.606666	125	1
2432	N-palmitoyl-sphinganine (d18:0/16:0)	Lipid	Dihydroceramides	52604	LC/MS Pos Late	100009028	3090	540.535	5966-29-0	5283572		HMDB11760	0.9052	0.9047	1.1317	1.0372	0.9289	1.1067	0.9334	0.881	1	0.9144	0.9696	1.1075	1.1277	0.9773	0.9856	0.98154	0.9671	1.03354	0.815924	0.384972	1.05298	0.888256	0.606666	538	1
295	N-acetylisoleucine	Amino Acid	Leucine, Isoleucine and Valine Metabolism	33967	LC/MS Neg	100001276	2325	172.098	3077-46-1	2802421		HMDB61684	0.6877	0.4607	0.7027	0.8701	0.8532	0.8639	1.1264	0.7895	0.9164	0.6715	1.7635	0.696	0.8999	0.7422	0.5284	0.71488	0.87354	0.926	0.170906	0.384983	1.29532	0.326871	0.606666	504	1
2309	glycerophosphoglycerol	Lipid	Glycerolipid Metabolism	48857	LC/MS Polar	100001619	2430	245.043		439964	C03274		1.0567	0.9385	0.9152	1.0607	1.0404	1.1015	1.1462	1.0798	1.1461	0.9244	1.087	1.0737	1.1968	0.9624	0.9452	1.0023	1.0796	1.05302	0.171248	0.38737	1.0506	0.326871	0.609088	370	1
1508	carnitine	Lipid	Carnitine Metabolism	15500	LC/MS Pos Early	100000007	1978	162.112	461-05-2	10917	C00318	HMDB00062	0.9926	1.041	1.1855	1.1404	1.1193	0.7981	0.6757	0.6427	0.6595	0.6187	1.0363	1.1638	1.0842	0.9743	1	1.09576	0.67894	1.05172	1.99527e-05	0.389038	0.959809	0.000559431	0.610372	262	0
2468	ceramide (d18:1/20:0, d16:1/22:0, d20:1/18:0)*	Lipid	Ceramides	57440	LC/MS Pos Late	100015755	3920	594.582					0.6802	0.8804	0.8119	0.7605	0.6881	1.5179	1.5164	1.4019	1.5877	1.5197	0.8143	0.8789	0.8434	0.7363	0.7571	0.76422	1.50872	0.806	3.09183e-07	0.39214	1.05467	6.19122e-05	0.612163	271	0
3739	4-methylcatechol sulfate	Xenobiotics	Benzoate Metabolism	46146	LC/MS Neg	100004111	2665	203.002					0.9917	0.9804	1.4184	1.1714	0.9475	0.9864	1.1395	0.9506	1.1877	0.9161	1.0775	0.9145	1.0324	0.9387	1.1122	1.10188	1.03606	1.01506	0.541983	0.393446	0.921207	0.67208	0.612163	187	1
164	3-methoxytyrosine	Amino Acid	Tyrosine Metabolism	12017	LC/MS Pos Early	1342	2555	212.092	300-48-1	1670		HMDB01434	0.8565	0.7557	1.3329	1.0447	0.8456	0.6781	1.0901	0.8558	1.0477	1.0534	1.1797	1.3439	1.1298	0.8169	0.9803	0.96708	0.94502	1.09012	0.868705	0.393455	1.12723	0.928931	0.612163	169	1
2070	1-palmitoleoyl-GPC (16:1)*	Lipid	Lysophospholipid	47117	LC/MS Neg	100001511	5794	568.326		24779461		HMDB10383	1.1864	0.6074	0.6992	1.2338	2.3936	1.2568	0.931	0.7995	4.5207	0.8219	0.8299	1.6424	0.7611	0.7237	0.4766	1.22408	1.66598	0.88674	0.589216	0.394411	0.724413	0.710587	0.612163	71	1
4837	glycerol 2-phosphate	Xenobiotics	Chemical	27728	LC/MS Polar	100001029	3681.7	171.006	819-83-0	2526	C02979	HMDB02520	0.7992	1.1584	1.1165	1.3622	1.2249	0.6921	0.5133	0.6476	0.7119	0.5949	0.9608	1.034	1.2145	0.8969	1.071	1.13224	0.63196	1.03544	0.00103318	0.394448	0.914506	0.0073439	0.612163	367	0
116	N,N,N-trimethyl-5-aminovalerate	Amino Acid	Lysine Metabolism	57687	LC/MS Pos Early	100015962	2186	160.133					0.9777	0.9987	1.1208	1.2539	1.2025	0.5871	0.5639	0.558	0.5649	0.4858	0.9049	1.0921	1.1277	1.0934	1.0349	1.11072	0.55194	1.0506	9.9844e-06	0.396909	0.945873	0.000444576	0.613437	479	0
188	N-formylphenylalanine	Amino Acid	Tyrosine Metabolism	48433	LC/MS Neg	100006056	2360	192.067	13200-85-6	759256			1.1837	0.9819	1.0751	1.0122	1.174	1.2817	1.7632	1.41	1.6454	1.1505	1.4469	0.8494	0.9745	0.7083	0.8485	1.08538	1.45016	0.96552	0.0162728	0.397001	0.889569	0.0584015	0.613437	525	0
2526	sphingomyelin (d18:1/14:0, d16:1/16:0)*	Lipid	Sphingomyelins	42463	LC/MS Pos Late	100004328	1998	675.544		11433862		HMDB12097	1.0462	1.0715	1.0907	1.0336	0.914	1.1416	1.0973	1.0133	1.1163	1.0682	1.0193	1.03	1.0594	0.9267	0.9397	1.0312	1.08734	0.99502	0.177702	0.397836	0.964915	0.333984	0.613437	649	1
2124	2-stearoyl-GPE (18:0)*	Lipid	Lysophospholipid	41220	LC/MS Neg	100003901	6350	480.31				HMDB11129	1.4822	0.2659	0.7051	1.2139	1.7301	0.6624	0.3054	0.5878	1.6045	1.1166	1.1779	1.2882	0.6375	0.5932	0.2446	1.07944	0.85534	0.78828	0.539595	0.401867	0.730268	0.671937	0.618324	147	1
2164	1-stearoyl-GPI (18:0)	Lipid	Lysophospholipid	19324	LC/MS Neg	100000656	5794	599.32	796963-93-4			HMDB61696	1.5101	0.4299	0.4426	1.5434	2.9215	1.2083	0.7265	0.6049	3.9381	0.471	0.5091	2.0603	0.5794	0.8993	0.3657	1.3695	1.38976	0.88276	0.980283	0.403336	0.644586	0.988317	0.619255	110	1
2030	1-stearoyl-2-arachidonoyl-GPI (18:0/20:4)	Lipid	Phosphatidylinositol (PI)	52449	LC/MS Pos Late	100000616	3000	904.591	383907-33-3			HMDB09815	0.9396	1.0142	1.1657	0.9784	0.9051	1.2021	1	1.0061	1.0449	0.9935	0.9771	0.9376	1.046	0.875	0.9354	1.0006	1.04932	0.95422	0.438917	0.408817	0.953648	0.58506	0.625239	98	1
2466	ceramide (d18:1/17:0, d17:1/18:0)*	Lipid	Ceramides	57434	LC/MS Pos Late	100015737	3055	552.535					0.8414	0.8961	0.908	0.8096	0.8138	1.6139	1.6668	1.6085	1.903	1.7724	0.8897	0.8821	0.7653	0.8123	0.7745	0.85378	1.71292	0.82478	5.21327e-07	0.408978	0.966033	6.19122e-05	0.625239	270	0
6	betaine	Amino Acid	Glycine, Serine and Threonine Metabolism	3141	LC/MS Pos Early	799	1064	118.086	107-43-7	247	C00719	HMDB00043	0.9217	0.9856	1.1266	1.1026	0.9786	0.9816	0.9287	0.9103	0.9793	0.8657	1.0244	1.0816	1.1059	1.0272	1.0568	1.02302	0.93312	1.05918	0.0800826	0.416491	1.03535	0.189739	0.63537	251	1
1916	1-palmitoyl-2-arachidonoyl-GPE (16:0/20:4)*	Lipid	Phosphatidylethanolamine (PE)	52464	LC/MS Pos Late	100008990	2198	740.522		9546800		HMDB05323	1	0.9723	1.2251	1.1291	0.9778	1.1008	0.927	0.9246	1.0955	0.9719	1.0061	1.0341	1.096	0.9675	0.9639	1.06086	1.00396	1.01352	0.397602	0.419683	0.955376	0.552089	0.63888	74	1
3589	adenosine 5'-diphosphoribose (ADP-ribose)	Cofactors and Vitamins	Nicotinate and Nicotinamide Metabolism	558	LC/MS Neg	215	920	558.064	68414-18-6	192	C00301	HMDB01178	1.825	2.1547	1.3624	0.8328	0.0562	0.0296	0.0518	0.05	0.0453	0.039	1.6575	1.2666	1.5007	1.6509	1.7701	1.24622	0.04314	1.56916	0.0119156	0.421958	1.25914	0.0466192	0.640982	216	0
68	N-acetylhistidine	Amino Acid	Histidine Metabolism	33946	LC/MS Pos Early	100001293	2065	198.087	39145-52-3	75619	C02997	HMDB32055	0.8844	0.9561	1.028	0.9773	0.8577	1.0716	1.0391	1.1329	1.0533	1.041	0.7599	1.0358	0.9805	0.8773	0.794	0.9407	1.06758	0.8895	0.00729246	0.427388	0.945572	0.0318882	0.6461	503	0
3773	p-cresol sulfate	Xenobiotics	Benzoate Metabolism	36103	LC/MS Neg	100001315	2890	187.007	3233-57-7	4615423		HMDB11635	0.9944	1.1131	1.4619	1.2057	0.9226	0.9638	1.0682	0.9371	1.1534	0.8838	1.1026	0.9755	1.1253	1	1.0827	1.13954	1.00126	1.05722	0.227711	0.427981	0.92776	0.393617	0.6461	581	1
457	gamma-glutamylglutamate	Peptide	Gamma-glutamyl Amino Acid	36738	LC/MS Pos Early	331	1775	277.103	1116-22-9	92865	C05282	HMDB11737	0.827	0.5606	0.7691	0.7124	0.4135	0.7711	0.8699	1.205	1.2937	1.1116	0.1883	0.4345	0.6947	0.7995	0.618	0.65652	1.05026	0.547	0.0133991	0.428582	0.833181	0.0516443	0.6461	343	0
2301	1-(1-enyl-oleoyl)-2-oleoyl-GPE (P-18:1/18:1)*	Lipid	Lysoplasmalogen	54691	LC/MS Pos Late	100010839	2534	728.559				HMDB11441	0.9676	1.0473	1.1462	1.0376	0.9108	1.0058	1.0997	1.0436	1.0918	1.0203	0.8745	1.01	1.0884	0.9417	0.9727	1.0219	1.05224	0.97746	0.509891	0.428931	0.956512	0.642456	0.6461	3	1
3565	nicotinate	Cofactors and Vitamins	Nicotinate and Nicotinamide Metabolism	1504	LC/MS Neg	567	1180	122.025	59-67-6	938	C00253	HMDB01488	0.5812	1.2277	0.6413	1	0.5904	1.7708	0.6947	1.1002	0.8147	1.168	0.7892	1.5749	0.8964	1.0227	0.6118	0.80812	1.10968	0.979	0.222455	0.437418	1.21145	0.386063	0.657045	531	1
1796	1-palmitoyl-2-oleoyl-GPC (16:0/18:1)	Lipid	Phosphatidylcholine (PC)	52461	LC/MS Pos Late	1539	2358	760.585	26853-31-6;26853-31-6	6436017		HMDB07972	1.0095	1.0098	1.1137	1.0163	0.9053	1.1359	1.0483	0.997	1.0749	0.9796	0.9734	0.9892	1.0447	0.9157	0.9729	1.01092	1.04714	0.97918	0.427037	0.43803	0.968603	0.573617	0.657045	81	1
1486	behenoylcarnitine (C22)*	Lipid	Fatty Acid Metabolism(Acyl Carnitine)	57514	LC/MS Pos Late	100015832	1561	484.436					1.2065	0.9094	0.9061	1.0157	1.2158	0.7183	0.4785	0.4785	0.4785	0.4785	0.9386	0.4785	1.3157	0.9101	0.9999	1.0507	0.52646	0.92856	0.000239396	0.439834	0.883754	0.0024001	0.657332	246	0
382	N-acetylarginine	Amino Acid	Urea cycle; Arginine and Proline Metabolism	33953	LC/MS Pos Early	100001266	2245	217.13	155-84-0	67427	C02562	HMDB04620	0.8556	0.4993	0.4993	0.4993	1.0819	0.7128	1.0565	0.4993	1.1882	0.4993	1.259	1.1914	0.4993	0.8089	0.4993	0.68708	0.79122	0.85158	0.591589	0.440479	1.23942	0.711798	0.657332	490	1
1327	3-hydroxyadipate*	Lipid	Fatty Acid, Dicarboxylate	62069	LC/MS Polar	100004396	3131	161.046		151913		HMDB00345	0.5717	1.8567	1.767	1.0077	0.4856	1.503	0.9481	0.8612	1.3585	0.8956	1.7579	1.2382	1.2869	1.0646	1.6236	1.13774	1.11328	1.39424	0.940625	0.44129	1.22545	0.963624	0.657332	155	1
232	serotonin	Amino Acid	Tryptophan Metabolism	2342	LC/MS Pos Early	504	2550	177.102	153-98-0	5202	C00780	HMDB00259	0.6279	1.276	1.6704	1.2435	0.8299	0.509	0.4379	0.4354	0.4747	0.47	1.0187	1.0913	1.0382	0.9116	0.8269	1.12954	0.4654	0.97734	0.00675295	0.443719	0.865255	0.0304604	0.657332	634	0
1220	nervonate (24:1n9)*	Lipid	Long Chain Fatty Acid	52674	LC/MS Neg	100001231	6804	365.342	506-37-6	5281120	C08323	HMDB02368	0.0071	1.2025	0.0071	0.0318	0.0071	1.7858	0.0071	0.1652	0.0071	0.7685	0.1488	5.1132	0.0272	0.0993	0.0335	0.25112	0.54674	1.0844	0.496491	0.444094	4.31825	0.634916	0.657332	522	1
16	threonine	Amino Acid	Glycine, Serine and Threonine Metabolism	1284	LC/MS Pos Early	564	1514	120.066	72-19-5	6288	C00188	HMDB00167	0.8832	0.9177	1.0932	1.172	1.1827	0.8919	0.8994	0.9002	1.0537	0.8736	0.8985	1.0423	1.0612	0.9833	0.9855	1.04976	0.92376	0.99416	0.114531	0.445073	0.947036	0.24847	0.657332	683	1
1852	1,2-dioleoyl-GPC (18:1/18:1)	Lipid	Phosphatidylcholine (PC)	52457	LC/MS Pos Late	100008905	2346	786.601	4235-95-4	10350317			0.9838	1.0254	1.089	1.0007	0.9168	1.0801	1.0445	0.9443	1.0758	0.9317	0.9877	0.9593	1.0323	0.8872	1	1.00314	1.01528	0.9733	0.783331	0.44592	0.970253	0.862873	0.657332	17	1
306	3-hydroxy-2-ethylpropionate	Amino Acid	Leucine, Isoleucine and Valine Metabolism	32397	LC/MS Polar	100001170	1443.3	117.056	4374-62-3	188979		HMDB00396	0.9143	0.9783	0.9763	1.1707	1.0822	0.906	1.1083	1.1692	1.1028	1.1595	0.8247	0.9583	1.1559	1.0265	0.8549	1.02436	1.08916	0.96406	0.354002	0.44633	0.941134	0.509903	0.657332	153	1
1212	eicosenoate (20:1)	Lipid	Long Chain Fatty Acid	33587	LC/MS Neg	100001335	5950	309.28		5282768	C16526	HMDB02231	0.7604	0.5421	0.8689	0.7004	1.3402	0.8517	0.9226	0.7748	4.9947	0.9713	0.8215	2.2693	0.9607	0.7329	0.7261	0.8424	1.70302	1.1021	0.332629	0.446472	1.30829	0.495098	0.657332	323	1
55	carboxyethyl-GABA	Amino Acid	Glutamate Metabolism	40007	LC/MS Pos Early	100003260	2085	176.092	4386-03-02	2572		HMDB02201	0.8185	0.9369	1	1.0558	1.3704	1.1259	1.0733	1.0964	1.087	1.0332	1.2685	0.8662	0.9871	0.7827	0.7565	1.03632	1.08316	0.9322	0.630276	0.450361	0.899529	0.74354	0.661699	261	1
717	phenylalanylalanine	Peptide	Dipeptide	41374	LC/MS Pos Early	100003589	2909	237.123	3918-87-4	5488196			0.9691	1.2383	1.2245	1.1824	1.03	1.45	1.1455	1.096	0.968	1.0173	1.2635	1.1586	1.0328	0.9381	0.9129	1.12886	1.13536	1.06118	0.950004	0.453582	0.940046	0.966262	0.663764	587	1
2372	palmitoyl-arachidonoyl-glycerol (16:0/20:4) [2]*	Lipid	Diacylglycerol	54958	LC/MS Pos Late	100010925	3015	634.541				HMDB07112	0.8745	0.9857	1.1033	0.8748	0.8488	1.3296	1.2176	1.1045	1.2965	1.1129	1.0487	0.836	0.85	0.7447	0.9322	0.93742	1.21222	0.88232	0.00323674	0.453619	0.941222	0.0165009	0.663764	568	0
2600	4-cholesten-3-one	Lipid	Sterol	38125	LC/MS Pos Late	100002227	2520	385.346	601-57-0	91477	C00599	HMDB00921	0.9723	1.1001	1.1095	0.9934	0.9991	1.0818	1.0817	0.8835	1.0591	0.8567	1.217	0.8274	0.9837	0.8971	0.9685	1.03488	0.99256	0.97874	0.486878	0.457003	0.945752	0.629042	0.667355	179	1
2528	sphingomyelin (d17:1/16:0, d18:1/15:0, d16:1/17:0)*	Lipid	Sphingomyelins	52433	LC/MS Pos Late	100006314	2082	689.559	121999-58-4				1.0905	1.1037	1.155	1.0575	0.9818	1.0453	0.973	0.9087	0.9974	0.9523	1.0824	1.0874	1.0858	0.9697	1.0196	1.0777	0.97534	1.04898	0.0232911	0.461034	0.973351	0.0765571	0.671872	646	0
1244	docosapentaenoate (n6 DPA; 22:5n6)	Lipid	Polyunsaturated Fatty Acid (n3 and n6)	37478	LC/MS Neg	100001580	5624.5	329.249	25182-74-5	6441454	C16513	HMDB01976	0.312	0.3454	1	0.7999	1.3624	1.3888	1.0866	1.1661	5.9004	1.0631	0.7257	1.2047	0.3025	0.2683	0.2987	0.76394	2.121	0.55998	0.198257	0.471564	0.733016	0.357403	0.685824	316	1
1912	1-palmitoyl-2-oleoyl-GPE (16:0/18:1)	Lipid	Phosphatidylethanolamine (PE)	19263	LC/MS Pos Late	1526	2509	718.538	26662-94-2	5283496		HMDB05320	1.0217	1.0003	1.152	1.0333	0.9131	1.059	0.9809	0.9259	0.9917	0.9371	0.9901	1.0134	1.0581	0.923	0.9685	1.02408	0.97892	0.99062	0.344845	0.472918	0.967327	0.501848	0.686401	82	1
1307	(16 or 17)-methylstearate (a19:0 or i19:0)	Lipid	Fatty Acid, Branched	38296	LC/MS Neg	100002356	5993	297.28	2724-59-6	3083779		HMDB37397	0.9242	0.4736	0.636	0.7953	1.2054	0.7959	0.686	0.6046	3.7884	1.0128	0.6988	1.8839	0.9299	0.7308	0.7548	0.8069	1.37754	0.99964	0.38382	0.474999	1.23886	0.538961	0.688028	2	1
2340	1-meadoylglycerol (20:3n9)*	Lipid	Monoacylglycerol	62431	LC/MS Neg	100020746	6450	305.249					0.3833	0.9068	0.5254	0.2315	1	1.0005	1.3301	0.8665	5.6055	1.0592	0.5368	2.2623	0.4553	0.5294	0.6546	0.6094	1.97236	0.88768	0.178203	0.48015	1.45665	0.333984	0.694088	47	1
332	methionine sulfone	Amino Acid	Methionine, Cysteine, SAM and Taurine Metabolism	44878	LC/MS Pos Early	100004635	1250	182.048	820-10-0	69961			0.8258	0.9155	1.1118	1.0993	1.0245	0.7377	0.7031	0.7481	0.8386	0.7221	0.7711	1.2425	1.2439	1.0903	1.0092	0.99538	0.74992	1.0714	0.00338877	0.483155	1.07637	0.017122	0.695978	463	0
2264	1-(1-enyl-palmitoyl)-2-oleoyl-GPE (P-16:0/18:1)*	Lipid	Plasmalogen	52477	LC/MS Pos Late	100009005	2600	702.543				HMDB11342	1.0281	0.9836	1.1058	0.9869	0.8974	1.0757	1.036	0.9918	1.0949	0.9759	0.9698	0.9798	1.0457	0.8973	0.9572	1.00036	1.03486	0.96996	0.424091	0.483399	0.969611	0.572561	0.695978	9	1
4019	ergothioneine	Xenobiotics	Food Component/Plant	37459	LC/MS Pos Early	100002154	850	230.096	58511-63-0	3032311	C05570	HMDB03045	1.0342	0.9339	1.079	1.3074	1.0849	0.6678	0.7302	0.6842	0.8593	0.6006	0.8111	1.1023	1.1219	1.1719	0.8915	1.08788	0.70842	1.01974	0.000963278	0.487414	0.937364	0.00693555	0.697356	325	0
3525	3-methylcytidine	Nucleotide	Pyrimidine Metabolism, Cytidine containing	35132	LC/MS Pos Early	100001466	2176	258.108	21028-20-6	159649			0.7152	1.1447	1.2793	0.9753	0.6411	1.2281	1.2464	0.9772	1.1683	1.1061	0.8079	0.9831	0.9236	0.8485	0.7204	0.95112	1.14522	0.8567	0.177663	0.488981	0.900728	0.333984	0.697356	172	1
2323	1-dihomo-linolenylglycerol (20:3)	Lipid	Monoacylglycerol	48341	LC/MS Neg	100006121	6400	305.249					0.2649	0.4592	0.4768	0.3706	0.9026	1.2353	1.0383	0.7631	5.0445	1.0297	0.4889	1.4556	0.3498	0.521	0.4862	0.49482	1.82218	0.6603	0.142603	0.489563	1.33442	0.294679	0.697356	35	1
1236	nisinate (24:6n3)	Lipid	Polyunsaturated Fatty Acid (n3 and n6)	57810	LC/MS Neg	100015785	5657	355.264	68378-49-4	11792612		HMDB02007	0.6164	0.4402	0.894	0.6184	1.3887	0.9055	0.8223	0.8487	4.9082	1	0.7331	2.181	0.9443	0.6486	0.6622	0.79154	1.69694	1.03384	0.301831	0.490826	1.30611	0.470144	0.697356	532	1
75	formiminoglutamate	Amino Acid	Histidine Metabolism	43493	LC/MS Pos Early	100002500	1880	175.071	816-90-0	439233	C00439	HMDB00854	0.7744	0.9699	1.3287	1.2349	0.6967	1.142	1.05	1.01	1.0464	1.0055	1.0873	1.1121	1.1684	1.0994	0.9955	1.00092	1.05078	1.09254	0.703339	0.491234	1.09154	0.794228	0.697356	333	1
955	lactate	Carbohydrate	Glycolysis, Gluconeogenesis, and Pyruvate Metabolism	527	LC/MS Neg	482	681.6	89.0244	79-33-4	612	C00186	HMDB00190	1.1759	0.8937	1.233	1.08	1.0049	0.9175	0.8661	0.8395	1.0116	0.8123	1.0345	1.0118	1.088	0.9872	1.04	1.0775	0.8894	1.0323	0.0273971	0.49128	0.958051	0.0856851	0.697356	433	0
71	hydantoin-5-propionate	Amino Acid	Histidine Metabolism	40473	LC/MS Polar	100002514	2080	171.041	5624-26-0	782	C05565	HMDB01212	0.9943	0.5416	1.3534	1.398	0.9142	0.8863	1.1206	1.5187	1.2639	0.96	1.2238	1.0057	1.1706	1.3245	1.0766	1.0403	1.1499	1.16024	0.586471	0.491911	1.11529	0.708166	0.697356	413	1
1205	nonadecanoate (19:0)	Lipid	Long Chain Fatty Acid	1356	LC/MS Neg	892	6068	297.28	646-30-0	12591	C16535	HMDB00772	0.7785	0.5396	0.845	0.8231	1.3628	0.8519	0.8918	0.7403	4.1002	1	0.7185	1.9333	1.0141	0.7828	0.8409	0.8698	1.51684	1.05792	0.356348	0.49265	1.21628	0.51072	0.697356	536	1
260	1-carboxyethylleucine	Amino Acid	Leucine, Isoleucine and Valine Metabolism	62559	LC/MS Neg	100020425	2663	202.108					0.711	0.7621	1.1885	1.0987	0.9965	0.7928	0.942	0.9963	1.132	0.9447	1.0277	0.9746	1.1822	0.9392	1	0.95136	0.96156	1.02474	0.927032	0.493109	1.07713	0.958223	0.697356	31	1
1816	1,2-dipalmitoleoyl-GPC (16:1/16:1)*	Lipid	Phosphatidylcholine (PC)	52472	LC/MS Pos Late	100008997	1992	730.538					0.9234	0.9881	0.9981	1.0088	0.8945	1.0625	0.9871	0.9363	1.0285	0.9703	0.9835	1.0114	1.0389	0.9108	0.9785	0.96258	0.99694	0.98462	0.30885	0.498935	1.0229	0.476877	0.704206	21	1
1193	margarate (17:0)	Lipid	Long Chain Fatty Acid	1121	LC/MS Neg	891	5731	269.249	506-12-7	10465		HMDB02259	0.8875	0.5608	0.8173	0.6352	1.321	0.9141	0.8905	0.7921	4.2178	0.9783	0.8089	1.9258	0.9497	0.7506	0.717	0.84436	1.55856	1.0304	0.323369	0.500075	1.22033	0.490376	0.704427	459	1
3612	gulonate*	Cofactors and Vitamins	Ascorbate and Aldarate Metabolism	46957	LC/MS Polar	100001586	2750	195.051	20246-53-1	9794176	C00257	HMDB03290	0.8818	0.8128	1	1.1957	1.0823	0.8474	0.877	0.8969	1.127	0.7668	0.9327	1.0281	1.2272	1.0157	1.0566	0.99452	0.90302	1.05206	0.345261	0.512195	1.05786	0.501848	0.720087	399	1
2166	1-oleoyl-GPI (18:1)*	Lipid	Lysophospholipid	36602	LC/MS Neg	100001777	5599	597.305					0.9843	0.3499	0.3548	1.2421	2.3344	1.3838	0.8778	0.9047	4.439	0.7155	0.6454	1.5985	0.558	0.6475	0.3988	1.0531	1.66416	0.76964	0.462435	0.520823	0.730833	0.606641	0.730783	64	1
1185	myristate (14:0)	Lipid	Long Chain Fatty Acid	1365	LC/MS Neg	519	5440	227.202	544-63-8	11005	C06424	HMDB00806	0.8009	0.4984	0.9327	0.7201	1.3441	1	0.9529	0.8195	4.2131	0.9535	0.9031	2.0812	0.8781	0.6871	0.7266	0.85924	1.5878	1.05522	0.30976	0.525572	1.22809	0.477387	0.734077	471	1
99	5-hydroxylysine	Amino Acid	Lysine Metabolism	15685	LC/MS Pos Early	100000054	2790	163.108	13204-98-3	1029	C16741	HMDB00450	0.8536	0.674	0.8957	1.0525	0.9019	1.7655	1.2342	1.1008	1.5047	1.3834	1	0.7058	0.75	0.6676	0.9532	0.87554	1.39772	0.81532	0.00377364	0.525621	0.93122	0.018411	0.734077	196	0
2433	N-stearoyl-sphinganine (d18:0/18:0)*	Lipid	Dihydroceramides	1759	LC/MS Pos Late	922	3526	568.566	2304-80-5	5283573			0.7716	0.9099	1.1733	1.1172	0.9023	1.0124	0.9444	0.9333	1.0272	0.9087	0.8428	1.1648	1.2364	1.0961	0.8889	0.97486	0.9652	1.0458	0.904286	0.526242	1.07277	0.949267	0.734077	541	1
23	homoserine lactone	Amino Acid	Glycine, Serine and Threonine Metabolism	15696	LC/MS Pos Early	100000262	1980	102.055	2185-02-06	445963	C02926		0.6802	1	1.1796	1.3337	1.2666	0.8883	0.8441	0.9934	1.0852	0.7705	1.0013	0.9243	1.0888	0.7269	1.2427	1.09202	0.9163	0.9968	0.212433	0.530373	0.912804	0.372305	0.738255	411	1
3549	methylphosphate	Nucleotide	Purine and Pyrimidine Metabolism	37070	LC/MS Polar	100001805	3760.1	110.985	7023-27-0	13130		HMDB61711	2.1764	0.9551	1.1867	1.1702	0.8583	1.1107	0.8522	0.9453	1.0211	0.8738	1.6118	0.9685	0.882	1.2152	0.7538	1.26934	0.96062	1.08626	0.234455	0.531297	0.855768	0.396111	0.738255	468	1
2001	1-palmitoleoyl-2-oleoyl-GPG (16:1/18:1)*	Lipid	Phosphatidylglycerol (PG)	57398	LC/MS Polar	100009106	739	745.503					1	0.5102	0.9713	0.9907	0.4985	0.7325	0.5934	1.082	1.5005	0.6681	0.5856	1.1086	1.1962	1.0725	0.5857	0.79414	0.9153	0.90972	0.572675	0.535858	1.14554	0.697183	0.743153	68	1
460	gamma-glutamylhistidine	Peptide	Gamma-glutamyl Amino Acid	18245	LC/MS Pos Early	1235	2740	285.119	37460-15-4	7017195			0.618	0.7195	0.9923	1.1135	1.0055	1.1378	1.2122	1.2006	0.8331	1.1734	1.1185	0.746	0.7421	0.7253	0.7258	0.88976	1.11142	0.81154	0.0963473	0.537525	0.912089	0.217974	0.744026	346	1
1987	1-stearoyl-2-arachidonoyl-GPS (18:0/20:4)	Lipid	Phosphatidylserine (PS)	52235	LC/MS Pos Late	100001872	2565	812.544				HMDB12383	0.9758	0.9593	1.084	1.0019	0.8719	1.3567	1.1355	1.191	1.2603	1.1781	0.867	0.9634	1.0498	0.8891	0.9728	0.97858	1.22432	0.94842	0.00143227	0.541159	0.96918	0.0091855	0.747613	99	0
2359	palmitoyl-palmitoyl-glycerol (16:0/16:0) [2]*	Lipid	Diacylglycerol	54990	LC/MS Pos Late	100010948	3734	586.541				HMDB07098	1.0755	1.0052	1.1147	0.9994	0.9904	0.8385	0.6883	0.6411	0.7708	0.6167	0.9544	1.0616	1.0823	0.9262	1.0366	1.03704	0.71108	1.01222	0.000140822	0.544744	0.976066	0.00169484	0.750194	578	0
217	tryptophan betaine	Amino Acid	Tryptophan Metabolism	37097	LC/MS Pos Early	100001743	2673	247.144	20671-76-5	442106	C09213	HMDB61115	0.5096	0.5096	1.5242	0.7274	0.5096	0.5096	0.5096	0.5096	0.5096	0.5096	0.5096	1.3146	0.8408	0.8002	1.0692	0.75608	0.5096	0.90688	0.245358	0.54512	1.19945	0.404363	0.750194	695	1
106	glutarylcarnitine (C5-DC)	Amino Acid	Lysine Metabolism	44664	LC/MS Pos Early	100001593	2393	276.144	102636-82-8	71464488		HMDB13130	0.6224	0.9012	1.2957	1.3594	1.2347	0.3848	1.0147	1.219	0.6292	0.741	1.0367	1.1679	0.8459	0.9671	0.9245	1.08268	0.79774	0.98842	0.196154	0.546933	0.912938	0.3565	0.751247	362	1
3455	guanosine 3'-monophosphate (3'-GMP)	Nucleotide	Purine Metabolism, Guanine containing	39786	LC/MS Neg	100002704	773.9	362.051	117-68-0	3522			1.6499	1.201	0.3488	0.98	2.0031	0.3488	1.5682	0.3488	1.6611	0.3488	1.7796	1.0215	0.7524	0.3488	1.1283	1.23656	0.85514	1.00612	0.391157	0.549713	0.813644	0.546633	0.753621	396	1
2081	1-linoleoyl-GPC (18:2)	Lipid	Lysophospholipid	34419	LC/MS Neg	100001395	6160	594.341		11988421	C04100	HMDB10386	0.8565	0.4514	0.48	1.107	3.0426	1.4042	0.9844	0.8373	5.5218	0.8786	0.6582	2.0247	0.5621	0.6391	0.304	1.1875	1.92526	0.83762	0.491742	0.554684	0.705364	0.632065	0.758986	42	1
1175	caproate (6:0)	Lipid	Medium Chain Fatty Acid	32489	LC/MS Neg	926	2713.7	115.076	142-62-1	8892	C01585	HMDB00535	1.2097	0.6116	0.5166	1.0006	0.5704	1.3955	0.8236	1.0352	1.0473	0.9609	0.5166	1.1586	0.5166	0.6376	0.5166	0.78178	1.0525	0.6692	0.142387	0.55994	0.855995	0.294679	0.76443	260	1
1194	10-heptadecenoate (17:1n7)	Lipid	Long Chain Fatty Acid	33971	LC/MS Neg	100001278	5555	267.233	29743-97-3	5312435		HMDB60038	1.5513	0.4445	0.7042	0.5265	1	1.0233	1.1047	0.9302	5.9336	1.1972	0.7357	1.3001	0.5096	0.4171	0.4832	0.8453	2.0378	0.68914	0.265183	0.561392	0.815261	0.428447	0.76443	25	1
1418	R-methylmalonyl CoA	Lipid	Fatty Acid Metabolism (also BCAA Metabolism)	36855	LC/MS Neg	29	1400	866.124	104809-02-1	449534	C02557	HMDB02255	0.5496	0.5496	1.6056	0.5496	0.5496	0.5496	0.5496	0.5496	0.5496	0.5496	0.5496	0.5496	0.5496	0.927	0.5496	0.7608	0.5496	0.62508	0.346594	0.561861	0.821609	0.501848	0.76443	624	1
3408	N1-methylinosine	Nucleotide	Purine Metabolism, (Hypo)Xanthine/Inosine containing	48351	LC/MS Pos Early	100001409	1430	283.104	20245-33-4	65095		HMDB02721	0.8609	1.0714	1.5685	1.5409	1.2621	0.9564	0.8173	0.8782	0.8578	0.9229	1.1168	1.2548	1.25	1.1136	1.149	1.26076	0.88652	1.17684	0.0265719	0.563881	0.933437	0.0838639	0.765725	481	0
1246	dihomo-linoleate (20:2n6)	Lipid	Polyunsaturated Fatty Acid (n3 and n6)	17805	LC/MS Neg	1231	5730	307.264	2091-39-6	6439848	C16525	HMDB05060	0.5568	0.4562	0.7668	0.5362	1.2175	0.9426	1.0606	0.8263	5.7639	1.0388	0.849	1.7389	0.6708	0.4757	0.583	0.7067	1.92644	0.86348	0.244082	0.571384	1.22185	0.403647	0.770213	303	1
1865	1-oleoyl-2-docosahexaenoyl-GPC (18:1/22:6)*	Lipid	Phosphatidylcholine (PC)	52697	LC/MS Pos Late	100009130	2011	832.585				HMDB08123	0.8724	0.9099	1.0247	0.9132	0.8616	1.4004	1.2613	1.1946	1.3488	1.2478	0.9827	0.8962	0.9203	0.8089	0.852	0.91636	1.29058	0.89202	4.47817e-05	0.572757	0.973438	0.000909557	0.770213	57	0
1196	stearate (18:0)	Lipid	Long Chain Fatty Acid	1358	LC/MS Neg	439	5872	283.264	57-11-4	5281	C01530	HMDB00827	0.9175	0.6796	0.8906	0.853	1.4998	1.0109	0.9049	0.8264	2.7906	0.9206	0.8805	1.7841	1.084	0.9151	0.8329	0.9681	1.29068	1.09932	0.444465	0.57531	1.13554	0.590619	0.770213	663	1
2397	oleoyl-arachidonoyl-glycerol (18:1/20:4) [2]*	Lipid	Diacylglycerol	54961	LC/MS Pos Late	100010937	2990	660.556				HMDB07228	0.8689	1	1.0808	0.8578	0.8156	1.4162	1.3428	1.1675	1.3368	1.2257	1.0486	0.8032	0.8873	0.7586	0.9193	0.92462	1.2978	0.8834	0.000518818	0.576239	0.95542	0.0044584	0.770213	548	0
965	5-phosphoribosyl diphosphate (PRPP)	Carbohydrate	Pentose Phosphate Pathway	36840	LC/MS Neg	166	570	308.978	108321-05-7	7339	C00119	HMDB00280	1.4837	1.0043	1.5328	1.5042	0.8415	1.6637	2.2729	1.5483	1.2857	1.694	1.225	1.2424	1.2366	1.0823	1.1466	1.2733	1.69292	1.18658	0.0900434	0.576285	0.931894	0.206334	0.770213	202	1
462	gamma-glutamylleucine	Peptide	Gamma-glutamyl Amino Acid	18369	LC/MS Pos Early	1268	2991	261.144	2566-39-4	151023		HMDB11171	0.6091	0.8105	0.9123	1.0626	0.7975	1.074	1.133	1.3664	1.3756	1.2383	0.893	0.8153	0.9118	0.9868	0.8203	0.8384	1.23746	0.88544	0.00316783	0.577013	1.05611	0.0164817	0.770213	348	0
3751	4-ethylphenylsulfate	Xenobiotics	Benzoate Metabolism	36099	LC/MS Neg	100001756	3580	201.023	123-07-9		C13637		0.8234	1.1157	1.4437	1.3641	0.7852	1.1674	1.0413	0.9551	1.1918	0.9043	1.0715	0.9323	1.0486	0.9969	1.0836	1.10642	1.05198	1.02658	0.719359	0.577915	0.927839	0.806049	0.770213	180	1
390	trans-4-hydroxyproline	Amino Acid	Urea cycle; Arginine and Proline Metabolism	32306	LC/MS Pos Early	1001	1064	132.066	51-35-4	5810	C01157	HMDB00725	0.8859	1.0206	1.1367	1.1385	1.001	1	0.9008	0.9343	0.9519	0.8795	0.8925	1.0632	1.0864	0.9886	0.983	1.03654	0.9333	1.00274	0.0807304	0.578189	0.967392	0.190527	0.770213	415	1
1484	arachidonoylcarnitine (C20:4)	Lipid	Fatty Acid Metabolism(Acyl Carnitine)	57518	LC/MS Pos Late	100015837	1353	448.342					1.2586	0.5214	0.4098	0.571	0.384	0.384	0.384	0.384	0.384	0.384	0.384	0.384	0.8697	0.384	0.5813	0.62896	0.384	0.5206	0.166989	0.57864	0.827716	0.322686	0.770213	236	1
2138	1-arachidonoyl-GPE (20:4n6)*	Lipid	Lysophospholipid	35186	LC/MS Neg	100001571	5874	500.278		42607465		HMDB11517	1.3916	0.4043	0.9848	1.343	1.8586	1	0.4501	0.8036	2.9845	0.5699	0.6084	1.8983	0.888	1.153	0.4083	1.19646	1.16162	0.9912	0.948678	0.578727	0.828444	0.966262	0.770213	27	1
258	leucine	Amino Acid	Leucine, Isoleucine and Valine Metabolism	60	LC/MS Pos Early	397	2864	132.102	61-90-5	6106	C00123	HMDB00687	0.895	0.943	1.1119	1.0665	0.9613	1.1301	1.1103	1.0557	1.1807	1.0635	1	1.0122	0.969	0.9371	0.9339	0.99554	1.10806	0.97044	0.0416187	0.579003	0.974788	0.120572	0.770213	441	0
385	N-delta-acetylornithine	Amino Acid	Urea cycle; Arginine and Proline Metabolism	43249	LC/MS Neg	100004523	858	173.093		9920500			0.9048	0.9638	1.2499	1.1264	1.0112	0.8956	0.9548	1.0688	1.1525	0.9076	0.9604	0.9289	1.1185	1.0816	0.9592	1.05122	0.99586	1.00972	0.503939	0.581353	0.960522	0.639416	0.771027	521	1
443	5-oxoproline	Amino Acid	Glutathione Metabolism	1494	LC/MS Neg	1021	738.5	128.035	98-79-3	7405	C01879	HMDB00267	0.857	0.7591	1.0893	1.0434	1.0154	0.9481	0.8761	0.8942	1.0705	0.8568	0.9365	0.9877	1.0667	0.983	0.9789	0.95284	0.92914	0.99056	0.754305	0.581765	1.03959	0.837386	0.771027	201	1
2344	diacylglycerol (12:0/18:1, 14:0/16:1, 16:0/14:1) [2]*	Lipid	Diacylglycerol	55001	LC/MS Pos Late	100010959	2716	556.494					1.0189	0.9441	1.219	0.8797	0.9561	1.1369	0.9111	0.8835	1.1869	0.8768	1.0609	0.9269	0.9633	0.8395	1.0287	1.00356	0.99904	0.96386	0.960701	0.586608	0.960441	0.972916	0.77464	298	1
669	leucylglycine	Peptide	Dipeptide	40045	LC/MS Pos Early	100003185	2778	189.123	686-50-0	79070		HMDB28929	1.3153	1.017	1.3927	0.9377	1.2317	1.4019	1.0621	1.0057	1.059	0.9532	1.7024	1.0213	0.9744	0.898	0.7767	1.17888	1.09638	1.07456	0.502517	0.586652	0.911509	0.639285	0.77464	443	1
1053	mannitol/sorbitol	Carbohydrate	Fructose, Mannose and Galactose Metabolism	46142	LC/MS Polar	100001740	2320	181.072		5780	C00794	HMDB00247	0.8621	0.9645	1.0857	1.0942	0.8164	1.1543	1.1876	1.1881	1.3673	1.1027	1.032	0.9826	1.0788	0.9172	0.9887	0.96458	1.2	0.99986	0.0113854	0.588661	1.03658	0.0454089	0.774992	456	0
1179	caprate (10:0)	Lipid	Medium Chain Fatty Acid	1642	LC/MS Neg	888	5090.7	171.139	334-48-5	2969	C01571	HMDB00511	1.0193	1.0938	1.1531	1.0198	0.8517	1.1121	1.2069	0.9191	1.2399	0.901	1.0447	0.99	1.0668	0.9322	0.943	1.02754	1.0758	0.99534	0.594694	0.589081	0.968663	0.7142	0.774992	259	1
1237	linoleate (18:2n6)	Lipid	Polyunsaturated Fatty Acid (n3 and n6)	1105	LC/MS Neg	180	5535	279.233	60-33-3	5280450	C01595	HMDB00673	0.3898	0.4346	0.6988	0.4792	1.0298	1.0496	1.1355	0.9234	6.5878	1.2426	0.7722	1.3889	0.5353	0.4227	0.5026	0.60644	2.18778	0.72434	0.19122	0.593604	1.19441	0.350085	0.778177	446	1
2161	1-palmitoyl-GPI (16:0)	Lipid	Lysophospholipid	35305	LC/MS Neg	100001655	5564	571.289				HMDB61695	1.0636	0.3779	0.4363	1.1695	2.3241	1.1874	0.818	0.7769	4.2626	0.6331	0.7614	1.7486	0.6258	0.6441	0.4202	1.07428	1.5356	0.84002	0.566758	0.593672	0.781938	0.694624	0.778177	92	1
67	3-methylhistidine	Amino Acid	Histidine Metabolism	15677	LC/MS Neg	100000042	906.3	168.078	368-16-1	64969	C01152	HMDB00479	0.6352	0.8372	1.2274	1.3479	0.9131	0.9167	1.2358	1.1029	1.0298	1.0896	0.8644	0.8349	1.0518	1.027	0.797	0.99216	1.07496	0.91502	0.571294	0.597475	0.92225	0.697128	0.781732	174	1
1233	docosatrienoate (22:3n3)	Lipid	Polyunsaturated Fatty Acid (n3 and n6)	32417	LC/MS Neg	100001195	5823	333.28	59708-86-0	5312556	C16534	HMDB02823	0.5907	0.2827	0.5083	0.6483	1.162	0.6141	0.6007	0.8773	5.2117	0.8896	0.6747	1.9059	0.7903	0.1093	0.6095	0.6384	1.63868	0.81794	0.302182	0.600616	1.28123	0.470144	0.781843	317	1
2272	1-(1-enyl-stearoyl)-2-oleoyl-GPE (P-18:0/18:1)	Lipid	Plasmalogen	52614	LC/MS Pos Late	100008919	2950	730.575	144371-68-6			HMDB11375	1.0033	0.9526	1.0501	0.964	0.8282	1.0992	1.0365	1.0072	1.0729	1.0023	0.9059	0.9412	1.0659	0.8331	0.9076	0.95964	1.04362	0.93074	0.0776936	0.601436	0.969885	0.185285	0.781843	15	1
1074	galactonate	Carbohydrate	Fructose, Mannose and Galactose Metabolism	27719	LC/MS Polar	100001026	3085	195.051	299-28-5	128869	C00880	HMDB00565	0.8739	0.8571	1.0074	1.1448	1.1424	0.7938	0.8121	0.6616	0.868	0.6361	0.867	1.0893	1.2569	0.9801	1.0758	1.00512	0.75432	1.05382	0.0114115	0.601854	1.04845	0.0454089	0.781843	337	0
1206	10-nonadecenoate (19:1n9)	Lipid	Long Chain Fatty Acid	33972	LC/MS Neg	100001277	5780	295.264	73033-09-7	5312513		HMDB13622	0.6975	0.5123	0.7805	0.5773	1.2196	0.9435	1	0.8434	5.2764	1.0486	0.7905	1.7889	0.7377	0.5505	0.6219	0.75744	1.82238	0.8979	0.25731	0.601921	1.18544	0.418358	0.781843	26	1
302	2-methylbutyrylglycine	Amino Acid	Leucine, Isoleucine and Valine Metabolism	31928	LC/MS Neg	100001155	1884	158.082	52320-67-9	193872		HMDB00339	0.9	0.9271	1.2408	1.2091	0.9764	0.7962	1.2574	0.8529	1.1894	0.9624	1.0015	0.974	1.3212	1.2602	0.9763	1.05068	1.01166	1.10664	0.745984	0.60814	1.05326	0.832391	0.788493	136	1
2147	1-palmitoyl-GPS (16:0)*	Lipid	Lysophospholipid	46130	LC/MS Neg	100005805	5572	496.268		9547100			0.1719	0.4222	0.4599	1.7875	1	0.5712	0.6369	0.7545	1.2026	0.5148	0.4648	1.887	1.1351	1.0095	0.3828	0.7683	0.736	0.97584	0.920502	0.614215	1.27013	0.957249	0.794232	93	1
834	leucylglutamine*	Peptide	Dipeptide	48189	LC/MS Pos Early	100003183	2620	260.161		4305457		HMDB28927	1.9983	1.1367	1.3	1.3839	0.9256	1.411	1.1505	0.8406	0.8633	1.0084	2.2957	0.7904	1.1122	0.963	0.6879	1.3489	1.05476	1.16984	0.196196	0.614782	0.867255	0.3565	0.794232	442	1
1209	arachidate (20:0)	Lipid	Long Chain Fatty Acid	1118	LC/MS Neg	893	6240	311.296	506-30-9	10467	C06425	HMDB02212	0.6892	0.517	0.9167	1.018	1.4055	0.9416	0.761	0.6675	2.899	0.7593	0.6537	1.8267	0.9965	1	0.7208	0.90928	1.20568	1.03954	0.530291	0.627589	1.14326	0.661804	0.80645	234	1
2018	1-stearoyl-2-oleoyl-GPI (18:0/18:1)*	Lipid	Phosphatidylinositol (PI)	52726	LC/MS Pos Late	100009181	3711	882.607					0.8842	0.9006	1.0174	0.863	0.7044	1.0683	0.8694	0.9021	0.939	0.9096	0.7756	0.8201	0.9618	0.7981	0.863	0.87392	0.93768	0.84372	0.325299	0.627951	0.965443	0.490376	0.80645	105	1
395	N-methylproline	Amino Acid	Urea cycle; Arginine and Proline Metabolism	37431	LC/MS Pos Early	100001956	1335	130.086	475-11-6	557			0.9634	0.8474	1.3383	1.2964	1.1265	0.7772	0.9705	0.9104	0.9342	0.9198	1.0089	1.1289	1.098	1.0163	1.0759	1.1144	0.90242	1.0656	0.0663952	0.628563	0.95621	0.169083	0.80645	533	1
277	beta-hydroxyisovalerate	Amino Acid	Leucine, Isoleucine and Valine Metabolism	12129	LC/MS Polar	1442	1149.8	117.056	625-08-1	69362		HMDB00754	0.8527	1.0542	1.2215	1.145	1.2461	1.1497	0.9503	0.9849	1.1628	0.8384	1.1199	1.1884	1.0981	0.8886	1.0029	1.1039	1.01722	1.05958	0.384496	0.628738	0.959851	0.538961	0.80645	250	1
208	tryptophan	Amino Acid	Tryptophan Metabolism	54	LC/MS Pos Early	565	2986	205.097	73-22-3	6305	C00078	HMDB00929	0.8206	1.0925	1.275	1.1141	0.8593	1.1053	1.1952	1.0562	1.136	1.2443	0.9009	1.1243	1.0282	1.0484	0.8063	1.0323	1.1474	0.98162	0.24184	0.63275	0.950906	0.402205	0.80862	694	1
2168	1-linoleoyl-GPI (18:2)*	Lipid	Lysophospholipid	36594	LC/MS Neg	100001778	5494	595.289					0.4676	0.3645	0.4435	1.0452	2.2801	1.4512	1.05	1.0561	4.7174	1	0.5762	1.863	0.3755	0.5009	0.1149	0.92018	1.85494	0.6861	0.279364	0.633443	0.745615	0.445027	0.80862	45	1
59	S-1-pyrroline-5-carboxylate	Amino Acid	Glutamate Metabolism	42370	LC/MS Pos Early	35	1528	114.055	2906-39-0	1196	C04322	HMDB01301	0.9035	0.5621	0.9487	0.979	1.089	0.7354	0.6624	0.6411	0.6504	0.5869	0.4911	1.2644	1.2625	1.1139	0.7843	0.89646	0.65524	0.98324	0.0307599	0.633813	1.0968	0.0938479	0.80862	625	0
3411	urate	Nucleotide	Purine Metabolism, (Hypo)Xanthine/Inosine containing	1604	LC/MS Neg	1134	757.1	167.021	69-93-2;120K5305	1175	C00366	HMDB00289	1.0395	1.0956	1.5005	1.1412	0.948	1.046	1.0565	0.9885	1.1715	0.9234	1.204	1.0102	1.0753	1	1.1802	1.14496	1.03718	1.09394	0.326387	0.635503	0.955439	0.490376	0.809335	705	1
65	histidine	Amino Acid	Histidine Metabolism	59	LC/MS Neg	355	755.9	154.062	5934-29-2	6274	C00135	HMDB00177	0.7453	0.9522	1.1201	1.09	0.9083	1.2383	1.2584	1.2125	1.216	1.1339	1.0078	0.9061	1	0.8942	0.8225	0.96318	1.21182	0.92612	0.00794371	0.639004	0.961523	0.0338995	0.809554	406	0
1933	1-stearoyl-2-arachidonoyl-GPE (18:0/20:4)	Lipid	Phosphatidylethanolamine (PE)	52447	LC/MS Pos Late	100008977	2424	768.554		5289133		HMDB09003	0.9684	0.9598	1.1765	1.0493	0.9058	1.2413	1.0649	1.0192	1.1091	0.9858	0.9486	1.0065	1.0796	0.9147	0.9768	1.01196	1.08406	0.98524	0.298051	0.639031	0.973596	0.466976	0.809554	97	1
34	aspartate	Amino Acid	Alanine and Aspartate Metabolism	443	LC/MS Pos Early	234	1165	134.045	56-84-8	5960	C00049	HMDB00191	1.0226	1.0395	1.0383	0.8392	0.8422	0.9377	0.9881	0.8553	1.0099	0.8337	0.9112	1.039	1.0749	0.9252	0.97	0.95636	0.92494	0.98406	0.608053	0.64011	1.02896	0.726137	0.809554	241	1
4021	erythritol	Xenobiotics	Food Component/Plant	20699	LC/MS Polar	100000846	1491	167.056	149-32-6	222285	C00503	HMDB02994	0.9436	0.9029	1.2347	1.2999	0.8974	0.8933	1	1.0128	1.1992	0.8733	0.9946	0.995	1.18	1.0101	0.8529	1.0557	0.99572	1.00652	0.582971	0.641462	0.953415	0.705737	0.809554	328	1
114	5-aminovalerate	Amino Acid	Lysine Metabolism	18319	LC/MS Pos Early	100000454	2220	118.086	660-88-8	138	C00431	HMDB03355	0.986	1.1759	1.384	1.3802	1.1814	0.5379	0.392	0.3615	0.3764	0.3309	0.9341	1.2758	1.3552	1.1731	1.1198	1.2215	0.39974	1.1716	8.86366e-06	0.642748	0.959149	0.000431127	0.809554	191	0
1249	docosatrienoate (22:3n6)*	Lipid	Polyunsaturated Fatty Acid (n3 and n6)	57467	LC/MS Neg	100015762	5850	333.28					0.4906	0.3019	0.7642	0.5279	1.1693	1.16	0.9862	0.8809	4.7348	1	0.7128	1.8135	0.5804	0.3581	0.5121	0.65078	1.75238	0.79538	0.186104	0.643195	1.22219	0.342682	0.809554	318	1
262	4-methyl-2-oxopentanoate	Amino Acid	Leucine, Isoleucine and Valine Metabolism	22116	LC/MS Neg	100000551	2170	129.056	816-66-0	70	C00233	HMDB00695	0.7696	1.3399	1.8769	0.9842	0.3534	0.4274	0.3144	0.3329	0.3546	0.3753	1.8214	1.0033	1.0925	1.0611	1.0683	1.0648	0.36092	1.20932	0.0263806	0.643578	1.13573	0.0838639	0.809554	186	0
319	3-methyl-2-oxobutyrate	Amino Acid	Leucine, Isoleucine and Valine Metabolism	44526	LC/MS Polar	100000936	911	115.04	3715-29-5	49	C00141	HMDB00019	0.7073	1.5306	1.8311	1.0555	0.2654	0.3446	0.2784	0.2837	0.2114	0.3542	1.4506	1.0291	1.264	1.1467	1.1907	1.07798	0.29446	1.21622	0.0237603	0.644968	1.12824	0.0777818	0.809881	170	0
2451	N-behenoyl-sphingadienine (d18:2/22:0)*	Lipid	Ceramides	57372	LC/MS Pos Late	100015624	3911	620.598					0.7632	0.963	0.8381	0.8067	0.7299	1.3427	1.3347	1.1995	1.3733	1.2913	0.8166	0.9308	0.9053	0.7547	0.8151	0.82018	1.3083	0.8445	1.05602e-05	0.649689	1.02965	0.000444576	0.812208	519	0
117	phenylalanine	Amino Acid	Phenylalanine Metabolism	64	LC/MS Pos Early	460	2878	166.086	63-91-2	6140	C00079	HMDB00159	0.8849	0.9911	1.1616	1.0896	0.9558	1.1193	1.0678	1.0202	1.1095	1.0468	1.0105	1.0543	1.0071	0.9373	0.9475	1.0166	1.07272	0.99134	0.31586	0.650056	0.975152	0.483494	0.812208	586	1
4048	homostachydrine*	Xenobiotics	Food Component/Plant	33009	LC/MS Pos Early	100001550	1750	158.118	1195-94-4	441447	C08283	HMDB33433	0.9443	0.9475	1.2193	1.2334	1.0267	0.8639	0.9151	0.9186	1.059	0.8788	0.9328	1.0821	1.1041	1.0524	1.0348	1.07424	0.92708	1.04124	0.07734	0.651764	0.969281	0.184949	0.812208	412	1
369	urea	Amino Acid	Urea cycle; Arginine and Proline Metabolism	1670	LC/MS Pos Early	533	700	121.072	57-13-6	1176	C00086	HMDB00294	0.8288	0.9049	1.4568	1.1242	0.7937	1.0018	1.09	1.008	1.1621	0.9219	1.022	0.9127	1	0.8646	1.0129	1.02168	1.03676	0.96244	0.910306	0.653142	0.942017	0.952761	0.812208	706	1
1217	erucate (22:1n9)	Lipid	Long Chain Fatty Acid	1552	LC/MS Neg	1087	6355.6	337.311	112-86-7	5281116	C08316	HMDB02068	0.5999	0.4985	0.8635	1	1.6951	0.8666	0.7688	0.6566	4.6128	0.7759	0.5684	2.284	0.9619	0.9543	0.75	0.9314	1.53614	1.10372	0.47043	0.653769	1.18501	0.616011	0.812208	326	1
952	3-phosphoglycerate	Carbohydrate	Glycolysis, Gluconeogenesis, and Pyruvate Metabolism	1414	LC/MS Pos Early	132	590	187	80731-10-8	724	C00597	HMDB00807	0.8457	1.8183	0.9902	0.7053	0.7938	2.1892	1.3183	0.8733	0.8794	1.224	2.5588	0.9045	0.8978	0.851	0.8545	1.03066	1.29684	1.21332	0.421461	0.654189	1.17723	0.570671	0.812208	175	1
1696	N-oleoyltaurine	Lipid	Endocannabinoid	39732	LC/MS Neg	100003119	5610	388.253	52514-04-2	6437033			0.7834	0.3015	0.9634	1.0082	2.1419	0.4642	0.282	0.4531	1.9205	0.1671	0.4008	1.6222	0.9699	0.7542	0.5955	1.03968	0.65738	0.86852	0.411158	0.65475	0.835372	0.560312	0.812208	535	1
350	S-methylcysteine sulfoxide	Amino Acid	Methionine, Cysteine, SAM and Taurine Metabolism	43378	LC/MS Pos Early	100002927	900	152.038	6853-87-8	82142		HMDB29432	0.806	0.9404	0.7802	1.1549	1.2181	0.8709	0.93	0.7828	1	0.8485	0.9182	1.3523	0.7335	1.0934	1.1184	0.97992	0.88644	1.04316	0.361083	0.6562	1.06454	0.515818	0.8126	637	1
2268	1-(1-enyl-palmitoyl)-2-arachidonoyl-GPE (P-16:0/20:4)*	Lipid	Plasmalogen	52673	LC/MS Pos Late	100009002	2270	724.528				HMDB11352	0.9595	0.9753	1.1386	1.0204	0.8966	1.1936	1.0369	1.0032	1.1266	1.0224	0.9458	0.97	1.0777	0.9008	0.9819	0.99808	1.07654	0.97524	0.185377	0.658466	0.977116	0.34261	0.81389	6	1
484	alanylleucine	Peptide	Dipeptide	37093	LC/MS Pos Early	100001890	3055	203.139	1638-60-4	259583		HMDB28691	0.5124	1.4682	0.5124	0.5361	0.7173	0.5124	1.4623	1.551	0.5124	0.9612	1.1778	0.5124	0.5124	0.5124	0.5124	0.74928	0.99986	0.64548	0.411087	0.659512	0.861467	0.560312	0.81389	221	1
2267	1-(1-enyl-palmitoyl)-2-palmitoleoyl-GPC (P-16:0/16:1)*	Lipid	Plasmalogen	52713	LC/MS Pos Late	100009160	2218	716.559				HMDB11207	0.8525	0.8757	0.9865	0.9261	0.8345	1.0767	1.1798	1.0628	1.0275	1.0665	0.808	0.8889	1.1025	0.8862	0.9168	0.89506	1.08266	0.92048	0.00107555	0.663003	1.0284	0.00762416	0.816793	10	0
123	phenyllactate (PLA)	Amino Acid	Phenylalanine Metabolism	22130	LC/MS Polar	100000774	908	165.056	828-01-3	3848	C05607	HMDB00779	1.1471	0.874	1.0446	1.1221	0.8898	1.1637	1.4525	1.2687	1.3669	1.1218	0.8955	1.0318	1.1736	1.2052	0.9574	1.01552	1.27472	1.0527	0.0150066	0.665705	1.03661	0.0562895	0.818714	589	0
118	N-acetylphenylalanine	Amino Acid	Phenylalanine Metabolism	33950	LC/MS Neg	100001256	2597	206.082	2018-61-3	74839	C03519	HMDB00512	0.8755	0.7933	1.0646	1.0593	0.8789	0.9411	1.1056	0.973	1.185	0.8968	1.4483	0.8724	0.8775	0.7783	0.9851	0.93432	1.0203	0.99232	0.293887	0.668383	1.06208	0.462742	0.820601	509	1
1242	arachidonate (20:4n6)	Lipid	Polyunsaturated Fatty Acid (n3 and n6)	1110	LC/MS Neg	229	5535	303.233	506-32-1	444899	C00219	HMDB01043	0.3867	0.4899	0.7921	0.5328	1.6179	1.4294	1.5669	1.0663	8.9145	1.4564	0.9041	1.2858	0.3499	0.2546	0.3679	0.76388	2.8867	0.63246	0.201604	0.672427	0.827957	0.361874	0.823208	235	1
1545	3-hydroxyhexanoate	Lipid	Fatty Acid, Monohydroxy	53230	LC/MS Neg	100006367	1725	131.071	10191-24-9	151492			1.3134	0.7969	1.5718	1.2692	1.3017	0.8801	0.6716	0.8267	1.138	0.9617	2.6588	1.1161	1.2033	0.8313	1.1999	1.2506	0.89562	1.40188	0.0425617	0.672804	1.12097	0.122971	0.823208	160	0
1758	glycerophosphoinositol*	Lipid	Phospholipid Metabolism	47155	LC/MS Polar	100001621	3850	333.059	16824-65-0	167572			1.0011	0.8004	1.0402	0.9248	1.1318	0.9504	1.03	0.8453	1.069	0.7864	0.9565	0.9486	1.0744	0.779	0.9813	0.97966	0.93622	0.94796	0.589911	0.677767	0.967642	0.710591	0.827868	371	1
1697	N-stearoyltaurine	Lipid	Endocannabinoid	39730	LC/MS Neg	100003240	5782	390.268	63155-80-6	168274			1	0.4552	1.4837	1.2153	2.2522	0.4091	0.341	0.3045	1.3773	0.2446	0.7804	2.2088	0.9602	0.9026	0.6882	1.28128	0.5353	1.10804	0.0745798	0.681398	0.864791	0.180918	0.830888	543	1
90	histidine methyl ester	Amino Acid	Histidine Metabolism	32493	LC/MS Pos Early	100001124	3080	170.092	1499-46-3	92893			0.3451	1.3019	0.7552	1.3705	0.3451	0.9709	1.0455	1.5971	1.2567	1.7717	0.3451	0.7921	0.7335	1.241	0.4305	0.82356	1.32838	0.70844	0.0998255	0.684398	0.860217	0.223511	0.83313	407	1
740	prolylglycine	Peptide	Dipeptide	40703	LC/MS Pos Early	100003674	2136	173.092	2578-57-6	6426709		HMDB11178	0.7852	0.8528	0.9733	1.0134	0.9299	1.2925	1.0183	1.0231	1.0835	0.9997	0.7946	0.9055	0.9666	0.929	0.8527	0.91092	1.08342	0.88968	0.0349305	0.688121	0.976683	0.104116	0.836242	599	0
3413	allantoin	Nucleotide	Purine Metabolism, (Hypo)Xanthine/Inosine containing	1107	LC/MS Polar	1002	1672	157.037	97-59-6	204	C02350	HMDB00462	0.9319	1.0923	1.321	1.1844	1.0491	0.9606	1	0.9571	1.1217	0.8439	1.1372	1.0398	1.1423	0.9742	1.1338	1.11574	0.97666	1.08546	0.117182	0.691574	0.972861	0.252027	0.839016	223	1
2443	N-stearoyl-sphingosine (d18:1/18:0)*	Lipid	Ceramides	54979	LC/MS Pos Late	1547	3392	566.551	104404-17-3	5283565		HMDB04950	0.798	0.8501	0.8675	0.776	0.7557	1.403	1.3696	1.3345	1.5206	1.4342	0.8356	0.834	0.7982	0.7279	0.7929	0.80946	1.41238	0.79772	2.64686e-07	0.696134	0.985497	6.19122e-05	0.843122	542	0
2481	glycosyl-N-(2-hydroxynervonoyl)-sphingosine (d18:1/24:1(2OH))*	Lipid	Hexosylceramides (HCER)	57444	LC/MS Pos Late	100015752	3839	826.677					0.9672	1.1044	1.003	1.0907	0.8226	1.1295	1.0964	1.0413	1.1207	1.1273	0.9414	1.0184	1.1678	1.0106	0.9775	0.99758	1.10304	1.02314	0.0838795	0.699379	1.02562	0.196779	0.845624	382	1
1938	1,2-dioleoyl-GPE (18:1/18:1)	Lipid	Phosphatidylethanolamine (PE)	52609	LC/MS Pos Late	100008906	2485	744.554	4004-05-01	9546757			1	0.9747	1.1126	0.9889	0.8783	1.1074	1.0092	0.9633	1.0514	0.9874	0.9661	1.0071	1.0319	0.9017	0.9624	0.9909	1.02374	0.97384	0.487837	0.70467	0.982783	0.629193	0.850586	18	1
360	taurine	Amino Acid	Methionine, Cysteine, SAM and Taurine Metabolism	2125	LC/MS Neg	512	690	124.007	107-35-7	1123	C00245	HMDB00251	0.9002	0.8045	1.1381	1.2073	1.241	0.718	0.6153	0.661	0.7507	0.5951	0.8039	1.0704	1.1372	1.0562	1.0221	1.05822	0.66802	1.01796	0.00281117	0.708324	0.961955	0.0150641	0.852623	674	0
1303	(14 or 15)-methylpalmitate (a17:0 or i17:0)	Lipid	Fatty Acid, Branched	38768	LC/MS Neg	100002945	5695	269.249		17903417			1.1506	0.5312	0.8006	0.6619	1.2861	0.9246	0.9035	0.7973	4.0928	0.9455	0.8194	1.9503	0.8398	0.6628	0.7015	0.88608	1.53274	0.99476	0.353443	0.708868	1.12265	0.509492	0.852623	1	1
1945	1-oleoyl-2-docosahexaenoyl-GPE (18:1/22:6)*	Lipid	Phosphatidylethanolamine (PE)	53209	LC/MS Pos Late	100009220	2119	790.538					0.9685	0.9192	1.1406	0.9651	0.9288	1.2615	1.0357	1.0665	1.1685	1.1119	0.9591	1.0035	1	0.9102	0.9653	0.98444	1.12882	0.96762	0.034461	0.709925	0.982914	0.103355	0.852623	58	0
1190	palmitate (16:0)	Lipid	Long Chain Fatty Acid	1336	LC/MS Neg	424	5618	255.233	57-10-3	985	C00249	HMDB00220	0.8739	0.6548	1	0.8127	1.3753	1.0203	0.9013	0.8598	2.8359	0.9534	0.9237	1.6997	0.9744	0.7878	0.7379	0.94334	1.31414	1.0247	0.381328	0.711569	1.08625	0.536864	0.853169	560	1
252	3-indoxyl sulfate	Amino Acid	Tryptophan Metabolism	27672	LC/MS Neg	100000467	2222.2	212.002	2642-37-7	10258		HMDB00682	0.4132	0.8515	1.451	0.8803	0.9474	0.884	0.7873	1.0113	0.8914	0.9586	0.9288	0.8543	0.9992	0.9717	0.4132	0.90868	0.90652	0.83344	0.990138	0.712762	0.917199	0.992392	0.853173	167	1
2371	palmitoyl-arachidonoyl-glycerol (16:0/20:4) [1]*	Lipid	Diacylglycerol	54957	LC/MS Pos Late	100010924	2916	634.541				HMDB07112	0.7382	1.0805	1.0979	0.741	0.3473	1.6281	1.015	1.3473	1.3371	1.4984	0.8375	0.6853	0.469	0.7063	1	0.80098	1.36518	0.73962	0.0111186	0.717121	0.923394	0.0449676	0.856959	567	0
3701	hippurate	Xenobiotics	Benzoate Metabolism	15753	LC/MS Neg	100000014	2106.9	178.051	495-69-2	464	C01586	HMDB00714	0.9896	1.0461	1.4198	1.1578	0.8031	0.9288	1.1186	0.9468	1.1267	0.8865	1.0818	0.978	1.0967	1.0116	1.0538	1.08328	1.00148	1.04438	0.492183	0.718616	0.964091	0.632065	0.857317	405	1
1127	N-acetylglucosamine/N-acetylgalactosamine	Carbohydrate	Aminosugar Metabolism	46539	LC/MS Pos Early	100006435	715	222.097		24139		HMDB00215	0.8925	1.28	1.1752	0.9142	0.516	1.6257	1.3691	0.7785	1.2896	1.2268	1	1.0092	0.8774	0.7634	0.8671	0.95558	1.25794	0.90342	0.152618	0.719998	0.945415	0.309034	0.85754	498	1
1937	1-stearoyl-2-docosahexaenoyl-GPE (18:0/22:6)*	Lipid	Phosphatidylethanolamine (PE)	52466	LC/MS Pos Late	100008992	2317	792.554		9546798		HMDB05334	1.0395	0.9474	1.1481	0.9204	0.904	1.377	1.1222	1.0648	0.9541	0.9543	0.9227	0.9688	1.1384	0.8769	0.9354	0.99188	1.09448	0.96844	0.287689	0.723696	0.976368	0.45632	0.860514	101	1
1684	oleoyl ethanolamide	Lipid	Endocannabinoid	38102	LC/MS Pos Late	1137	1661	326.305	11-58-0;111-58-0	5283454		HMDB02088	0.91	0.9374	1	0.9181	0.9473	1.2272	1.2925	1.0173	1.2849	1.1476	1.0207	0.9574	0.9657	0.8772	0.9424	0.94256	1.1939	0.95268	0.00156243	0.726709	1.01074	0.00956761	0.862666	547	0
2529	sphingomyelin (d17:2/16:0, d18:2/15:0)*	Lipid	Sphingomyelins	57483	LC/MS Pos Late	100015793	1837	687.544					0.8931	1.0168	0.9911	1.251	0.9298	1.108	0.9595	0.7426	1.0094	1.1736	1.1582	0.918	1.008	1.1407	0.9965	1.01636	0.99862	1.04428	0.859427	0.728061	1.02747	0.92239	0.862843	647	1
77	carnosine	Amino Acid	Histidine Metabolism	1768	LC/MS Pos Early	249	2942	227.114	305-84-0	439224	C00386	HMDB00033	0.7135	0.8415	1.0051	1.0447	0.8364	0.8447	0.774	0.8015	0.8143	0.7528	0.8145	1.0325	0.9694	0.921	0.8314	0.88824	0.79746	0.91376	0.18567	0.736667	1.02873	0.342682	0.871601	263	1
1186	myristoleate (14:1n5)	Lipid	Long Chain Fatty Acid	32418	LC/MS Neg	100001198	5346.9	225.186	544-64-9	5281119	C08322	HMDB02000	1.0561	0.7616	0.9519	0.7438	0.9407	0.9645	0.9925	0.9494	2.4288	1.0217	0.9204	1.3206	0.8416	0.7824	0.7863	0.89082	1.27138	0.93026	0.234168	0.745156	1.04427	0.396111	0.880192	472	1
3597	phosphopantetheine	Cofactors and Vitamins	Pantothenate and CoA Metabolism	15504	LC/MS Neg	100000328	1597	357.089	NA	987	C01134	HMDB01416	0.7452	1.1526	1.0345	0.8295	0.4913	1.6433	1.0304	1.1729	0.9921	0.966	1.7115	0.644	0.7313	0.8659	0.6846	0.85062	1.16094	0.92746	0.106404	0.74736	1.09033	0.235445	0.880487	595	1
2370	palmitoyl-dihomo-linolenoyl-glycerol (16:0/20:3n3 or 6) [2]*	Lipid	Diacylglycerol	54941	LC/MS Pos Late	100010915	3265	636.556					1.0537	0.8831	1.3882	0.9253	0.7408	1.0402	0.8692	0.8908	0.8891	0.8484	1.3282	1.1018	0.8156	0.9992	0.9765	0.99822	0.90754	1.04426	0.452036	0.747861	1.04612	0.597915	0.880487	571	1
3427	adenine	Nucleotide	Purine Metabolism, Adenine containing	554	LC/MS Pos Early	880	2221	136.062	73-24-5	190	C00147	HMDB00034	0.8378	1.1192	1.0323	1.0444	0.869	1.1973	0.9537	1.0587	0.9407	1	0.9245	1.0412	0.9576	0.9445	0.9394	0.98054	1.03008	0.96144	0.508132	0.750437	0.980521	0.642206	0.882071	213	1
463	gamma-glutamyl-alpha-lysine	Peptide	Gamma-glutamyl Amino Acid	55015	LC/MS Pos Early	100010901	2784	276.155		65254			0.6383	0.8624	1.1916	1.1308	0.983	0.8795	1.0287	1.1998	1.0811	1.2212	0.9559	1.0934	0.8704	0.8645	0.847	0.96122	1.08206	0.92624	0.331624	0.75687	0.963609	0.495098	0.887052	340	1
404	creatinine	Amino Acid	Creatine Metabolism	513	LC/MS Pos Early	275	2055	114.066	60-27-5	588	C00791	HMDB00562	0.885	0.975	1.1317	1.0823	1.2971	0.9517	0.9109	0.8996	1.0014	0.8725	1.3246	0.9987	1.0623	0.9218	1.2257	1.07422	0.92722	1.10662	0.0814098	0.758929	1.03016	0.191545	0.887052	284	1
3673	thiamin diphosphate	Cofactors and Vitamins	Thiamine Metabolism	35670	LC/MS Neg	522	1195.1	423.03	154-87-0	1132	C00068	HMDB01372	0.7438	1.1052	1.0711	1.169	0.9315	1.0872	1.1267	1.0783	0.4935	0.93	0.9551	0.9148	1.2385	1.1101	0.9562	1.00412	0.94314	1.03494	0.673883	0.759342	1.03069	0.773852	0.887052	680	1
2277	1-(1-enyl-palmitoyl)-2-linoleoyl-GPC (P-16:0/18:2)*	Lipid	Plasmalogen	52682	LC/MS Pos Late	100009009	2226	742.575				HMDB11211	1.0018	0.9298	1.0571	0.9659	0.8544	1.1825	1.1547	1.0473	1.2005	1.11	0.9318	0.9469	1.0156	0.8773	0.9725	0.9618	1.139	0.94882	0.00372271	0.75989	0.986504	0.0182921	0.887052	7	0
1106	N-acetylglucosamine 6-phosphate	Carbohydrate	Aminosugar Metabolism	15107	LC/MS Polar	1213	4114	300.049	102029-88-9	439219	C00357	HMDB02817	0.914	1.7126	1.1339	1.1573	0.9102	1.6452	0.6742	0.608	0.5905	0.669	1.5892	1.7892	0.9105	0.9126	1	1.1656	0.83738	1.2403	0.22562	0.760924	1.06409	0.391112	0.887052	497	1
456	gamma-glutamylcysteine	Peptide	Gamma-glutamyl Amino Acid	1778	LC/MS Pos Early	1036	2118	251.07	636-58-8	842	C00669	HMDB01049	0.8189	0.7919	0.8789	0.3821	0.3212	1.1587	0.8749	1.1476	1.1079	1.105	0.5992	0.1795	0.3906	0.9222	0.8189	0.6386	1.07882	0.58208	0.00930657	0.762098	0.911494	0.0383701	0.887052	341	0
2381	oleoyl-oleoyl-glycerol (18:1/18:1) [2]*	Lipid	Diacylglycerol	54946	LC/MS Pos Late	100010919	3695	638.572				HMDB07218	0.8933	1.066	0.9198	1.0113	0.7035	1.2605	1.1183	1.1466	1.2163	1.1238	0.9584	0.9028	0.8702	0.8502	0.9113	0.91878	1.1731	0.89858	0.00577005	0.763424	0.978014	0.0267144	0.887155	553	0
2266	1-(1-enyl-palmitoyl)-2-palmitoyl-GPC (P-16:0/16:0)*	Lipid	Plasmalogen	52716	LC/MS Pos Late	100009162	2454	718.575		11146967		HMDB11206	0.9514	0.9508	1.0972	0.9785	0.8688	1.1597	1.0273	1.0471	1.107	1.0042	0.9811	1	1.0486	0.8987	0.9863	0.96934	1.06906	0.98294	0.064444	0.76573	1.01403	0.166367	0.887373	11	1
1162	acetyl CoA	Lipid	Fatty Acid Metabolism	43840	LC/MS Neg	1830	1691	403.556	102029-73-2	444493	C00024	HMDB01206	1.5534	0.8733	1.4893	2.0317	0.9575	0.4311	0.7072	1.023	0.9295	0.5792	0.4015	1.506	1.6882	1.795	1	1.38104	0.734	1.27814	0.0266589	0.766086	0.925491	0.0838639	0.887373	210	0
374	2-oxoarginine*	Amino Acid	Urea cycle; Arginine and Proline Metabolism	55072	LC/MS Pos Early	100002784	1760	174.087	3715-10-04	558	C03771	HMDB04225	0.9367	1	0.9748	1.1221	1.4331	1.3546	1.2883	1.3004	1.3494	0.9706	1.9001	0.881	0.6556	0.6179	1.0308	1.09334	1.25266	1.01708	0.204809	0.768301	0.93025	0.366328	0.888503	142	1
3681	carotene diol (1)	Cofactors and Vitamins	Vitamin A Metabolism	57635	LC/MS Pos Late	100015966	1720	568.428					1.0976	0.8735	0.6661	0.6661	0.9936	1.1097	0.9985	1.4183	1.2709	1.1593	0.7676	1.0487	0.9605	1.0267	0.6661	0.85938	1.19134	0.89392	0.0182852	0.771174	1.04019	0.0642754	0.890108	264	0
1799	1-palmitoyl-2-linoleoyl-GPC (16:0/18:2)	Lipid	Phosphatidylcholine (PC)	42446	LC/MS Pos Late	1537	2160	758.569	40811-94-7	5287971		HMDB07973	1.0263	1	1.1258	1.0098	0.5999	1.1791	1.1779	1.0367	1.1105	1.0875	0.9338	0.991	1.037	0.9541	0.9846	0.95236	1.11834	0.9801	0.118537	0.772172	1.02913	0.254033	0.890108	79	1
1198	oleate/vaccenate (18:1)	Lipid	Long Chain Fatty Acid	52285	LC/MS Neg	100008930	5655	281.249					0.5942	0.456	0.7402	0.5728	1.1988	1.0114	1	0.8842	4.2553	1.0668	0.8006	1.5276	0.5793	0.4671	0.5231	0.7124	1.64354	0.77954	0.199847	0.78194	1.09424	0.359194	0.899921	545	1
1939	1-oleoyl-2-linoleoyl-GPE (18:1/18:2)*	Lipid	Phosphatidylethanolamine (PE)	52687	LC/MS Pos Late	100009078	2270	742.538		9546753		HMDB05349	0.9557	0.9512	1.1681	1.0621	0.8846	1.1078	1.0219	0.9465	1.0849	0.9893	0.9663	1	1.0494	0.9018	1.0247	1.00434	1.03008	0.98844	0.66932	0.783879	0.984169	0.77184	0.900707	59	1
1942	1-oleoyl-2-arachidonoyl-GPE (18:1/20:4)*	Lipid	Phosphatidylethanolamine (PE)	55041	LC/MS Pos Late	100009219	2200	766.538				HMDB09069	1.0003	0.9475	1.1269	1.0039	0.9043	1.1977	1.0654	1.032	1.1276	1.0515	0.9833	0.9958	1.0768	0.9139	0.9487	0.99658	1.09484	0.9837	0.0754723	0.787955	0.987076	0.181863	0.90222	55	1
1241	dihomo-linolenate (20:3n3 or n6)	Lipid	Polyunsaturated Fatty Acid (n3 and n6)	35718	LC/MS Neg	100001739	5596	305.249	17046-59-2	5280581	C03242	HMDB02925	0.4067	0.4288	0.6318	0.513	1.3232	1.4703	1.3681	1.0159	5.26	1.3157	0.8792	1.0665	0.363	0.2977	0.3773	0.6607	2.086	0.59674	0.118473	0.789397	0.903194	0.253416	0.90222	304	1
28	alanine	Amino Acid	Alanine and Aspartate Metabolism	1126	LC/MS Pos Early	811	1700	90.055	56-41-7	5950	C00041	HMDB00161	0.8811	0.9231	1.0762	1.0712	0.9794	0.9571	0.9882	0.9843	1.0742	0.9412	0.9168	1.0131	1.0425	0.9571	0.9388	0.9862	0.989	0.97366	0.952196	0.789864	0.987285	0.966917	0.90222	220	1
909	phenylacetylglycine	Peptide	Acetylated Peptides	33945	LC/MS Neg	100001275	2375	192.067	500-98-1	68144	C05598	HMDB00821	0.9761	1	1.3505	1.143	0.9815	0.9111	1.0799	1.0404	1.2074	0.9947	1.0702	1.0162	1.1715	1.1232	1.1776	1.09022	1.0467	1.11174	0.630595	0.790229	1.01974	0.74354	0.90222	585	1
3647	pterin	Cofactors and Vitamins	Pterin Metabolism	43023	LC/MS Pos Early	100004216	1805	164.057	22363-60-4	73000	C00715	HMDB00802	1.0156	1.001	1.1004	1.0855	0.7955	1.1215	0.9298	0.9651	1.0063	1.02	0.9892	1.0317	1.0485	1.0209	0.984	0.9996	1.00854	1.01486	0.89138	0.791811	1.01527	0.94116	0.902589	604	1
2011	1-palmitoyl-2-oleoyl-GPI (16:0/18:1)*	Lipid	Phosphatidylinositol (PI)	52669	LC/MS Polar	100009066	893	835.534				HMDB09783	0.8894	0.8415	0.9972	0.8677	0.7543	1	1.001	0.8758	1.1063	1.0091	0.8298	0.8015	0.9822	0.8508	0.9564	0.87002	0.99844	0.88414	0.0435928	0.797204	1.01623	0.124847	0.907294	84	0
997	arabonate/xylonate	Carbohydrate	Pentose Metabolism	48255	LC/MS Polar	100006115	2700	165.04					0.9392	1.1045	1.1755	1.3891	0.9308	0.8721	0.9706	1.0623	0.9643	0.711	1.0712	1	1.2617	1.1151	0.9605	1.10782	0.91606	1.0817	0.100984	0.799788	0.976422	0.225041	0.908793	233	1
788	tryptophylglycine	Peptide	Dipeptide	43028	LC/MS Pos Early	100003609	2930	262.119	7360-09-0	263471		HMDB29083	0.7167	1.1258	1.2996	1.0794	0.9465	0.9507	1.1178	0.8616	0.96	0.966	0.8422	1.2309	1.1677	0.9667	0.7947	1.0336	0.97122	1.00044	0.571366	0.805369	0.967918	0.697128	0.913686	696	1
2154	1-palmitoyl-GPG (16:0)*	Lipid	Lysophospholipid	45970	LC/MS Neg	100005717	5570	483.273		3300276			0.935	0.3931	0.8967	1	1.7281	0.7395	0.6136	0.7315	2.8315	0.6168	0.875	1.8732	0.9678	0.9562	0.6523	0.99058	1.10658	1.0649	0.815871	0.810261	1.07503	0.888256	0.917784	91	1
3695	pyridoxamine	Cofactors and Vitamins	Vitamin B6 Metabolism	2150	LC/MS Pos Early	568	2975	169.097	58052-48-5	1052	C00534	HMDB01431	0.8447	1.1009	1.2776	1.198	0.9322	0.9998	1.0412	1.0173	1.0022	0.9343	0.9855	1.1507	1.102	1.0174	0.9962	1.07068	0.99896	1.05036	0.410597	0.821053	0.981021	0.560312	0.925851	608	1
3462	7-methylguanine	Nucleotide	Purine Metabolism, Guanine containing	35114	LC/MS Pos Early	100001456	2175	166.072	578-76-7	11361	C02242	HMDB00897	0.9463	1.1484	1.3261	1.3318	1.0318	0.8441	0.9275	0.8318	0.8225	0.7498	1.0229	1.2703	1.2817	1.073	1.0247	1.15688	0.83514	1.13452	0.00447527	0.823254	0.980672	0.0214379	0.925851	208	0
10	N-acetylserine	Amino Acid	Glycine, Serine and Threonine Metabolism	37076	LC/MS Pos Early	100001851	800	148.06	97-14-3	65249		HMDB02931	0.7621	0.9116	1.0206	1.1311	0.8939	0.8128	0.7003	0.7062	0.7178	0.6699	0.7513	1.0066	1.0985	0.9005	0.8633	0.94386	0.7214	0.92404	0.0103726	0.82406	0.979001	0.0426161	0.925851	511	0
347	cysteine	Amino Acid	Methionine, Cysteine, SAM and Taurine Metabolism	1868	LC/MS Pos Early	800	1488	122.027	52-90-4;56-89-3	5862	C00097	HMDB00574	0.9034	0.9453	0.9631	0.9885	0.929	1.2518	1.0787	1.0654	1.1292	1.0537	0.8621	1.0254	1.0571	0.9219	0.9078	0.94586	1.11576	0.95486	0.00247859	0.826384	1.00952	0.0136018	0.925851	286	0
1540	2-hydroxybehenate	Lipid	Fatty Acid, Monohydroxy	57663	LC/MS Neg	100015637	6384	355.322		193484			0.7244	0.2621	0.9629	0.665	1.2655	0.9682	0.6392	0.791	4.3962	0.8786	0.5231	1.6171	0.7694	0.7311	0.5343	0.77598	1.53464	0.835	0.333093	0.827124	1.07606	0.495098	0.925851	128	1
368	argininosuccinate	Amino Acid	Urea cycle; Arginine and Proline Metabolism	15497	LC/MS Pos Early	232	2745	291.13	156637-58-0	828	C03406	HMDB00052	0.4867	0.8571	0.9338	0.956	0.9974	1.2378	1.3304	1.2879	1.4562	1.2506	0.9415	0.9167	0.907	0.4467	0.8709	0.8462	1.31258	0.81656	0.00168821	0.82724	0.964973	0.0101258	0.925851	239	0
3707	3-hydroxyhippurate	Xenobiotics	Benzoate Metabolism	39600	LC/MS Neg	100002122	1687	194.046	1637-75-8	450268		HMDB06116	0.8352	1.1226	1.4385	1.0764	0.7535	0.8157	1.0359	0.877	1	0.8045	1.0014	1.0176	1.2076	0.9447	1.2042	1.04524	0.90662	1.0751	0.315953	0.827273	1.02857	0.483494	0.925851	161	1
3766	methyl-4-hydroxybenzoate sulfate	Xenobiotics	Benzoate Metabolism	48429	LC/MS Neg	100006116	2873	230.997					0.8877	0.9869	1.6854	1.3461	0.7256	0.8044	0.9751	0.7815	1.0799	0.8432	1.1447	1.0129	1.1542	0.9912	1.1318	1.12634	0.89682	1.08696	0.24271	0.828943	0.965037	0.402928	0.925851	466	1
1191	palmitoleate (16:1n7)	Lipid	Long Chain Fatty Acid	33447	LC/MS Neg	452	5475	253.217	373-49-9	445638	C08362	HMDB03229	1	0.4636	0.7152	0.55	1.1601	1.1744	1.2842	0.983	6.7309	1.3223	0.8035	1.4435	0.4913	0.4072	0.4842	0.77778	2.29896	0.72594	0.210507	0.829529	0.933349	0.371464	0.925851	561	1
2425	3-ketosphinganine	Lipid	Sphingolipid Synthesis	34381	LC/MS Pos Late	100001436	1400	300.29	18944-28-0	631	C02934	HMDB01480	0.7005	0.7544	1.4535	0.5336	0.3226	0.2909	0.2909	0.2909	0.2909	0.2909	0.2909	0.9056	1.9642	0.7121	0.2909	0.75292	0.2909	0.83274	0.0416172	0.830791	1.10601	0.120572	0.925851	168	0
293	isoleucine	Amino Acid	Leucine, Isoleucine and Valine Metabolism	1125	LC/MS Pos Early	376	2800	132.102	73-32-5	6306	C00407	HMDB00172	0.842	0.9191	1.0685	1.0397	0.9314	1.091	1.0769	1.0445	1.1517	1.063	0.9605	1.0351	1.0023	0.9291	0.925	0.96014	1.08542	0.9704	0.0246818	0.831588	1.01069	0.0796882	0.925851	427	0
3490	uridine 3'-monophosphate (3'-UMP)	Nucleotide	Pyrimidine Metabolism, Uracil containing	39764	LC/MS Polar	106	3800	323.029	35170-0-7;35170-03-7	101543	C01368		1.6166	0.9948	0.9435	0.7269	0.624	0.9065	0.9669	0.7146	1.0421	0.7419	1	0.6428	1.3293	1.0388	1.1133	0.98116	0.8744	1.02484	0.578093	0.837017	1.04452	0.700874	0.9298	708	1
1239	linolenate [alpha or gamma; (18:3n3 or 6)]	Lipid	Polyunsaturated Fatty Acid (n3 and n6)	34035	LC/MS Neg	100001337	5450	277.217		5280934	C06426	HMDB03073	0.5791	0.4345	0.7656	0.51	1.107	0.9838	1.1839	0.8362	6.6776	1.1774	0.742	1.497	0.5065	0.3775	0.5198	0.67924	2.17178	0.72856	0.224838	0.838388	1.07261	0.390328	0.9298	447	1
377	homocitrulline	Amino Acid	Urea cycle; Arginine and Proline Metabolism	22138	LC/MS Pos Early	100000963	1908	190.119	1190-49-4	65072	C02427	HMDB00679	0.3706	0.8304	1.6751	0.3706	1.4015	0.5912	0.7909	1.2269	0.9292	0.3706	0.9555	1.2107	1.0022	0.3706	0.7936	0.92964	0.78176	0.86652	0.638825	0.839024	0.932103	0.749354	0.9298	409	1
4766	sulfate*	Xenobiotics	Chemical	46960	LC/MS Neg	100002528	616	96.9601	14808-79-8	1118	C00059	HMDB01448	0.861	1.0525	1.3447	1.1287	0.9097	1.0405	1.0345	0.912	1.0033	0.8983	1.0819	1.0687	1.0358	1.0039	1.0172	1.05932	0.97772	1.0415	0.397205	0.843355	0.983178	0.551776	0.931083	673	1
4717	S-carboxymethyl-L-cysteine	Xenobiotics	Drug - Other	47897	LC/MS Pos Early	100002324	1490	180.033	638-23-3	1080	C03727	HMDB29415	0.9778	1.5361	1.3161	1.1397	1.3299	0.421	0.421	0.421	0.421	0.421	1.0893	1.27	1.4054	1.0931	1.3259	1.25992	0.421	1.23674	2.03966e-05	0.843454	0.981602	0.000559431	0.931083	630	0
1984	1-stearoyl-2-oleoyl-GPS (18:0/18:1)	Lipid	Phosphatidylserine (PS)	19265	LC/MS Pos Late	100000639	3000	790.559		9547087		HMDB10163	0.9739	0.9549	1.1003	0.9805	0.8757	1.1728	0.991	1.0099	1.0353	0.9923	0.9317	1.0059	1.1422	0.9033	0.9581	0.97706	1.04026	0.98824	0.238411	0.845016	1.01144	0.398147	0.931083	106	1
3447	2'-deoxyadenosine	Nucleotide	Purine Metabolism, Adenine containing	1553	LC/MS Pos Early	211	2252	252.109	16373-93-6	13730	C00559	HMDB00101	0.6387	1.0043	0.9586	0.9555	1.3681	0.9957	0.8416	0.9825	0.7747	1.2004	2.0762	0.9235	0.7576	0.614	0.8437	0.98504	0.95898	1.043	0.8541	0.845376	1.05884	0.918404	0.931083	116	1
1189	pentadecanoate (15:0)	Lipid	Long Chain Fatty Acid	1361	LC/MS Neg	980	5521	241.217	1002-84-2;10002-84-2	13849	C16537	HMDB00826	1.3654	0.4926	0.8323	0.6449	1.2532	0.8512	0.8484	0.7608	3.9205	0.8802	0.7499	1.9279	0.8221	0.6842	0.6943	0.91768	1.45222	0.97568	0.428019	0.848188	1.0632	0.573617	0.932747	582	1
1698	N-palmitoyltaurine	Lipid	Endocannabinoid	39835	LC/MS Neg	100003239	5560	362.237	83982-06-3				0.692	0.3614	0.9329	1.1261	1.7737	0.4104	0.2328	0.1898	1.5631	0.1884	0.5692	2.5013	0.8265	0.8971	0.5025	0.97722	0.5169	1.05932	0.230899	0.855837	1.08401	0.395921	0.936613	540	1
5	dimethylglycine	Amino Acid	Glycine, Serine and Threonine Metabolism	5086	LC/MS Pos Early	806	1104	104.071	1118-68-9	673	C01026	HMDB00092	0.7922	0.9785	1.2225	1.0581	0.8892	0.9908	0.9601	0.8959	1.033	0.922	0.9381	1.0065	1.04	1.0321	0.9947	0.9881	0.96036	1.00228	0.729435	0.856068	1.01435	0.814697	0.936613	310	1
1157	phosphate	Energy	Oxidative Phosphorylation	42109	LC/MS Pos Early	461	576	98.9842	7664-38-2	1061	C00009	HMDB01429	1.1824	1.0674	1	0.9378	0.8645	1.1879	1.1029	0.8626	0.9595	0.906	1.1965	1.0576	0.9027	0.9247	1.0411	1.01042	1.00378	1.02452	0.937496	0.857269	1.01395	0.961268	0.936613	591	1
2149	1-oleoyl-GPS (18:1)	Lipid	Lysophospholipid	19260	LC/MS Neg	100000630	5607	522.284	326589-90-6	9547099		HMDB61694	0.1501	0.3902	0.3348	1.7311	1.4395	0.741	0.8096	0.9906	0.1501	0.6074	0.5762	1.4736	1.0346	1	0.3127	0.80914	0.65974	0.87942	0.682741	0.857848	1.08686	0.780415	0.936613	65	1
219	kynurenine	Amino Acid	Tryptophan Metabolism	15140	LC/MS Pos Early	100000265	2739	209.092	2922-83-0	161166	C00328	HMDB00684	0.7367	1.0317	1.1314	1.1845	0.8433	0.9323	0.965	0.9404	1.0013	1.0123	0.9088	1.0986	1.0648	1.0788	0.8668	0.98552	0.97026	1.00356	0.864615	0.858235	1.01831	0.926044	0.936613	432	1
2400	stearoyl-docosahexaenoyl-glycerol (18:0/22:6) [1]*	Lipid	Diacylglycerol	57387	LC/MS Pos Late	100015616	3156	686.572					0.1601	0.1601	1.188	1.4483	0.6768	0.2242	1.5206	0.1601	3.0714	0.8804	0.1601	1	0.6029	1.1693	0.9831	0.72666	1.17134	0.78308	0.47726	0.863998	1.07764	0.622896	0.941469	668	1
4160	stachydrine	Xenobiotics	Food Component/Plant	34384	LC/MS Pos Early	100001296	1440	144.102	4136-37-2	115244	C10172	HMDB04827	0.8396	0.9953	1.0998	1.1129	1.0569	0.8226	0.8454	0.8679	0.9346	0.8054	0.9023	1.1124	1.0879	0.9548	0.9916	1.0209	0.85518	1.0098	0.0161765	0.865909	0.989127	0.0584015	0.941829	662	0
3661	bilirubin (E,Z or Z,E)*	Cofactors and Vitamins	Hemoglobin and Porphyrin Metabolism	47886	LC/MS Pos Late	100001951	1265	585.271		5799469		HMDB00488	0.9756	0.9066	1.3451	1.1048	0.919	1.0492	1.0231	0.8615	1.3183	1.0118	0.6755	1.053	1.1197	1.0072	1.5339	1.05022	1.05278	1.07786	0.98204	0.866955	1.02632	0.988935	0.941829	254	1
40	hydroxyasparagine**	Amino Acid	Alanine and Aspartate Metabolism	62060	LC/MS Pos Early	100020205	1149	149.056		97663	C03124	HMDB32332	0.8775	1.049	1.5082	1.2701	1.5137	0.4358	0.6019	0.4535	0.5895	0.3325	1.0066	1.2851	1.4088	1.1468	1.2505	1.2437	0.48264	1.21956	0.000498601	0.869867	0.98059	0.00433887	0.943562	414	0
1136	isocitrate	Energy	TCA Cycle	12110	LC/MS Polar	1206	4400	191.02	20226-99-7	1198	C00311	HMDB00193	0.0285	3.5245	1.7041	0.6075	0.5648	4.3974	0.0729	0.8211	0.0285	1.0528	1.9269	3.6496	0.2577	0.4216	0.8851	1.28588	1.27454	1.42818	0.99139	0.876027	1.11066	0.992392	0.948809	426	1
3715	benzoate	Xenobiotics	Benzoate Metabolism	15778	LC/MS Neg	100000008	1750	121.029	65-85-0	243	C00180	HMDB01870	0.9805	1.0185	1.2156	0.9555	0.8919	1.2064	1.0106	0.9419	1.0105	1.0491	1.0062	1.0887	1.0313	0.9872	0.9945	1.0124	1.0437	1.02158	0.668454	0.877778	1.00907	0.77184	0.949271	247	1
1801	1-palmitoyl-2-alpha-linolenoyl-GPC (16:0/18:3n3)*	Lipid	Phosphatidylcholine (PC)	52684	LC/MS Pos Late	100009076	2034	756.554				HMDB07975	0.9716	1.0028	1.0962	1.0327	0.8606	1.0312	1	0.9399	0.9883	0.9426	0.9823	0.9877	1.0882	0.9116	1.0314	0.99278	0.9804	1.00024	0.779068	0.881949	1.00751	0.859794	0.950721	72	1
2312	1-pentadecanoylglycerol (15:0)	Lipid	Monoacylglycerol	47898	LC/MS Neg	100001431	6200	241.217	104140-07-0	190750			0.6664	1.4252	0.5965	1	0.4977	1.139	0.7532	0.6126	3.2022	1.0972	0.5622	1.6365	0.6628	0.9489	0.5767	0.83716	1.36084	0.87742	0.326134	0.882479	1.04809	0.490376	0.950721	94	1
3693	pyridoxine (Vitamin B6)	Cofactors and Vitamins	Vitamin B6 Metabolism	608	LC/MS Pos Early	936	2442	170.081	58-56-0	1054	C00314	HMDB02075	0.7224	0.9438	1.3424	1.1908	0.8769	0.9518	0.9928	0.919	0.9995	0.9488	1.0293	1.0319	1.0405	0.9625	0.9271	1.01526	0.96238	0.99826	0.650366	0.884741	0.983256	0.759754	0.950721	611	1
3450	diadenosine triphosphate	Nucleotide	Purine Metabolism, Adenine containing	47397	LC/MS Neg	100002712	1213.7	755.075	56432-02-1		C06197	HMDB01155	0.4133	0.4133	1.1022	0.9624	0.4133	0.4133	0.4133	0.4133	0.4133	0.5838	0.4133	0.8334	0.4133	1.4148	0.4133	0.6609	0.4474	0.69762	0.210887	0.886629	1.05556	0.371464	0.950721	302	1
3696	pyridoxamine phosphate	Cofactors and Vitamins	Vitamin B6 Metabolism	3138	LC/MS Pos Early	493	1932	249.063	529-96-4	1053	C00647	HMDB01555	0.9273	0.9259	0.9954	0.9736	0.9301	1.3015	1.1343	1.2323	1.1796	1.2193	0.9155	1.0946	1.0177	0.7189	0.9584	0.95046	1.2134	0.94102	3.10572e-05	0.887703	0.990068	0.000736	0.950721	609	0
953	phosphoenolpyruvate (PEP)	Carbohydrate	Glycolysis, Gluconeogenesis, and Pyruvate Metabolism	597	LC/MS Neg	463	587.3	166.975	10526-80-4	1005	C00074	HMDB00263	0.999	1.8029	1.2902	0.9373	0.9747	2.0357	1.424	0.9099	1.0744	1.2041	2.3545	0.8956	0.8261	0.7959	0.8833	1.20082	1.32962	1.15108	0.62656	0.888187	0.958578	0.742561	0.950721	593	1
38	asparagine	Amino Acid	Alanine and Aspartate Metabolism	512	LC/MS Pos Early	917	1225	133.061	70-47-3	6267	C00152	HMDB00168	1.0371	0.9385	0.9883	0.9121	0.9615	1.0169	0.9707	0.9783	1.0829	0.9032	0.8738	1.0487	1.0529	0.9788	0.9127	0.9675	0.9904	0.97338	0.547699	0.891458	1.00608	0.67834	0.950721	240	1
1920	1-palmitoleoyl-2-oleoyl-GPE (16:1/18:1)*	Lipid	Phosphatidylethanolamine (PE)	52469	LC/MS Pos Late	100008995	2250	716.522					1.0742	1.0385	1.0638	0.9639	0.8777	1.0107	0.9276	0.923	1.0666	0.9041	0.9838	1.059	1.0291	0.9441	0.9724	1.00362	0.9664	0.99768	0.462481	0.891671	0.994081	0.606641	0.950721	67	1
1870	1-linoleoyl-2-arachidonoyl-GPC (18:2/20:4n6)*	Lipid	Phosphatidylcholine (PC)	52710	LC/MS Pos Late	100009131	1969	806.569				HMDB08147	0.789	1.1574	0.8995	0.8825	1.0516	1.2245	1.4734	1.006	1.1301	1.5324	1.1575	0.8369	0.8941	1.0481	0.7769	0.956	1.27328	0.9427	0.0294652	0.893282	0.986088	0.09145	0.950721	40	0
392	pro-hydroxy-pro	Amino Acid	Urea cycle; Arginine and Proline Metabolism	35127	LC/MS Pos Early	100001167	2128	229.118	18684-24-7	11673055		HMDB06695	0.7305	0.9628	1.2127	1.1345	0.7797	1.0233	1.0146	0.9414	0.9753	0.9103	0.9209	0.9465	1.0288	0.9696	0.887	0.96404	0.97298	0.95056	0.928914	0.893651	0.986017	0.958223	0.950721	600	1
1054	mannose	Carbohydrate	Fructose, Mannose and Galactose Metabolism	584	LC/MS Polar	803	2200	179.056	3458-28-4	18950	C00159	HMDB00169	0.9642	1.1955	1.1457	1.4751	0.8269	1.2104	1.2608	1.2011	1.1069	0.9678	1.3919	1.0358	1.3259	1.0649	0.8873	1.12148	1.1494	1.14116	0.824301	0.895453	1.01755	0.894234	0.950721	457	1
1079	UDP-glucose	Carbohydrate	Nucleotide Sugar	32344	LC/MS Polar	1096	3950	565.048	117756-22-6	8629	C00029	HMDB00286	1.2549	0.8869	1.0912	1.2326	1.1498	0.4909	0.4612	0.6114	0.5669	0.5092	0.7636	1.0858	1.4675	1.1653	1.0445	1.12308	0.52792	1.10534	3.19707e-05	0.895517	0.984204	0.000736	0.950721	700	0
359	hypotaurine	Amino Acid	Methionine, Cysteine, SAM and Taurine Metabolism	590	LC/MS Pos Early	358	724	110.027	300-84-5	107812	C00519	HMDB00965	0.8901	0.8641	1.106	1.2176	1.1985	0.6235	0.5908	0.602	0.6766	0.5128	0.8533	1.1195	1.1983	1.1182	1.0511	1.05526	0.60114	1.06808	0.000459403	0.896357	1.01215	0.00414262	0.950721	416	0
1546	3-hydroxyoctanoate	Lipid	Fatty Acid, Monohydroxy	22001	LC/MS Neg	100000773	3446	159.103	88930-08-9	26613		HMDB01954	0.63	0.7998	1.2641	0.9439	1.3279	0.7631	0.7746	0.63	0.63	1.1026	0.6972	1.021	1.2333	1.0354	0.8755	0.99314	0.78006	0.97248	0.217399	0.900896	0.979197	0.378291	0.951761	165	1
2156	1-stearoyl-GPG (18:0)	Lipid	Lysophospholipid	34437	LC/MS Neg	100001462	5816	511.304					1	0.3591	1.0186	1.1169	1.9077	0.9853	0.5993	0.7644	3.8048	0.6005	0.9554	2.108	0.8978	1.0149	0.6527	1.08046	1.35086	1.12576	0.694936	0.901174	1.04193	0.791589	0.951761	109	1
2071	2-palmitoleoyl-GPC (16:1)*	Lipid	Lysophospholipid	47118	LC/MS Neg	100001561	5720	568.326				HMDB10383	1.145	0.4198	0.6852	0.9125	1.958	0.9296	0.8369	0.7672	4.9876	0.7115	0.7778	1.9696	0.8116	0.8009	0.527	1.0241	1.64656	0.97738	0.497695	0.901319	0.954379	0.636333	0.951761	144	1
133	tyrosine	Amino Acid	Tyrosine Metabolism	1299	LC/MS Pos Early	815	2430	182.081	60-18-4	6057	C00082	HMDB00158	0.8512	1.0081	1.1979	1.044	1.0359	0.9121	1.0646	0.9508	1.0736	0.9779	1.038	1.2201	1.0589	0.8281	0.9399	1.02742	0.9958	1.017	0.632599	0.905912	0.989858	0.74354	0.951953	697	1
1831	1-stearoyl-2-oleoyl-GPC (18:0/18:1)	Lipid	Phosphatidylcholine (PC)	52438	LC/MS Pos Late	100008904	2644	788.616	56421-10-4			HMDB08038	0.903	0.9442	1.0361	0.9506	0.8568	1.1808	1.0633	1.0376	1.1396	1.0131	0.9726	0.9428	0.99	0.8481	0.9136	0.93814	1.08688	0.93342	0.00898984	0.906219	0.994969	0.0372667	0.951953	103	0
1913	1-palmitoyl-2-linoleoyl-GPE (16:0/18:2)	Lipid	Phosphatidylethanolamine (PE)	42449	LC/MS Pos Late	100001870	2275	716.522		9546747		HMDB05322	0.9409	0.9627	1.1606	1.0541	0.9315	1.0853	0.9792	0.886	0.986	0.9238	0.9689	0.9433	1.2134	0.8624	1.0174	1.00996	0.97206	1.00108	0.510605	0.906256	0.991208	0.64258	0.951953	80	1
3660	bilirubin (E,E)*	Cofactors and Vitamins	Hemoglobin and Porphyrin Metabolism	32586	LC/MS Pos Late	100001950	1045	585.271	114-25-0	5315454			1.0924	1.2518	1.2268	0.8756	0.7794	1.2614	1.0465	1.0117	1.046	1.2065	0.8593	1	0.902	1.0706	1.4821	1.0452	1.11442	1.0628	0.534276	0.906812	1.01684	0.665633	0.951953	253	1
378	proline	Amino Acid	Urea cycle; Arginine and Proline Metabolism	1898	LC/MS Pos Early	480	1603	116.071	147-85-3	145742	C00148	HMDB00162	0.9156	0.9114	1.0166	1.1042	0.9411	0.9961	1.0224	1.0226	1.1328	0.9597	0.8589	1.0031	1.0673	0.9887	1	0.97778	1.02672	0.9836	0.326357	0.910505	1.00595	0.490376	0.954433	598	1
3425	adenylosuccinate	Nucleotide	Purine Metabolism, Adenine containing	18360	LC/MS Neg	1303	560	230.53	19046-78-7	195	C03794	HMDB00536	0.7828	0.9123	1.0034	1.0185	0.8571	0.7261	0.6814	0.9791	1.1231	0.8271	1.0114	0.8981	1.0004	0.6588	1.0532	0.91482	0.86736	0.92438	0.624027	0.912011	1.01045	0.741473	0.954616	218	1
265	alpha-hydroxyisocaproate	Amino Acid	Leucine, Isoleucine and Valine Metabolism	22132	LC/MS Neg	100000706	1840	131.071	10303-64-7	83697	C03264	HMDB00746	1.0306	0.9348	1.2938	1.2298	1.0451	1.053	0.9331	0.8002	0.9517	0.9292	1.0574	1.1263	1.2555	1.0083	1.0447	1.10682	0.93344	1.09844	0.0569427	0.918975	0.992429	0.149704	0.958464	226	1
1182	laurate (12:0)	Lipid	Medium Chain Fatty Acid	1645	LC/MS Neg	181	5300	199.17	143-07-7	3893	C02679	HMDB00638	1.0432	0.79	0.9721	0.8878	0.9651	1.0737	1.0555	1.0311	2.1546	1.0183	0.8714	1.2231	0.8747	0.8313	0.8122	0.93164	1.26664	0.92254	0.177126	0.919677	0.990232	0.333984	0.958464	439	1
66	1-methylhistidine	Amino Acid	Histidine Metabolism	30460	LC/MS Pos Early	100001051	2755	170.092	332-80-9	92105	C01152	HMDB00001	0.6176	1.1777	1.3548	1.0111	1.139	0.9013	0.8763	0.7278	0.9102	0.9255	1.1223	1.3346	1.057	0.7824	1.0817	1.06004	0.86822	1.0756	0.174301	0.920868	1.01468	0.330832	0.958464	51	1
440	cysteinylglycine	Amino Acid	Glutathione Metabolism	35637	LC/MS Pos Early	278	2132	179.048	19246-18-5	439498	C01419	HMDB00078	0.8529	0.8531	1.018	1.001	1.0121	1	0.7359	0.8208	0.7866	0.7356	0.8366	1.0492	1.0199	0.9872	0.8126	0.94742	0.81578	0.9411	0.067362	0.921539	0.993329	0.170216	0.958464	289	1
2020	1,2-dioleoyl-GPI (18:1/18:1)	Lipid	Phosphatidylinositol (PI)	52619	LC/MS Polar	100008908	913	861.55				HMDB09837	0.9527	0.9101	1.0378	0.8722	0.7424	1.0434	1.0219	0.9108	1.1293	1.0315	0.8979	0.8275	0.9594	0.8776	0.981	0.90304	1.02738	0.90868	0.0715086	0.922371	1.00625	0.1764	0.958464	20	1
324	3-hydroxyisobutyrate	Amino Acid	Leucine, Isoleucine and Valine Metabolism	1549	LC/MS Polar	111	1619	103.04	2068-83-9	87	C06001	HMDB00336	0.922	0.8462	1.0305	1.2518	0.8519	0.8083	1.0502	1.0596	1.3126	0.897	0.8494	0.8651	1.1702	1.1227	0.9434	0.98048	1.02554	0.99016	0.704088	0.925585	1.00987	0.794228	0.960318	162	1
1232	docosahexaenoate (DHA; 22:6n3)	Lipid	Polyunsaturated Fatty Acid (n3 and n6)	44675	LC/MS Neg	100000665	5525	327.233	6217-54-5	445580	C06429	HMDB02183	0.4899	0.3801	0.828	0.474	1.3367	0.8736	1.0089	0.7835	6.7399	1.0357	0.6993	1.6572	0.4882	0.3304	0.4683	0.70174	2.08832	0.72868	0.272634	0.930003	1.03839	0.437413	0.960318	312	1
2394	stearoyl-arachidonoyl-glycerol (18:0/20:4) [1]*	Lipid	Diacylglycerol	57450	LC/MS Pos Late	100010949	3404	662.572					0.8692	0.972	1.0958	0.9055	0.7731	1.0241	1.1861	1.0354	1.1762	1.1061	0.9777	1.0371	0.8774	0.7368	0.9528	0.92312	1.10558	0.91636	0.0209035	0.930043	0.992677	0.0716428	0.960318	665	0
3705	2-hydroxyhippurate (salicylurate)	Xenobiotics	Benzoate Metabolism	18281	LC/MS Neg	1869	2184	194.046	487-54-7	10253	C07588	HMDB00840	0.8662	0.4112	1.6201	0.9526	1.0073	0.4112	1.0071	0.4833	1.2876	0.423	1.3977	0.4112	1.059	1.0401	1.0617	0.97148	0.72244	0.99394	0.372729	0.930923	1.02312	0.528726	0.960318	131	1
1102	glucuronate	Carbohydrate	Aminosugar Metabolism	15443	LC/MS Polar	100000257	3233.3	193.035	207300-70-7	444791	C00191	HMDB00127	0.9458	0.9434	1.279	1.1374	0.9184	1.2076	0.931	1.0665	1.1254	0.9346	1.0045	1.0956	1.0442	0.9389	1.1068	1.0448	1.05302	1.038	0.928524	0.931782	0.993492	0.958223	0.960318	357	1
334	N-acetylmethionine sulfoxide	Amino Acid	Methionine, Cysteine, SAM and Taurine Metabolism	45428	LC/MS Pos Early	100005463	880	208.064	108646-71-5	193368			1.0233	1.0988	1.0124	0.9911	1.0493	1.2978	1.2884	1.0518	1.2042	1.2015	1.1712	1.0481	0.9996	0.9159	1.0601	1.03498	1.20874	1.03898	0.00668653	0.932234	1.00386	0.030382	0.960318	507	0
42	glutamine	Amino Acid	Glutamate Metabolism	53	LC/MS Pos Early	563	1291	147.076	56-85-9	5961	C00064	HMDB00641	0.6281	0.7048	0.9569	0.9659	0.9451	0.9175	0.8872	0.9811	1.1226	0.9504	0.7277	0.8795	0.9032	0.8748	0.7814	0.84016	0.97176	0.83332	0.150662	0.933531	0.991859	0.306732	0.960318	360	1
1248	mead acid (20:3n9)	Lipid	Polyunsaturated Fatty Acid (n3 and n6)	35174	LC/MS Neg	100001472	5650	305.249	20590-32-3	5312531		HMDB10378	0.4309	0.4449	0.7749	0.4915	1.3216	1.1909	1.2218	1	6.8929	1.3676	0.8899	1.3832	0.3842	0.2903	0.4174	0.69276	2.33464	0.673	0.192447	0.942692	0.971476	0.351015	0.968352	461	1
999	ribulonate/xylulonate*	Carbohydrate	Pentose Metabolism	61858	LC/MS Polar	100019968	2350	165.04					0.8851	1.075	1.2986	1.3202	0.984	0.908	1.1297	1.1066	1.2005	0.9107	1.212	1.0392	1.211	1.0392	1.0278	1.11258	1.0511	1.10584	0.573202	0.945807	0.993942	0.697183	0.969328	622	1
3445	2'-deoxyadenosine 5'-monophosphate	Nucleotide	Purine Metabolism, Adenine containing	46333	LC/MS Neg	100000485	1315	330.061	653-63-4	12599	C00360	HMDB00905	1.0743	1.2201	1.0804	0.791	0.7918	0.9968	0.7782	1.1921	1.0785	0.8219	1.4853	0.8946	0.9199	0.6904	1.0221	0.99152	0.9735	1.00246	0.880056	0.946346	1.01103	0.932303	0.969328	119	1
450	S-nitrosoglutathione (GSNO)	Amino Acid	Glutathione Metabolism	47127	LC/MS Pos Early	100004662	2460	337.081	57564-91-7	3514		HMDB04645	0.5598	0.5598	1.7864	1.4452	0.7455	0.5598	0.5598	0.6501	0.8108	0.5598	0.6512	1	1.5329	1.2508	0.5598	1.01934	0.62806	0.99894	0.165527	0.949244	0.979987	0.321625	0.97091	640	1
2525	sphingomyelin (d17:1/14:0, d16:1/15:0)*	Lipid	Sphingomyelins	62152	LC/MS Pos Late	100020276	1950	661.528					1.1039	1.0282	0.9858	1.1203	0.9022	1.117	1.1915	0.9837	1.1419	1.2189	1.0377	1.1078	0.9809	1.0304	0.9977	1.02808	1.1306	1.0309	0.110495	0.952126	1.00274	0.241323	0.972471	645	1
998	sedoheptulose	Carbohydrate	Pentose Metabolism	53237	LC/MS Polar	100002619	2255	209.067	3019-74-7	5459879		HMDB03219	1.3081	0.7646	1.0453	1.4586	1.1007	0.7551	0.6294	0.4767	0.8534	0.5552	0.7721	1.4541	1	1.0758	1.3267	1.13546	0.65396	1.12574	0.00777334	0.955602	0.99144	0.0333736	0.974632	631	0
2395	stearoyl-arachidonoyl-glycerol (18:0/20:4) [2]*	Lipid	Diacylglycerol	57449	LC/MS Pos Late	100010950	3522	662.572					0.9526	1.0191	1.1337	1.0433	0.8485	1.0892	1.0223	0.9316	1.0829	0.945	1.16	0.9766	1.0181	0.8442	0.9792	0.99944	1.0142	0.99562	0.805619	0.95747	0.996178	0.882762	0.974911	666	1
1231	docosapentaenoate (n3 DPA; 22:5n3)	Lipid	Polyunsaturated Fatty Acid (n3 and n6)	32504	LC/MS Neg	100001181	5571	329.249	2234-74-4	6441454	C16513	HMDB06528	0.4227	0.39	0.8189	0.501	1.3505	1	1.1191	0.8859	7.1728	1.1969	0.7777	1.5314	0.4201	0.3488	0.4757	0.69662	2.27494	0.71074	0.238398	0.961391	1.02027	0.398147	0.974911	315	1
1819	1-palmitoleoyl-2-oleoyl-GPC (16:1/18:1)*	Lipid	Phosphatidylcholine (PC)	52458	LC/MS Pos Late	100008983	2155	758.569					0.9483	1.0493	1.1031	1.0038	0.9678	1.175	0.74	0.85	0.981	0.8316	1.1026	1.0607	1.042	0.8349	1.0457	1.01446	0.91552	1.01718	0.25379	0.961477	1.00268	0.416326	0.974911	66	1
3509	2'-deoxyuridine	Nucleotide	Pyrimidine Metabolism, Uracil containing	52602	LC/MS Neg	536	1586	227.067	951-78-0	13712	C00526	HMDB00012	0.5563	0.9171	1.1989	1.1128	0.7416	0.9064	1.3097	0.7028	1.099	0.7372	1.1847	0.755	1.0191	0.7817	0.8203	0.90534	0.95102	0.91216	0.787655	0.963349	1.00753	0.867043	0.974911	123	1
259	N-acetylleucine	Amino Acid	Leucine, Isoleucine and Valine Metabolism	1587	LC/MS Neg	1082	2400	172.098	1188-21-2	70912	C02710	HMDB11756	0.9787	0.7357	1.0032	0.9673	0.9773	0.9762	1.222	1.0305	1.0238	0.733	1.1472	0.9491	0.9007	0.9101	0.7736	0.93244	0.9971	0.93614	0.505012	0.963399	1.00397	0.639547	0.974911	505	1
1083	UDP-galactose	Carbohydrate	Nucleotide Sugar	15860	LC/MS Polar	100000298	4000	565.048	2956-16-3;91183-98-1;137868-52-1	18068	C00052	HMDB00302	0.8925	0.7036	1.0086	0.7913	0.9971	0.5849	1.0437	0.7533	1.3337	0.7385	0.6564	0.8543	1.109	0.9957	0.8005	0.87862	0.89082	0.88318	0.935328	0.964033	1.00519	0.960598	0.974911	699	1
4862	benzoylcarnitine*	Xenobiotics	Chemical	43265	LC/MS Pos Early	100004555	3041	266.139	105450-08-6				0.328	1.1557	1.462	1.4511	1.0201	0.4152	0.3987	0.328	0.328	0.328	0.9423	1.1448	1.294	1.1289	0.9551	1.08338	0.35958	1.09302	0.00834018	0.965705	1.0089	0.0353954	0.975226	248	0
223	kynurenate	Amino Acid	Tryptophan Metabolism	1417	LC/MS Neg	98	2224	188.035	492-27-3	3845	C01717	HMDB00715	0.7625	1.1115	1.4515	1.2943	0.9045	0.8925	1.0758	1.056	0.9595	0.9382	1.2662	0.9542	1.1071	1.1689	1	1.10486	0.9844	1.09928	0.381315	0.968582	0.99495	0.536864	0.976756	431	1
426	4-acetamidobutanoate	Amino Acid	Polyamine Metabolism	1558	LC/MS Neg	1113	894	144.067	3025-96-5	18189	C02946	HMDB03681	0.9618	0.983	1.5172	1.329	0.993	1.0174	1.2122	1.0564	1.1777	0.893	1.2232	1.1142	1.1304	1.1199	1.2174	1.1568	1.07134	1.16102	0.518772	0.971732	1.00365	0.650346	0.978556	178	1
1710	palmitoleoyl ethanolamide*	Lipid	Endocannabinoid	57541	LC/MS Pos Late	100015862	1546	298.274		9835868		HMDB13648	0.701	0.7378	0.632	0.8342	1.0042	1.2703	0.9706	0.8627	1.1328	1.1204	0.8567	0.8519	0.8231	0.6137	0.776	0.78184	1.07136	0.78428	0.0163012	0.976	1.00312	0.0584015	0.980209	562	0
1230	eicosapentaenoate (EPA; 20:5n3)	Lipid	Polyunsaturated Fatty Acid (n3 and n6)	18467	LC/MS Neg	2050	5450	301.217	10-2005-9;10417-94-4	446284	C06428	HMDB01999	0.3449	0.3857	0.8921	0.5534	1.4589	1.1312	1.5108	1.0617	8.5563	1	0.8502	1.685	0.3867	0.2823	0.3793	0.727	2.652	0.7167	0.233344	0.976107	0.985832	0.396111	0.980209	322	1
3625	alpha-CEHC sulfate	Cofactors and Vitamins	Tocopherol Metabolism	47666	LC/MS Neg	100005972	3090	357.101					0.6913	1.052	1.6905	1.3777	0.8805	0.8352	0.9309	0.8991	0.9876	0.7529	1.37	0.9043	1.0587	1	1.3848	1.1384	0.88114	1.14356	0.197073	0.980418	1.00453	0.3565	0.983161	225	1
371	ornithine	Amino Acid	Urea cycle; Arginine and Proline Metabolism	1493	LC/MS Pos Early	444	2800	133.097	3184-13-2	6262	C00077	HMDB03374	0.6885	0.7891	0.9138	0.8731	0.7336	1.3411	1.2433	1.2092	1.3513	1.2476	0.8253	0.843	0.8045	0.7664	0.7551	0.79962	1.2785	0.79886	1.30298e-05	0.987003	0.99905	0.000514944	0.988382	556	0
4860	phenol red	Xenobiotics	Chemical	36817	LC/MS Neg	100001724	3665.9	353.049	143-74-8	4766	C12600		0.7698	0.8611	1.9922	1.4609	0.8783	0.8789	0.9604	1.025	1.5682	0.8466	1.1476	1.0464	1.2634	1.1815	1.3405	1.19246	1.05582	1.19588	0.625099	0.988966	1.00287	0.741473	0.988966	583	1
