# Supplementary material for: Unraveling the functional role of the orphan solute carrier, SLC22A24 in the transport of steroid conjugates through metabolomic and genome-wide association studies
Source: PLoS Genet. 2019 Sep 25;15(9):e1008208. doi: 10.1371/journal.pgen.1008208 (PMC6760779; doi:10.1371/journal.pgen.1008208)
Supplement: S4 Table — (XLSX) [file pgen.1008208.s014.xlsx]

## Sheet: S4 Table
S4 Table. Experimental data of uptake in members of the SLC22 family used as positive controls. Experimental data of uptake in HEK293-FlpIn cells transfected by empty vector or other transporters in the SLC22 family, which are used as positive control for the specific substrate tested. n.s = fold uptake between EV and SLC22A24 < 1.5-fold and t-test p-value >0.05.
Substrate	Radiolabeled, Catalog Number	Specific Activity	Fold uptake of substrates in SLC22A24 over EV	Control Transporter	Fold uptake of control transporter	Expression vectors for the control transporters were obtained from our previously published paper (PMID)
Adefovir	3H, MT703	11.9Ci/mmol	not significant (n.s.)	SLC22A6	80	29720497
Dehydroepiandrosterone sulfate (DHEAS)	3H, NET860001MC	94.5 Ci/mmol	2 to 3 fold	SLC22A8	3	23649425
Ergothionine	3H, MT1856	0.3 Ci/mmol	n.s.	SLC22A4	100	17700366
Esterone sulfate (ES)	3H, NET203250UC	51.8 Ci/mmol	5-10 fold	SLC22A8	30	23649425
Estradiol, 17beta glucuronide	3H, ART1320	50 Ci/mmol	3-6 fold	SLC22A8	5-8 fold	23649425
Guanosine 3`,5`-Cyclic Phosphate (cGMP)	3H, NET337250UC	14.3 Ci/mmol	n.s.	SLC22A7	100	18216183
Histamine	3H, ART1432	25 Ci/mmol	n.s.	SLC22A3	8	20859243
Ketoglutaric acid	14C, ARC0319	55 mCi/mmol	n.s.	SLC22A6	5-6 fold	29720497
Leucovorin (Folinic acid)	3H, MT521	26 Ci/mmol	n.s.	SLC22A6	2	29720497
Metformin	14C, ARC1738	100 mCi/mmol	n.s.	SLC22A2	10	19483665
Methotrexate	3H, MT701	38.2 Ci/mmol	2	SLC22A8	5	23649425
MPP+	3H, ART0849	80 Ci/mmol	n.s.	SLC22A2	6	19483665
Orchratoxin A	3H, MT518	5 Ci/mmol	2 fold	SLC22A6	5	29720497
Orotic acid	3H, MT668	23.4 Ci/mmol	n.s.	SLC22A6	6	29720497
Oxypurinol	3H, IsoSciences, Lot CT1-2013-032A1	0.25 mCi/0.92 mL ethanol	n.s.	SLC22A7	2.5 fold	18216183
PAH (Aminohippuric acid)	3H, NET053001MC	5 Ci/mmol	n.s.	SLC22A6	30	29720497
Taurocholic acid	3H, NET322250UC	6.5 Ci/mmol	20-30 fold	SLC10A1	30	OriGene catalog number: RC210241
Tenofovir [adenine-2,8-3H]	3H, ART1598	10 Ci/mmol	n.s.	SLC22A6	100	29720497
Tetradecanedioic acid	3H, MT1002705	11.1 Ci/mmol	n.s.	SLC22A6	4	29720497
Tetraethylammonium (TEA)	14C, ARC1540	55 mCi/mmol	n.s.	SLC22A1	10	24961373
Uric acid	14C, ARC0513A	55 mCi/mmol	n.s.	SLC22A6	20	29720497
