# Supplementary material for: Unraveling the functional role of the orphan solute carrier, SLC22A24 in the transport of steroid conjugates through metabolomic and genome-wide association studies
Source: PLoS Genet. 2019 Sep 25;15(9):e1008208. doi: 10.1371/journal.pgen.1008208 (PMC6760779; doi:10.1371/journal.pgen.1008208)
Supplement: S6 Table — (XLSX) [file pgen.1008208.s016.xlsx]

## Sheet: S6 Table
S6 Table. List of metabolites or prescription drugs used in the inhibition studies. List of metabolites or prescription drugs and their metabolites, which were screened for inhibition of SLC22A24-mediated 3H-taurocholic acid uptake (Fig 4A).
Number	Name on bottle	Label on figure 3g	chemical category	Source	Catalog	Concentration tested	Reasons for selection
1	chenodeoxycholic acid	chenodeoxycholic acid	Bile acid	cayman	10011286	0.1 mM	Other
2	cholic Acid	cholic Acid	Bile acid	Sigma	20250	0.1 mM	Other
3	deoxycholic acid	deoxycholic acid	Bile acid	cayman	20756	0.1 mM	Clinical used
4	glycochenodeoxycholic acid	glycochenodeoxycholic acid	Bile acid	Spectrum	G3381	0.1 mM	Other
5	glycochenodeoxycholic acid 3-sulfate disodium salt	glycochenodeoxycholic acid 3-sulfate	Bile acid	TRC	G641270	0.1 mM	Other
6	glycocholic acid	glycocholic acid	Bile acid	Sigma	G2878-100MG	0.1 mM	Metabolon
7	glycodeoxycholic acid	glycodeoxycholic acid	Bile acid	cayman	20274	0.1 mM	Clinical used
8	glycolithocholic acid	glycolithocholic acid	Bile acid	cayman	21723	0.1 mM	Other
9	hyodeoxycholic acid	hyodeoxycholic acid	Bile acid	cayman	20294	0.1 mM	Other
10	lithocholic acid	lithocholic acid	Bile acid	TRC	L469180	0.1 mM	Other
11	6-ethylchenodeoxycholic acid (Obeticholic acid)	obeticholic acid	Bile acid	Sigma	CDS024140-25MG	0.1 mM	Clinical used
12	taurocholic acid	taurocholic acid	Bile acid	Sigma	T-4009	0.1 mM	Metabolon
13	taurodeoxycholic acid	taurodeoxycholic acid	Bile acid	Sigma	T-0875	0.1 mM	Metabolon
14	taurolithocholic acid	taurolithocholic acid	Bile acid	cayman	17275	0.1 mM	Metabolon
15	tauroursodeoxycholic acid	tauroursodeoxycholic acid	Bile acid	cayman	20277	0.1 mM	Metabolon
16	ursodeoxycholic acid	ursodeoxycholic acid	Bile acid	Sigma	U5127-1G	0.1 mM	Clinical used
1	N-acety-aspartic acid	N-acety-aspartic acid	Dicarboxylic acid	Sigma	00920-5G	0.1 mM, 1 mM	Metabolon
2	N-acetyl-aspartyl-glutamate (NAAG)	N-acetyl-aspartyl-glutamate (NAAG)	Dicarboxylic acid	Sigma	A5930-25MG	0.1 mM, 1 mM	Metabolon
3	N-acetylglutamate	N-acetylglutamate	Dicarboxylic acid	Sigma	855642-25G	0.1 mM, 1 mM	Metabolon
4	ethylmalonic acid	ethylmalonic acid	Dicarboxylic acid	Sigma	102687-5G	0.1 mM, 1 mM	Metabolon
5	glutaric acid	glutaric acid	Dicarboxylic acid	Sigma	G3407-25G	0.1 mM, 1 mM	Metabolon
6	3-hydroxy-3-methylpentane-1,5-dioic acid	3-hydroxy-3-methylglutaric acid	Dicarboxylic acid	TRC	H948263	0.1 mM, 1 mM	Metabolon
7	α-ketoglutaric acid	α-ketoglutaric acid	Dicarboxylic acid	Spectrum	KE110	0.1 mM, 1 mM	OATs inhibitor/substrate
8	malic acid	malic acid	Dicarboxylic acid	Sigma	02288-10G	0.1 mM, 1 mM	Metabolon
9	succinic acid	succinic acid	Dicarboxylic acid	Sigma	S3674-100G	0.1 mM, 1 mM	Metabolon
1	ampicilin	ampicilin	Non-steroid drug (anion)	Sigma	A9393-5G	0.1 mM	OATs inhibitor/substrate
2	benzbromarone	benzbromarone	Non-steroid drug	Sigma	B5774-1G	0.1 mM	OATs inhibitor/substrate
3	bumetanide	bumetanide	Non-steroid drug (anion)	Sigma	B3023-250MG	0.1 mM	OATs inhibitor/substrate
4	candesartan	candesartan	Non-steroid drug (anion)	FISHER SCIENTIFIC	AAJ62818MC	0.1 mM	OATs inhibitor/substrate
5	folic acid	folic acid	Non-steroid drug (anion)	Sigma	F7876-10G	0.1 mM, 1 mM	OATs inhibitor/substrate
6	5-hydroxy rosiglitazone B-D-glucuronide	5-hydroxy rosiglitazone-glucuronide	Non-steroid drug (anion)	Carbosynth	MH07446	0.1 mM	OATs inhibitor/substrate
7	ketoprofen	ketoprofen	Non-steroid drug (anion)	Sigma	K1751-1G	0.1 mM	OATs inhibitor/substrate
8	ketoprofen B-D-glucuronide	ketoprofen-glucuronide	Non-steroid drug (anion)	Carbosynth	MK16770	0.1 mM	OATs inhibitor/substrate
9	lesinurad	lesinurad	Non-steroid drug (anion)	Sigma	SML1607	0.1 mM	OATs inhibitor/substrate
10	losartan	losartan	Non-steroid drug (anion)	ABCAM INC	ab120997-50mg	0.1 mM	OATs inhibitor/substrate
11	losartan carboxylic acid	losartan carboxylic acid	Non-steroid drug (anion)	Toronto Research Chemicals	L470510	0.1 mM	OATs inhibitor/substrate
12	methotrexate	methotrexate	Non-steroid drug (anion)	Sigma	M9929-100mg	0.1 mM	OATs inhibitor/substrate
13	pitavastatin	pitavastatin	Non-steroid drug (anion)	FISHER SCIENTIFIC	NC0110176	OATs inhibitor/substrate	OATs inhibitor/substrate
14	pravastatin	pravastatin	Non-steroid drug (anion)	SIGMA-ALDRICH INC	P4498-25MG	OATs inhibitor/substrate	OATs inhibitor/substrate
15	probenecid	probenecid	Non-steroid drug (anion)	Sigma	P8761	0.1 mM	OATs inhibitor/substrate
16	rosiglitazone	rosiglitazone	Non-steroid drug	AK Scientific	H694-1g	0.1 mM	OATs inhibitor/substrate
17	tolmetin	tolmetin	Non-steroid drug (anion)	Alfa Aesar	J62663	0.1 mM	OATs inhibitor/substrate
18	tolmetin B-D-glucuronide	tolmetin-glucuronide	Non-steroid drug (anion)	Toronto Research Chemicals	T535360	0.1 mM	OATs inhibitor/substrate
1	N-acetylasparagine	N-acetylasparagine	Other (anion)	Sigma	441554-1G	0.1 mM, 1 mM	Metabolon
2	4-keto all trans retinoic acid	4-keto all trans retinoic acid	Other (anion)	TRC	K204980	0.1 mM	Other
3	All-trans retinoic acid	all-trans retinoic acid	Other (anion)	Sigma	R-2625	0.1 mM	Other
4	phenol red	phenol red	Other	Sigma	114529-5G	0.1 mM	OATs inhibitor/substrate
5	UDP-glucuronate (Uridine 5′-diphosphoglucuronic acid trisodium salt)	UDP-glucuronate	Other (anion)	Sigma	U6751-25MG	0.1 mM, 1 mM	Metabolon
6	vitamin D3 glucuronide	vitamin D3 glucuronide	Other (anion)	TRC	V676050	0.1 mM	Other
7	vitamin D3 Sulfate Sodium Salt	vitamin D3 sulfate	Other (anion)	TRC	V676055	0.1 mM	Other
1	5α-androstan-3α, 17b-diol 3-glucosiduronate	androstenediol-3-glucuronide	Steroid conjugate	Steraloids	A1206-800	0.1 mM	Steroid conjugates
2	5α-androstan-3α-ol-17-one glucosiduronate (a.k.a. androsterone 3-glucuronide)	androsterone glucuronide	Steroid conjugate	TRC	A637605	0.1 mM	GWAS/Steroid conjugates
3	abiraterone N-oxide sulfate sodium salt	abiraterone N-oxide sulfate	Steroid conjugate	Toronto Research Chemicals	A108520	0.1 mM	Clinical used/Steroid conjugates
4	abiraterone sulfate sodium salt	abiraterone sulfate sodium salt	Steroid conjugate	Toronto Research Chemicals	A108515	0.1 mM	Clinical used/Steroid conjugates
5	cholesterol sulfate	cholesterol sulfate	Steroid conjugate	TRC	C432500	0.1 mM	Steroid conjugates
6	cholesteryl sodium sulfate	cholesteryl sodium sulfate	Steroid conjugate	ARK Pharm	AK116743	0.1 mM	Steroid conjugates
7	dehydroepiandrosterone sulfate sodium salt	dehydroepiandrosterone sulfate sodium salt	Steroid conjugate	cayman	15873	0.1 mM	Steroid conjugates
8	dehydroisoandrosterone 3-sulfate	dehydroisoandrosterone 3-sulfate	Steroid conjugate	Sigma	D5297-1G	0.1 mM	Steroid conjugates
9	estradiol 3-sulfate 17β-glucuronide (potassium salt)	estradiol 3-sulfate 17-glucuronide	Steroid conjugate	Cayman	18224	0.1 mM	Steroid conjugates
10	β-Estradiol 17-(β-D-glucuronide) sodium salt	estradiol-17-glucuronide	Steroid conjugate	Sigma	E1127-5MG	0.1 mM	Steroid conjugates
11	Estradiol-17beta 3-glucuronide	estradiol-3-glucuronide	Steroid conjugate	TRC	E888010	0.1 mM	Steroid conjugates
12	Estradiol-17beta 3-sulfate	estradiol-3-sulfate	Steroid conjugate	TRC	E888825	0.1 mM	Steroid conjugates
13	1, 3, 5(10)-estratrien-3, 16α, 17β-triol 16-glucosiduronate (a.k.a 16-Glucuronide-estriol)	estratrien-3,16,17-triol 16-glucuronide	Steroid conjugate	Steraloids	E2633-000	0.1 mM	Steroid conjugates
14	estrone β-D-Glucuronide sodium salt	estrone glucuronide	Steroid conjugate	TRC	E889055	0.1 mM	Steroid conjugates
15	estrone 3-sulfate potassium salt	estrone 3-sulfate	Steroid conjugate	Sigma	E9145-100mg	0.1 mM	positive control/Steroid conjugates
16	5β-androstan-3α-ol-17-one glucosiduronate (a.k.a. Etiocholan-3alpha-ol-17-one 3-glucuronide)	etiocholanolone glucuronide	Steroid conjugate	Steraloids	A3625-000	0.1 mM	GWAS/Steroid conjugates
17	fluticasone 17β-carboxylic acid	fluticasone 17-carboxylic acid	Steroid conjugate	TRC	F599490	0.1 mM	Clinical used/Steroid conjugates
18	fusidic Acid	fusidic acid	Steroid conjugate	Sigma	Y0001411	0.1 mM	Clinical used/Steroid conjugates
19	pregnanediol 3α-O-β-D-Glucuronide	pregnanediol 3-glucuronide	Steroid conjugate	TRC	P705140	0.1 mM	GWAS/Steroid conjugates
20	pregnenolone sulfate	pregnenolone sulfate	Steroid conjugate	cayman	21004	0.1 mM	Steroid conjugates
1	abiraterone	abiraterone	Steroidal	Carbosynth	FA16899	0.1 mM	Clinical used
2	1,4-pregnadien-(R, S)-11\, 16|, 17, 21-tetrol-3, 20-dione cyclic 16, 17 acetal with butyraldehyde	budesonide	Steroidal	Steraloids	P0620-000	0.1 mM	Clinical used
3	cholesterol	cholesterol	Steroidal	Sigma	C8667-1G	0.1 mM	Other
4	corticosterone	corticosterone	Steroidal	Sigma	27840-500MG	0.1 mM	Clinical used
5	deoxycorticosterone	deoxycorticosterone	Steroidal	Sigma	D6875	0.1 mM	Other
6	deslanoside CRS	deslanoside	Steroidal	Sigma	0010V9	0.1 mM	Clinical used
7	digoxin	digoxin	Steroidal	Sigma	D6003	0.1 mM	Clinical used
8	b-estradiol	estradiol	Steroidal	Sigma	E8875	0.1 mM	Other
9	estrone	estrone	Steroidal	Cayman	10006485	0.1 mM	Other
10	17a-ethylnylestradiol	ethylnylestradiol	Steroidal	Sigma	E4876-100MG	0.1 mM	Other
11	hydrocortisone	hydrocortisone	Steroidal	Sigma	H088-1G	0.1 mM	Clinical used
12	ouabain	ouabain	Steroidal	Sigma	O3125-250MG	0.1 mM	Clinical used
13	progesterone	progesterone	Steroidal	Cayman	15876	0.1 mM	GWAS
14	spironolactone	spironolactone	Steroidal	Sigma	S3378-1G	0.1 mM	Clinical used
15	trilostane	trilostane	Steroidal	cayman	14164	0.1 mM	Clinical used
