# Supplementary material for: Unraveling the functional role of the orphan solute carrier, SLC22A24 in the transport of steroid conjugates through metabolomic and genome-wide association studies
Source: PLoS Genet. 2019 Sep 25;15(9):e1008208. doi: 10.1371/journal.pgen.1008208 (PMC6760779; doi:10.1371/journal.pgen.1008208)
Supplement: S8 Table — (XLSX) [file pgen.1008208.s018.xlsx]

## Sheet: S8 Table
S8 Table. Results from SRM analysis. SRM quantification of different isoforms of protein SLC22A24, using three different peptides in 20 renal cortical samples.
	SLC22A24_551&552 (Peptide 1): NTEETLTTELVR	SLC22A24_552 (Peptide 2): DLPLPNTIQDVENDR	SLC22A24_551 (Peptide 3): DLPLPNTIQDVENEK	Genotype for SLC22A24 p.Tyr501Ter (c.1503T>G)
Sample 1	3.16105	0	0	GG (501Ter/501Ter)
Sample 2	11.5446	0	0	GG (501Ter/501Ter)
Sample 3	1.51464	0	0	GG (501Ter/501Ter)
Sample 4	0.0677539	0	0.0677539	TT (501Tyr/501Tyr)
Sample 5	2.40234	2.40234	0	TT (501Tyr/501Tyr)
Sample 6	3.91043	0	2.04923	TG (501Tyr/501Ter)
Sample 7	5.4835	0	0	GG (501Ter/501Ter)
Sample 8	14.1195	0	0	GG (501Ter/501Ter)
Sample 9	0.193823	0	0.193823	TT (501Tyr/501Tyr)
Sample 10	5.78941	1.3515	0	TG (501Tyr/501Ter)
Sample 11	18.4006	0	0	GG (501Ter/501Ter)
Sample 12	5.44803	0	4.51627	TG (501Tyr/501Ter)
Sample 13	2.12276	0	1.79544	TG (501Tyr/501Ter)
Sample 14	21.5197	0	0	GG (501Ter/501Ter)
Sample 15	5.12845	0	0	GG (501Ter/501Ter)
Sample 16	19.19	0	0	GG (501Ter/501Ter)
Sample 17	5.44894	5.36417	0	TG (501Tyr/501Ter)
Sample 18	5.04035	0.239351	0	TG (501Tyr/501Ter)
Sample 19	3.80727	0	0	GG (501Ter/501Ter)
Sample 20	12.9834	0	11.986	TG (501Tyr/501Ter)
*Please note: all abundance values are in the unit of "femtomoles per milligram of total membrane protein"
