# Supplementary material for: Unraveling the functional role of the orphan solute carrier, SLC22A24 in the transport of steroid conjugates through metabolomic and genome-wide association studies
Source: PLoS Genet. 2019 Sep 25;15(9):e1008208. doi: 10.1371/journal.pgen.1008208 (PMC6760779; doi:10.1371/journal.pgen.1008208)
Supplement: S10 Table — (XLSX) [file pgen.1008208.s020.xlsx]

## Sheet: S10 Table
S10 Table. Transcript levels of 22 genes in SLC22 family in kidney samples. The results show the transcript levels of 22 genes in SLC22 family in kidney samples available from two databases HPA (https://www.proteinatlas.org) and GTEx (https://www.gtexportal.org/).
Description	HPA (TPM) (N=9)	Kidney - Cortex (GTEx) (median TPM) (N=45)
SLC22A1	0.9	0.6
SLC22A2	150	10.71
SLC22A3	6.8	2.95
SLC22A4	7.4	2.24
SLC22A5	28.4	25.84
SLC22A6	200.2	71.05
SLC22A7	50.3	12.24
SLC22A8	339.8	75.4
SLC22A9	0.1	0.03
SLC22A10	0	0.07
SLC22A11	26	25.29
SLC22A12	105	45.33
SLC22A13	10.7	0.95
SLC22A14	0.6	0.38
SLC22A15	3.7	2.9
SLC22A16	0	0.05
SLC22A17	12.4	29.62
SLC22A18	8.1	27.3
SLC22A23	7.8	4.92
SLC22A24	4.6	0.25
SLC22A25	0	0.01
SLC22A31	0	0.39
