# Supplementary material for: Unraveling the functional role of the orphan solute carrier, SLC22A24 in the transport of steroid conjugates through metabolomic and genome-wide association studies
Source: PLoS Genet. 2019 Sep 25;15(9):e1008208. doi: 10.1371/journal.pgen.1008208 (PMC6760779; doi:10.1371/journal.pgen.1008208)
Supplement: S12 Table — (XLSX) [file pgen.1008208.s022.xlsx]

## Sheet: S12 Table
S12 Table. Phenome-wide association results of two SNPs in SLC22A24 that are associated with steroid and steroid conjugate levels (rs11231341 and rs78176967) with human disease and traits in UKBiobank (http://geneatlas.roslin.ed.ac.uk/phewas/).
Variant	Position (hg19)	Eff. Allele	Trait	Beta	p-value	MAF	HWE	imp. score	ORbeta*
rs11231341	62848487	C	Immature reticulocyte fraction	-0.00062949	3.8855e-06	0.19	0.001765	genotyped	-
rs78176967	62825317	T	K81 Cholecystitis	-0.0012787	0.00014598	0.0665109	0.5949	0.998815	0.819
rs11231341	62848487	C	High light scatter reticulocyte count	-7.6594e-05	0.00015856	0.19	0.001765	genotyped	-
rs78176967	62825317	T	Immature reticulocyte fraction	0.0007673	0.00033433	0.0665109	0.5949	0.998815	-
rs11231341	62848487	C	J60-J70 Lung diseases due to external agents	-0.00046423	0.00034783	0.19	0.001765	genotyped	0.82
rs11231341	62848487	C	I24 Other acute ischaemic heart diseases	0.00052529	0.00066939	0.19	0.001765	genotyped	1.17
rs78176967	62825317	T	Neutrophill percentage	-0.10304	0.00069019	0.0665109	0.5949	0.998815	-
rs11231341	62848487	C	Neutrophill percentage	0.064758	0.00081906	0.19	0.001765	genotyped	-
rs11231341	62848487	C	High light scatter reticulocyte percentage	-0.0015068	0.00088818	0.19	0.001765	genotyped	-
rs78176967	62825317	T	Waist circumference / Hip circumference	0.00077991	0.0011869	0.0665109	0.5949	0.998815	-
rs11231341	62848487	C	Lymphocyte percentage	-0.051682	0.0018203	0.19	0.001765	genotyped	-
rs11231341	62848487	C	mumps / epidemic parotitis	-0.000378	0.0022726	0.19	0.001765	genotyped	0.837
rs78176967	62825317	T	High light scatter reticulocyte count	9.6652e-05	0.0023826	0.0665109	0.5949	0.998815	-
rs11231341	62848487	C	Number of treatments/medications taken	-0.018932	0.0027734	0.19	0.001765	genotyped	-
rs11231341	62848487	C	E10-E14 Diabetes mellitus	-0.0016099	0.0029498	0.19	0.001765	genotyped	0.965
rs11231341	62848487	C	E11 Non-insulin-dependent diabetes mellitus	-0.0015497	0.002977	0.19	0.001765	genotyped	0.964
rs78176967	62825317	T	Lymphocyte percentage	0.075805	0.0035583	0.0665109	0.5949	0.998815	-
rs11231341	62848487	C	N23 Unspecified renal colic	-0.00052616	0.0035634	0.19	0.001765	genotyped	0.891
rs78176967	62825317	T	M80 Osteoporosis with pathological fracture	0.0005651	0.0038308	0.0665109	0.5949	0.998815	1.3
rs11231341	62848487	C	K82 Other diseases of gallbladder	-0.00050354	0.0041911	0.19	0.001765	genotyped	0.889
rs78176967	62825317	T	High light scatter reticulocyte percentage	0.0020152	0.0046097	0.0665109	0.5949	0.998815	-
rs11231341	62848487	C	J40 Bronchitis, not specified as acute or chronic	0.00028844	0.0058745	0.19	0.001765	genotyped	1.21
rs78176967	62825317	T	eczema/dermatitis	0.001798	0.0060883	0.0665109	0.5949	0.998815	1.07
rs11231341	62848487	C	Waist circumference / Hip circumference	-0.00042043	0.0061035	0.19	0.001765	genotyped	-
rs78176967	62825317	T	Monocyte percentage	0.020391	0.00669	0.0665109	0.5949	0.998815	-
rs11231341	62848487	C	L89 Decubitus ulcer	0.00028205	0.0068902	0.19	0.001765	genotyped	1.21
rs78176967	62825317	T	K07 Dentofacial anomalies [including malocclusion]	-0.00043118	0.0070042	0.0665109	0.5949	0.998815	0.741
rs11231341	62848487	C	allergy/hypersensitivity/anaphylaxis	-0.0018406	0.0070112	0.19	0.001765	genotyped	0.974
rs11231341	62848487	C	J45 Asthma	-0.0016835	0.007456	0.19	0.001765	genotyped	0.972
rs78176967	62825317	T	K51 Ulcerative colitis	-0.00097397	0.0076132	0.0665109	0.5949	0.998815	0.881
rs11231341	62848487	C	K07 Dentofacial anomalies [including malocclusion]	0.00027096	0.0078406	0.19	0.001765	genotyped	1.21
rs11231341	62848487	C	I95-I99 Other and unspecified disorders of the circulatory system	0.0008138	0.0078564	0.19	0.001765	genotyped	1.06
rs78176967	62825317	T	J31 Chronic rhinitis, nasopharyngitis and pharyngitis	0.00051204	0.0078782	0.0665109	0.5949	0.998815	1.28
rs11231341	62848487	C	Cereal intake	0.0186	0.008464	0.19	0.001765	genotyped	-
rs78176967	62825317	T	M85 Other disorders of bone density and structure	0.00056629	0.0085232	0.0665109	0.5949	0.998815	1.24
rs11231341	62848487	C	K81 Cholecystitis	0.00056318	0.0086776	0.19	0.001765	genotyped	1.09
rs11231341	62848487	C	muscle or soft tissue injuries	-0.00058995	0.0092572	0.19	0.001765	genotyped	0.921
rs78176967	62825317	T	F20-F29 Schizophrenia, schizotypal and delusional disorders	0.00052956	0.0094077	0.0665109	0.5949	0.998815	1.25
rs78176967	62825317	T	tropical & travel-related infections	0.00039836	0.0098355	0.0665109	0.5949	0.998815	1.35
rs78176967	62825317	T	bronchiectasis	-0.00051966	0.010441	0.0665109	0.5949	0.998815	0.8
rs78176967	62825317	T	Hand grip strength (right)	-0.071698	0.010577	0.0665109	0.5949	0.998815	-
rs78176967	62825317	T	Waist circumference	0.10655	0.010765	0.0665109	0.5949	0.998815	-
rs78176967	62825317	T	Poultry intake	-0.0090269	0.010969	0.0665109	0.5949	0.998815	-
rs78176967	62825317	T	L02 Cutaneous abscess, furuncle and carbuncle	0.00078451	0.012726	0.0665109	0.5949	0.998815	1.15
rs11231341	62848487	C	J96 Respiratory failure, not elsewhere classified	0.00046609	0.012749	0.19	0.001765	genotyped	1.1
rs11231341	62848487	C	K12 Stomatitis and related lesions	0.00029607	0.012833	0.19	0.001765	genotyped	1.16
rs11231341	62848487	C	J30-J39 Other diseases of upper respiratory tract	-0.0012077	0.013453	0.19	0.001765	genotyped	0.965
rs78176967	62825317	T	Monocyte count	0.0013859	0.013639	0.0665109	0.5949	0.998815	-
rs78176967	62825317	T	M67 Other disorders of synovium and tendon	-0.00097977	0.014765	0.0665109	0.5949	0.998815	0.898
rs11231341	62848487	C	I95 Hypotension	0.00070636	0.014918	0.19	0.001765	genotyped	1.06
rs78176967	62825317	T	Time spent watching television (TV)	0.014835	0.015048	0.0665109	0.5949	0.998815	-
rs78176967	62825317	T	Body mass index (BMI)	0.038468	0.016338	0.0665109	0.5949	0.998815	-
rs78176967	62825317	T	Body mass index (BMI)	0.038741	0.016391	0.0665109	0.5949	0.998815	-
rs11231341	62848487	C	Number of self-reported non-cancer illnesses	-0.010771	0.016494	0.19	0.001765	genotyped	-
rs78176967	62825317	T	obstetric problem	-0.00097248	0.016636	0.0665109	0.5949	0.998815	0.825
rs11231341	62848487	C	I10 Essential (primary) hypertension	-0.0022201	0.017632	0.19	0.001765	genotyped	0.986
rs78176967	62825317	T	K63 Other diseases of intestine	0.0017986	0.018299	0.0665109	0.5949	0.998815	1.06
rs78176967	62825317	T	other urological problem (male)	-0.0028792	0.018361	0.0665109	0.5949	0.998815	0.932
rs11231341	62848487	C	Lymphocyte count	-0.003289	0.018651	0.19	0.001765	genotyped	-
rs78176967	62825317	T	Arm fat percentage (left)	0.06086	0.018685	0.0665109	0.5949	0.998815	-
rs11231341	62848487	C	J69 Pneumonitis due to solids and liquids	-0.0002393	0.018771	0.19	0.001765	genotyped	0.846
rs11231341	62848487	C	N30 Cystitis	-0.0005289	0.018879	0.19	0.001765	genotyped	0.928
rs78176967	62825317	T	clotting disorder/excessive bleeding	0.00043676	0.019174	0.0665109	0.5949	0.998815	1.25
rs11231341	62848487	C	M10 Gout	-0.00054245	0.020173	0.19	0.001765	genotyped	0.932
rs78176967	62825317	T	Arm fat percentage (right)	0.059244	0.021299	0.0665109	0.5949	0.998815	-
rs78176967	62825317	T	Leg fat percentage (right)	0.042899	0.022411	0.0665109	0.5949	0.998815	-
rs78176967	62825317	T	Arm fat mass (right)	0.0048196	0.022606	0.0665109	0.5949	0.998815	-
rs11231341	62848487	C	I10-I15 Hypertensive diseases	-0.0021348	0.02263	0.19	0.001765	genotyped	0.986
rs78176967	62825317	T	I24 Other acute ischaemic heart diseases	-0.00055157	0.022811	0.0665109	0.5949	0.998815	0.847
rs11231341	62848487	C	Standing height	0.023927	0.023085	0.19	0.001765	genotyped	-
rs78176967	62825317	T	L00-L08 Infections of the skin and subcutaneous tissue	0.0014981	0.023337	0.0665109	0.5949	0.998815	1.06
rs11231341	62848487	C	peritonitis	-0.00035163	0.023736	0.19	0.001765	genotyped	0.901
rs11231341	62848487	C	M13 Other arthritis	-0.00098103	0.024627	0.19	0.001765	genotyped	0.965
rs11231341	62848487	C	C30-C39 Malignant neoplasms of respiratory and intrathoracic organs	-0.00039086	0.02578	0.19	0.001765	genotyped	0.913
rs11231341	62848487	C	M80 Osteoporosis with pathological fracture	-0.0002775	0.025876	0.19	0.001765	genotyped	0.879
rs78176967	62825317	T	stomach disorder	0.00097868	0.026253	0.0665109	0.5949	0.998815	1.09
rs11231341	62848487	C	Time spent watching television (TV)	-0.0086358	0.026379	0.19	0.001765	genotyped	-
rs78176967	62825317	T	M65-M68 Disorders of synovium and tendon	-0.0013724	0.026421	0.0665109	0.5949	0.998815	0.939
rs78176967	62825317	T	N23 Unspecified renal colic	0.0006288	0.02643	0.0665109	0.5949	0.998815	1.15
rs78176967	62825317	T	E10 Insulin-dependent diabetes mellitus	0.00074514	0.028104	0.0665109	0.5949	0.998815	1.12
rs11231341	62848487	C	F20 Schizophrenia	-0.00021235	0.028494	0.19	0.001765	genotyped	0.85
rs11231341	62848487	C	Poultry intake	0.0049169	0.029713	0.19	0.001765	genotyped	-
rs78176967	62825317	T	I70 Atherosclerosis	0.00050026	0.030328	0.0665109	0.5949	0.998815	1.18
rs11231341	62848487	C	Number of days/week walked 10+ minutes	-0.010637	0.030442	0.19	0.001765	genotyped	-
rs11231341	62848487	C	C34 Malignant neoplasm of bronchus and lung	-0.00034855	0.031471	0.19	0.001765	genotyped	0.909
rs11231341	62848487	C	J40-J47 Chronic lower respiratory diseases	-0.0014985	0.03258	0.19	0.001765	genotyped	0.98
rs11231341	62848487	C	asthma	-0.0017232	0.032723	0.19	0.001765	genotyped	0.983
rs78176967	62825317	T	mumps / epidemic parotitis	0.00041415	0.033067	0.0665109	0.5949	0.998815	1.21
rs11231341	62848487	C	Mean platelet (thrombocyte) volume	-0.0042649	0.033491	0.19	0.001765	genotyped	-
rs11231341	62848487	C	allergy or anaphylactic reaction to food	-0.00038168	0.033593	0.19	0.001765	genotyped	0.918
rs78176967	62825317	T	F20 Schizophrenia	0.00032265	0.0339	0.0665109	0.5949	0.998815	1.28
rs78176967	62825317	T	Leg fat mass (right)	0.011393	0.034361	0.0665109	0.5949	0.998815	-
rs78176967	62825317	T	E50-E64 Other nutritional deficiencies	0.00051434	0.034707	0.0665109	0.5949	0.998815	1.17
rs78176967	62825317	T	gastro-oesophageal reflux (gord) / gastric reflux	-0.0017683	0.034938	0.0665109	0.5949	0.998815	0.958
rs78176967	62825317	T	Arm fat mass (left)	0.0049719	0.035201	0.0665109	0.5949	0.998815	-
rs78176967	62825317	T	chronic fatigue syndrome	-0.00059046	0.035206	0.0665109	0.5949	0.998815	0.875
rs78176967	62825317	T	Whole body fat mass	0.065964	0.035585	0.0665109	0.5949	0.998815	-
rs78176967	62825317	T	dermatology	0.0017383	0.036621	0.0665109	0.5949	0.998815	1.04
rs11231341	62848487	C	D63 Anaemia in chronic diseases classified elsewhere	0.00023055	0.036783	0.19	0.001765	genotyped	1.15
rs11231341	62848487	C	J92 Pleural plaque	-0.00023917	0.036799	0.19	0.001765	genotyped	0.877
rs11231341	62848487	C	J32 Chronic sinusitis	-0.00042865	0.037561	0.19	0.001765	genotyped	0.93
rs11231341	62848487	C	E10 Insulin-dependent diabetes mellitus	-0.00044918	0.037815	0.19	0.001765	genotyped	0.935
rs78176967	62825317	T	Lymphocyte count	0.004555	0.037855	0.0665109	0.5949	0.998815	-
rs11231341	62848487	C	Number of days/week of moderate physical activity 10+ minutes	0.012164	0.03788	0.19	0.001765	genotyped	-
rs11231341	62848487	C	Sitting height	0.014799	0.037987	0.19	0.001765	genotyped	-
rs78176967	62825317	T	N36 Other disorders of urethra	0.00037568	0.038191	0.0665109	0.5949	0.998815	1.23
rs11231341	62848487	C	Usual walking pace	0.0031018	0.038652	0.19	0.001765	genotyped	-
rs78176967	62825317	T	Trunk fat mass	0.035486	0.041671	0.0665109	0.5949	0.998815	-
rs11231341	62848487	C	C56 Malignant neoplasm of ovary	0.00043383	0.042469	0.19	0.001765	genotyped	1.13
rs11231341	62848487	C	cervical spondylosis	0.00045591	0.043027	0.19	0.001765	genotyped	1.07
rs11231341	62848487	C	G43 Migraine	-0.00043956	0.043361	0.19	0.001765	genotyped	0.936
rs11231341	62848487	C	I22 Subsequent myocardial infarction	0.00022495	0.044	0.19	0.001765	genotyped	1.14
rs11231341	62848487	C	H15-H22 Disorders of sclera, cornea, iris and ciliary body	-0.00033828	0.044442	0.19	0.001765	genotyped	0.918
rs78176967	62825317	T	Platelet crit	0.00030286	0.044988	0.0665109	0.5949	0.998815	-
rs11231341	62848487	C	G57 Mononeuropathies of lower limb	0.00033936	0.045113	0.19	0.001765	genotyped	1.09
rs11231341	62848487	C	Frequency of solarium/sunlamp use	0.023948	0.045409	0.19	0.001765	genotyped	-
rs11231341	62848487	C	F43 Reaction to severe stress, and adjustment disorders	-0.000189	0.045994	0.19	0.001765	genotyped	0.859
rs11231341	62848487	C	Platelet crit	-0.00019212	0.046003	0.19	0.001765	genotyped	-
rs78176967	62825317	T	other joint disorder	-0.00081427	0.046983	0.0665109	0.5949	0.998815	0.917
rs78176967	62825317	T	E14 Unspecified diabetes mellitus	0.00061792	0.048469	0.0665109	0.5949	0.998815	1.12
rs11231341	62848487	C	D65-D69 Coagulation defects, purpura and other haemorrhagic conditions	-0.00041791	0.049	0.19	0.001765	genotyped	0.935
rs78176967	62825317	T	H60 Otitis externa	0.00029528	0.050318	0.0665109	0.5949	0.998815	1.26
rs78176967	62825317	T	peritonitis	0.00047461	0.051732	0.0665109	0.5949	0.998815	1.15
rs78176967	62825317	T	Body fat percentage	0.041846	0.05198	0.0665109	0.5949	0.998815	-
rs78176967	62825317	T	miscarriage	-0.00067706	0.052237	0.0665109	0.5949	0.998815	0.834
rs78176967	62825317	T	J60-J70 Lung diseases due to external agents	0.00039483	0.052523	0.0665109	0.5949	0.998815	1.18
rs78176967	62825317	T	fracture upper limb & shoulder	0.00076582	0.052572	0.0665109	0.5949	0.998815	1.09
rs11231341	62848487	C	A30-A49 Other bacterial diseases	0.00055665	0.053489	0.19	0.001765	genotyped	1.05
rs11231341	62848487	C	N80 Endometriosis	0.00090696	0.054156	0.19	0.001765	genotyped	1.05
rs11231341	62848487	C	J33 Nasal polyp	-0.00044785	0.055021	0.19	0.001765	genotyped	0.944
rs11231341	62848487	C	Hand grip strength (left) / Hand grip strength (right)	-0.00097945	0.055146	0.19	0.001765	genotyped	-
rs78176967	62825317	T	D75 Other diseases of blood and blood-forming organs	-0.00031248	0.055492	0.0665109	0.5949	0.998815	0.811
rs11231341	62848487	C	diabetes	-0.0010209	0.056117	0.19	0.001765	genotyped	0.977
rs78176967	62825317	T	K11 Diseases of salivary glands	0.00039512	0.057249	0.0665109	0.5949	0.998815	1.18
rs78176967	62825317	T	Cereal intake	-0.021036	0.057704	0.0665109	0.5949	0.998815	-
rs78176967	62825317	T	allergy or anaphylactic reaction to food	0.00053477	0.057759	0.0665109	0.5949	0.998815	1.13
rs11231341	62848487	C	viral infection	-0.00044564	0.058076	0.19	0.001765	genotyped	0.944
rs11231341	62848487	C	M25 Other joint disorders, not elsewhere classified	-0.00088367	0.058081	0.19	0.001765	genotyped	0.972
rs78176967	62825317	T	Usual walking pace	-0.0044515	0.058571	0.0665109	0.5949	0.998815	-
rs11231341	62848487	C	M06 Other rheumatoid arthritis	0.00051089	0.058667	0.19	0.001765	genotyped	1.05
rs11231341	62848487	C	I21 Acute myocardial infarction	0.00068293	0.059279	0.19	0.001765	genotyped	1.04
rs78176967	62825317	T	O68 Labour and delivery complicated by foetal stress [distress]	-0.0012679	0.059398	0.0665109	0.5949	0.998815	0.917
rs11231341	62848487	C	C00-C14 Malignant neoplasms of lip, oral cavity and pharynx	0.00021221	0.059571	0.19	0.001765	genotyped	1.13
rs78176967	62825317	T	Tea intake	0.021159	0.059933	0.0665109	0.5949	0.998815	-
rs78176967	62825317	T	J92 Pleural plaque	0.00033785	0.060132	0.0665109	0.5949	0.998815	1.2
rs11231341	62848487	C	measles / morbillivirus	-0.00028903	0.060603	0.19	0.001765	genotyped	0.916
rs78176967	62825317	T	gastric/stomach ulcers	0.00066634	0.060811	0.0665109	0.5949	0.998815	1.1
rs11231341	62848487	C	M05-M14 Inflammatory polyarthropathies	-0.00103	0.061349	0.19	0.001765	genotyped	0.977
rs78176967	62825317	T	C56 Malignant neoplasm of ovary	-0.00062607	0.062342	0.0665109	0.5949	0.998815	0.833
rs11231341	62848487	C	other joint disorder	0.00048678	0.062427	0.19	0.001765	genotyped	1.05
rs11231341	62848487	C	O85-O92 Complications predominantly related to the puerperium	-0.0003532	0.064617	0.19	0.001765	genotyped	0.88
rs11231341	62848487	C	L80-L99 Other disorders of the skin and subcutaneous tissue	0.00095078	0.064702	0.19	0.001765	genotyped	1.03
rs78176967	62825317	T	Trunk fat percentage	0.045824	0.064767	0.0665109	0.5949	0.998815	-
rs78176967	62825317	T	C64-C68 Malignant neoplasms of urinary tract	0.00049298	0.065277	0.0665109	0.5949	0.998815	1.13
rs11231341	62848487	C	I46 Cardiac arrest	-0.00023622	0.065388	0.19	0.001765	genotyped	0.902
rs11231341	62848487	C	Neutrophill count	0.0058881	0.065565	0.19	0.001765	genotyped	-
rs78176967	62825317	T	O26 Maternal care for other conditions predominantly related to pregnancy	-0.00092224	0.06615	0.0665109	0.5949	0.998815	0.89
rs78176967	62825317	T	J33 Nasal polyp	0.00067235	0.066372	0.0665109	0.5949	0.998815	1.09
rs11231341	62848487	C	I84 Haemorrhoids	0.0011241	0.066683	0.19	0.001765	genotyped	1.02
rs11231341	62848487	C	N86 Erosion and ectropion of cervix uteri	0.00042187	0.068365	0.19	0.001765	genotyped	1.11
rs11231341	62848487	C	M21 Other acquired deformities of limbs	0.00031176	0.068788	0.19	0.001765	genotyped	1.08
rs78176967	62825317	T	O47 False labour	-0.00070441	0.069066	0.0665109	0.5949	0.998815	0.86
rs11231341	62848487	C	M60-M63 Disorders of muscles	-0.00025401	0.069916	0.19	0.001765	genotyped	0.911
rs11231341	62848487	C	nervous breakdown	0.00018679	0.070062	0.19	0.001765	genotyped	1.14
rs11231341	62848487	C	O46 Antepartum haemorrhage, not elsewhere classified	0.00035085	0.070223	0.19	0.001765	genotyped	1.13
rs11231341	62848487	C	inflammatory bowel disease	0.00044193	0.070744	0.19	0.001765	genotyped	1.05
rs78176967	62825317	T	I22 Subsequent myocardial infarction	-0.00031588	0.071457	0.0665109	0.5949	0.998815	0.834
rs78176967	62825317	T	appendicitis	0.00068208	0.072635	0.0665109	0.5949	0.998815	1.08
rs78176967	62825317	T	hepatitis	-0.00053041	0.072917	0.0665109	0.5949	0.998815	0.898
rs11231341	62848487	C	N60-N64 Disorders of breast	-0.00054162	0.073056	0.19	0.001765	genotyped	0.959
rs11231341	62848487	C	H18 Other disorders of cornea	-0.00018803	0.073969	0.19	0.001765	genotyped	0.885
rs78176967	62825317	T	Leg fat mass (left)	0.0093971	0.074254	0.0665109	0.5949	0.998815	-
rs78176967	62825317	T	C18 Malignant neoplasm of colon	0.00056349	0.074675	0.0665109	0.5949	0.998815	1.1
rs78176967	62825317	T	M22 Disorders of patella	-0.00035578	0.074722	0.0665109	0.5949	0.998815	0.853
rs11231341	62848487	C	Number of self-reported cancers	0.0014611	0.074851	0.19	0.001765	genotyped	-
rs78176967	62825317	T	G55 Nerve root and plexus compressions in diseases classified elsewhere	0.00072722	0.075066	0.0665109	0.5949	0.998815	1.08
rs11231341	62848487	C	Leg fat percentage (right)	-0.02128	0.075546	0.19	0.001765	genotyped	-
rs11231341	62848487	C	H54 Blindness and low vision	-0.00021837	0.075734	0.19	0.001765	genotyped	0.901
rs11231341	62848487	C	eczema/dermatitis	-0.00074187	0.075769	0.19	0.001765	genotyped	0.971
rs78176967	62825317	T	L98 Other disorders of skin and subcutaneous tissue, not elsewhere classified	0.00085219	0.077405	0.0665109	0.5949	0.998815	1.07
rs11231341	62848487	C	H49-H52 Disorders of ocular muscles, binocular movement, accommodation and refraction	0.00039929	0.077662	0.19	0.001765	genotyped	1.06
rs11231341	62848487	C	I80-I89 Diseases of veins, lymphatic vessels and lymph nodes, not elsewhere classified	0.0013511	0.077768	0.19	0.001765	genotyped	1.02
rs78176967	62825317	T	B00-B09 Viral infections characterized by skin and mucous membrane lesions	0.00045911	0.079754	0.0665109	0.5949	0.998815	1.13
rs11231341	62848487	C	I85 Oesophageal varices	0.00016559	0.080683	0.19	0.001765	genotyped	1.14
rs78176967	62825317	T	prostate problem (not cancer)	-0.0019934	0.080971	0.0665109	0.5949	0.998815	0.946
rs78176967	62825317	T	Weight	0.081701	0.082126	0.0665109	0.5949	0.998815	-
rs78176967	62825317	T	Platelet count	0.31655	0.082556	0.0665109	0.5949	0.998815	-
rs11231341	62848487	C	M89 Other disorders of bone	-0.00028192	0.083517	0.19	0.001765	genotyped	0.926
rs78176967	62825317	T	oesophageal disorder	-0.0017611	0.084008	0.0665109	0.5949	0.998815	0.972
rs11231341	62848487	C	Monocyte percentage	-0.0082751	0.084216	0.19	0.001765	genotyped	-
rs78176967	62825317	T	M35 Other systemic involvement of connective tissue	0.00048676	0.085724	0.0665109	0.5949	0.998815	1.11
rs78176967	62825317	T	D06 Carcinoma in situ of cervix uteri	0.0008761	0.085727	0.0665109	0.5949	0.998815	1.11
rs78176967	62825317	T	N03 Chronic nephritic syndrome	-0.00032941	0.086102	0.0665109	0.5949	0.998815	0.854
rs11231341	62848487	C	Waist circumference	-0.045684	0.086231	0.19	0.001765	genotyped	-
rs78176967	62825317	T	other neurological problem	0.00085095	0.087099	0.0665109	0.5949	0.998815	1.06
rs78176967	62825317	T	K58 Irritable bowel syndrome	-0.00081957	0.088148	0.0665109	0.5949	0.998815	0.94
rs78176967	62825317	T	M17 Gonarthrosis [arthrosis of knee]	-0.0014936	0.088338	0.0665109	0.5949	0.998815	0.968
rs11231341	62848487	C	M70 Soft tissue disorders related to use, overuse and pressure	0.00028508	0.088492	0.19	0.001765	genotyped	1.08
rs78176967	62825317	T	Weight	0.079189	0.089663	0.0665109	0.5949	0.998815	-
rs11231341	62848487	C	H11 Other disorders of conjunctiva	0.00019457	0.089744	0.19	0.001765	genotyped	1.11
rs78176967	62825317	T	substance abuse/dependency	0.00028956	0.090324	0.0665109	0.5949	0.998815	1.19
rs11231341	62848487	C	Body mass index (BMI)	-0.017411	0.090565	0.19	0.001765	genotyped	-
rs11231341	62848487	C	haematology	-0.00052854	0.092316	0.19	0.001765	genotyped	0.962
rs78176967	62825317	T	J96 Respiratory failure, not elsewhere classified	-0.00049404	0.092445	0.0665109	0.5949	0.998815	0.903
rs78176967	62825317	T	I77 Other disorders of arteries and arterioles	-0.00041454	0.092493	0.0665109	0.5949	0.998815	0.886
rs11231341	62848487	C	N89 Other noninflammatory disorders of vagina	-0.00050866	0.092905	0.19	0.001765	genotyped	0.929
rs11231341	62848487	C	L30 Other dermatitis	-0.00027166	0.093377	0.19	0.001765	genotyped	0.928
rs11231341	62848487	C	J31 Chronic rhinitis, nasopharyngitis and pharyngitis	-0.00020582	0.093765	0.19	0.001765	genotyped	0.906
rs11231341	62848487	C	K41 Femoral hernia	0.00017529	0.093779	0.19	0.001765	genotyped	1.12
rs78176967	62825317	T	N35 Urethral stricture	0.00062367	0.093889	0.0665109	0.5949	0.998815	1.08
rs78176967	62825317	T	H00 Hordeolum and chalazion	-0.00046931	0.094529	0.0665109	0.5949	0.998815	0.9
rs11231341	62848487	C	Dried fruit intake	0.0061922	0.094651	0.19	0.001765	genotyped	-
rs11231341	62848487	C	J93 Pneumothorax	-0.00020142	0.09491	0.19	0.001765	genotyped	0.905
rs78176967	62825317	T	Hand grip strength (left) / Hand grip strength (right)	0.0013351	0.095711	0.0665109	0.5949	0.998815	-
rs11231341	62848487	C	N95 Menopausal and other perimenopausal disorders	-0.0012625	0.096301	0.19	0.001765	genotyped	0.972
rs11231341	62848487	C	renal/kidney failure	-0.00018279	0.096469	0.19	0.001765	genotyped	0.897
rs11231341	62848487	C	N97 Female infertility	0.00040217	0.096629	0.19	0.001765	genotyped	1.09
rs11231341	62848487	C	peripheral nerve disorder	-0.00032744	0.097313	0.19	0.001765	genotyped	0.941
rs78176967	62825317	T	M60-M63 Disorders of muscles	0.00036426	0.097614	0.0665109	0.5949	0.998815	1.14
rs78176967	62825317	T	Number of days/week of moderate physical activity 10+ minutes	-0.015223	0.097717	0.0665109	0.5949	0.998815	-
rs11231341	62848487	C	F30-F39 Mood [affective] disorders	-0.00075386	0.098708	0.19	0.001765	genotyped	0.975
rs11231341	62848487	C	G55 Nerve root and plexus compressions in diseases classified elsewhere	-0.00042973	0.098865	0.19	0.001765	genotyped	0.956
rs78176967	62825317	T	E10-E14 Diabetes mellitus	0.0014	0.09941	0.0665109	0.5949	0.998815	1.03
rs78176967	62825317	T	H52 Disorders of refraction and accommodation	-0.00045691	0.1001	0.0665109	0.5949	0.998815	0.9
rs11231341	62848487	C	L08 Other local infections of skin and subcutaneous tissue	0.00024037	0.1005	0.19	0.001765	genotyped	1.08
rs78176967	62825317	T	urinary frequency / incontinence	0.0004053	0.10211	0.0665109	0.5949	0.998815	1.12
rs11231341	62848487	C	D73 Diseases of spleen	-0.00015642	0.10264	0.19	0.001765	genotyped	0.884
rs78176967	62825317	T	gall bladder disease	0.00089672	0.1039	0.0665109	0.5949	0.998815	1.05
rs11231341	62848487	C	hayfever/allergic rhinitis	-0.00097571	0.10418	0.19	0.001765	genotyped	0.982
rs11231341	62848487	C	A41 Other septicaemia	0.00041214	0.10433	0.19	0.001765	genotyped	1.05
rs78176967	62825317	T	J30-J39 Other diseases of upper respiratory tract	0.0012444	0.10456	0.0665109	0.5949	0.998815	1.04
rs11231341	62848487	C	N42 Other disorders of prostate	0.00053587	0.10492	0.19	0.001765	genotyped	1.08
rs78176967	62825317	T	M21 Other acquired deformities of limbs	-0.00043568	0.10504	0.0665109	0.5949	0.998815	0.898
rs11231341	62848487	C	clotting disorder/excessive bleeding	-0.00019188	0.10642	0.19	0.001765	genotyped	0.907
rs78176967	62825317	T	E65-E68 Obesity and other hyperalimentation	0.0010605	0.10709	0.0665109	0.5949	0.998815	1.04
rs11231341	62848487	C	Non-oily fish intake	0.0032546	0.10718	0.19	0.001765	genotyped	-
rs78176967	62825317	T	Number of full brothers	0.0076644	0.10777	0.0665109	0.5949	0.998815	-
rs78176967	62825317	T	diabetes	0.0013474	0.1081	0.0665109	0.5949	0.998815	1.03
rs78176967	62825317	T	M10 Gout	0.00058647	0.10943	0.0665109	0.5949	0.998815	1.08
rs78176967	62825317	T	Basophill count	0.00025171	0.10972	0.0665109	0.5949	0.998815	-
rs78176967	62825317	T	I46 Cardiac arrest	0.00032171	0.10974	0.0665109	0.5949	0.998815	1.15
rs78176967	62825317	T	H26 Other cataract	-0.0011993	0.11003	0.0665109	0.5949	0.998815	0.965
rs11231341	62848487	C	Reticulocyte count	-8.911e-05	0.11106	0.19	0.001765	genotyped	-
rs11231341	62848487	C	J90 Pleural effusion, not elsewhere classified	0.00047313	0.11142	0.19	0.001765	genotyped	1.04
rs11231341	62848487	C	N43 Hydrocele and spermatocele	0.00052694	0.11155	0.19	0.001765	genotyped	1.08
rs78176967	62825317	T	I26-I28 Pulmonary heart disease and diseases of pulmonary circulation	0.00068314	0.11163	0.0665109	0.5949	0.998815	1.07
rs11231341	62848487	C	neck problem/injury	0.00037595	0.11452	0.19	0.001765	genotyped	1.05
rs78176967	62825317	T	E66 Obesity	0.0010358	0.11453	0.0665109	0.5949	0.998815	1.04
rs11231341	62848487	C	D68 Other coagulation defects	-0.00019873	0.11692	0.19	0.001765	genotyped	0.915
rs11231341	62848487	C	N81 Female genital prolapse	-0.0012225	0.11703	0.19	0.001765	genotyped	0.975
rs11231341	62848487	C	K25 Gastric ulcer	0.00042449	0.11748	0.19	0.001765	genotyped	1.04
rs11231341	62848487	C	O03 Spontaneous abortion	0.00043871	0.11749	0.19	0.001765	genotyped	1.08
rs78176967	62825317	T	Neutrophill count	-0.0078364	0.1183	0.0665109	0.5949	0.998815	-
rs11231341	62848487	C	F32 Depressive episode	-0.00068613	0.11837	0.19	0.001765	genotyped	0.975
rs78176967	62825317	T	D04 Carcinoma in situ of skin	0.0003066	0.11918	0.0665109	0.5949	0.998815	1.15
rs78176967	62825317	T	H60-H62 Diseases of external ear	0.00038704	0.11938	0.0665109	0.5949	0.998815	1.12
rs11231341	62848487	C	G40-G47 Episodic and paroxysmal disorders	-0.00075488	0.11954	0.19	0.001765	genotyped	0.977
rs11231341	62848487	C	sarcoidosis	-0.00018184	0.1202	0.19	0.001765	genotyped	0.909
rs11231341	62848487	C	D86 Sarcoidosis	0.00014952	0.1204	0.19	0.001765	genotyped	1.12
rs11231341	62848487	C	K70 Alcoholic liver disease	0.00018758	0.12045	0.19	0.001765	genotyped	1.1
rs11231341	62848487	C	gastric/stomach ulcers	-0.00035165	0.12056	0.19	0.001765	genotyped	0.952
rs78176967	62825317	T	Mean corpuscular haemoglobin concentration	0.0055742	0.12063	0.0665109	0.5949	0.998815	-
rs11231341	62848487	C	back pain	-0.00030116	0.12165	0.19	0.001765	genotyped	0.945
rs78176967	62825317	T	L89 Decubitus ulcer	-0.00025291	0.12252	0.0665109	0.5949	0.998815	0.846
rs78176967	62825317	T	L60-L75 Disorders of skin appendages	-0.0010048	0.12307	0.0665109	0.5949	0.998815	0.959
rs11231341	62848487	C	L97 Ulcer of lower limb, not elsewhere classified	0.00020799	0.12356	0.19	0.001765	genotyped	1.09
rs11231341	62848487	C	H52 Disorders of refraction and accommodation	0.00027219	0.1243	0.19	0.001765	genotyped	1.06
rs78176967	62825317	T	high cholesterol	-0.0019507	0.12459	0.0665109	0.5949	0.998815	0.982
rs78176967	62825317	T	anal problem	0.00036475	0.12592	0.0665109	0.5949	0.998815	1.12
rs78176967	62825317	T	Reticulocyte count	0.00013415	0.1263	0.0665109	0.5949	0.998815	-
rs11231341	62848487	C	Number of operations, self-reported	-0.0058066	0.12708	0.19	0.001765	genotyped	-
rs11231341	62848487	C	Monocyte count	-0.00054607	0.12729	0.19	0.001765	genotyped	-
rs78176967	62825317	T	L57 Skin changes due to chronic exposure to nonionising radiation	-0.00048293	0.12742	0.0665109	0.5949	0.998815	0.919
rs78176967	62825317	T	O75 Other complications of labour and delivery, not elsewhere classified	-0.00050451	0.12802	0.0665109	0.5949	0.998815	0.861
rs11231341	62848487	C	N35 Urethral stricture	-0.00036105	0.12809	0.19	0.001765	genotyped	0.955
rs11231341	62848487	C	F31 Bipolar affective disorder	-0.00019755	0.12858	0.19	0.001765	genotyped	0.92
rs78176967	62825317	T	haematology	0.00074856	0.12865	0.0665109	0.5949	0.998815	1.06
rs78176967	62825317	T	N75 Diseases of Bartholin's gland	0.00049271	0.12893	0.0665109	0.5949	0.998815	1.17
rs11231341	62848487	C	H90-H95 Other disorders of ear	-0.00042233	0.13079	0.19	0.001765	genotyped	0.962
rs11231341	62848487	C	N70-N77 Inflammatory diseases of female pelvic organs	0.00088271	0.13192	0.19	0.001765	genotyped	1.03
rs11231341	62848487	C	C81-C96 Malignant neoplasms, stated or presumed to be primary, of lymphoid, haematopoietic and related tissue	-0.00032989	0.13256	0.19	0.001765	genotyped	0.952
rs11231341	62848487	C	G35-G37 Demyelinating diseases of the central nervous system	-0.00023939	0.1338	0.19	0.001765	genotyped	0.936
rs78176967	62825317	T	J32 Chronic sinusitis	0.00048472	0.13392	0.0665109	0.5949	0.998815	1.09
rs78176967	62825317	T	Standing height	-0.024744	0.13427	0.0665109	0.5949	0.998815	-
rs78176967	62825317	T	O46 Antepartum haemorrhage, not elsewhere classified	-0.0004551	0.13492	0.0665109	0.5949	0.998815	0.852
rs78176967	62825317	T	E15-E16 Other disorders of glucose regulation and pancreatic internal secretion	0.00029657	0.13558	0.0665109	0.5949	0.998815	1.14
rs11231341	62848487	C	muscle/soft tissue problem	-0.00056848	0.13585	0.19	0.001765	genotyped	0.972
rs78176967	62825317	T	Leg fat percentage (left)	0.026579	0.13682	0.0665109	0.5949	0.998815	-
rs78176967	62825317	T	I69 Sequelae of cerebrovascular disease	-0.00034311	0.13703	0.0665109	0.5949	0.998815	0.892
rs78176967	62825317	T	thyroid problem (not cancer)	0.0013664	0.13754	0.0665109	0.5949	0.998815	1.03
rs78176967	62825317	T	malabsorption/coeliac disease	0.00040032	0.13897	0.0665109	0.5949	0.998815	1.1
rs78176967	62825317	T	cervical spondylosis	-0.00052266	0.13929	0.0665109	0.5949	0.998815	0.929
rs11231341	62848487	C	N62 Hypertrophy of breast	-0.00017587	0.14021	0.19	0.001765	genotyped	0.915
rs11231341	62848487	C	J98 Other respiratory disorders	-0.00034679	0.1403	0.19	0.001765	genotyped	0.956
rs11231341	62848487	C	N73 Other female pelvic inflammatory diseases	0.0005908	0.14117	0.19	0.001765	genotyped	1.05
rs78176967	62825317	T	heart attack/myocardial infarction	-0.00089755	0.14152	0.0665109	0.5949	0.998815	0.961
rs11231341	62848487	C	M51 Other intervertebral disk disorders	-0.00051212	0.1439	0.19	0.001765	genotyped	0.971
rs11231341	62848487	C	osteomyelitis	-0.00015354	0.14608	0.19	0.001765	genotyped	0.905
rs11231341	62848487	C	M47 Spondylosis	0.00051642	0.14751	0.19	0.001765	genotyped	1.03
rs11231341	62848487	C	H01 Other inflammation of eyelid	0.00014651	0.14774	0.19	0.001765	genotyped	1.11
rs78176967	62825317	T	M05-M14 Inflammatory polyarthropathies	0.0012484	0.14837	0.0665109	0.5949	0.998815	1.03
rs78176967	62825317	T	L90 Atrophic disorders of skin	-0.00049991	0.14859	0.0665109	0.5949	0.998815	0.928
rs78176967	62825317	T	Impedance of leg (left)	-0.15519	0.14928	0.0665109	0.5949	0.998815	-
rs78176967	62825317	T	E16 Other disorders of pancreatic internal secretion	0.00028572	0.14986	0.0665109	0.5949	0.998815	1.14
rs78176967	62825317	T	H43-H45 Disorders of vitreous body and globe	0.0003882	0.15026	0.0665109	0.5949	0.998815	1.1
rs78176967	62825317	T	F41 Other anxiety disorders	-0.00071723	0.15032	0.0665109	0.5949	0.998815	0.951
rs11231341	62848487	C	K26 Duodenal ulcer	-0.00033299	0.15049	0.19	0.001765	genotyped	0.956
rs11231341	62848487	C	N39 Other disorders of urinary system	-0.00080249	0.15064	0.19	0.001765	genotyped	0.982
rs78176967	62825317	T	O03 Spontaneous abortion	-0.00063119	0.15166	0.0665109	0.5949	0.998815	0.9
rs11231341	62848487	C	Body mass index (BMI)	-0.014626	0.15201	0.19	0.001765	genotyped	-
rs11231341	62848487	C	tropical & travel-related infections	-0.00014081	0.15222	0.19	0.001765	genotyped	0.9
rs78176967	62825317	T	gastritis/gastric erosions	0.00023798	0.15224	0.0665109	0.5949	0.998815	1.17
rs11231341	62848487	C	other neurological problem	-0.00045261	0.15335	0.19	0.001765	genotyped	0.968
rs11231341	62848487	C	L53 Other erythematous conditions	0.00013714	0.15371	0.19	0.001765	genotyped	1.11
rs11231341	62848487	C	venous thromboembolic disease	-0.00059568	0.15387	0.19	0.001765	genotyped	0.977
rs11231341	62848487	C	emphysema/chronic bronchitis	0.00054987	0.15434	0.19	0.001765	genotyped	1.03
rs11231341	62848487	C	H53-H54 Visual disturbances and blindness	-0.00036287	0.15485	0.19	0.001765	genotyped	0.961
rs78176967	62825317	T	L43 Lichen planus	0.00021907	0.15501	0.0665109	0.5949	0.998815	1.18
rs78176967	62825317	T	J95-J99 Other diseases of the respiratory system	-0.00067393	0.15539	0.0665109	0.5949	0.998815	0.948
rs11231341	62848487	C	N94 Pain and other conditions associated with female genital organs and menstrual cycle	0.00062614	0.15573	0.19	0.001765	genotyped	1.04
rs11231341	62848487	C	heart attack/myocardial infarction	0.00055168	0.15624	0.19	0.001765	genotyped	1.02
rs78176967	62825317	T	J40 Bronchitis, not specified as acute or chronic	-0.00023237	0.15725	0.0665109	0.5949	0.998815	0.858
rs11231341	62848487	C	N63 Unspecified lump in breast	-0.00023135	0.15795	0.19	0.001765	genotyped	0.94
rs78176967	62825317	T	I89 Other non-infective disorders of lymphatic vessels and lymph nodes	-0.00023661	0.15801	0.0665109	0.5949	0.998815	0.861
rs11231341	62848487	C	N30-N39 Other diseases of urinary system	-0.00095307	0.1606	0.19	0.001765	genotyped	0.986
rs78176967	62825317	T	K40 Inguinal hernia	0.0010827	0.16078	0.0665109	0.5949	0.998815	1.03
rs11231341	62848487	C	G80-G83 Cerebral palsy and other paralytic syndromes	-0.00026841	0.1624	0.19	0.001765	genotyped	0.949
rs78176967	62825317	T	venous thromboembolic disease	0.00091498	0.16271	0.0665109	0.5949	0.998815	1.04
rs78176967	62825317	T	mania/bipolar disorder/manic depression	0.00030885	0.16277	0.0665109	0.5949	0.998815	1.12
rs78176967	62825317	T	B25-B34 Other viral diseases	0.00039964	0.16339	0.0665109	0.5949	0.998815	1.09
rs78176967	62825317	T	deep venous thrombosis (dvt)	0.00080913	0.16445	0.0665109	0.5949	0.998815	1.04
rs11231341	62848487	C	H60-H62 Diseases of external ear	-0.00022011	0.16464	0.19	0.001765	genotyped	0.939
rs11231341	62848487	C	cataract	-0.00042972	0.16498	0.19	0.001765	genotyped	0.969
rs11231341	62848487	C	B15-B19 Viral hepatitis	0.0001383	0.1662	0.19	0.001765	genotyped	1.11
rs11231341	62848487	C	nasal/sinus disorder	-0.00043722	0.16652	0.19	0.001765	genotyped	0.969
rs78176967	62825317	T	H49-H52 Disorders of ocular muscles, binocular movement, accommodation and refraction	-0.0004904	0.16723	0.0665109	0.5949	0.998815	0.933
rs78176967	62825317	T	M41 Scoliosis	-0.00029143	0.16731	0.0665109	0.5949	0.998815	0.891
rs78176967	62825317	T	I42 Cardiomyopathy	0.00031967	0.16734	0.0665109	0.5949	0.998815	1.11
rs11231341	62848487	C	N45 Orchitis and epididymitis	-0.00035975	0.16785	0.19	0.001765	genotyped	0.92
rs78176967	62825317	T	M47 Spondylosis	-0.00076956	0.16894	0.0665109	0.5949	0.998815	0.958
rs78176967	62825317	T	N86 Erosion and ectropion of cervix uteri	-0.00050007	0.16904	0.0665109	0.5949	0.998815	0.884
rs11231341	62848487	C	M67 Other disorders of synovium and tendon	0.00035224	0.16905	0.19	0.001765	genotyped	1.04
rs11231341	62848487	C	M46 Other inflammatory spondylopathies	0.00020329	0.16983	0.19	0.001765	genotyped	1.07
rs11231341	62848487	C	other respiratory problems	0.00038633	0.17065	0.19	0.001765	genotyped	1.04
rs11231341	62848487	C	K31 Other diseases of stomach and duodenum	-0.00047992	0.17068	0.19	0.001765	genotyped	0.972
rs78176967	62825317	T	C43-C44 Melanoma and other malignant neoplasms of skin	-0.0010847	0.17154	0.0665109	0.5949	0.998815	0.972
rs11231341	62848487	C	N18 Chronic renal failure	-0.00037753	0.17238	0.19	0.001765	genotyped	0.965
rs11231341	62848487	C	J38 Diseases of vocal cords and larynx, not elsewhere classified	-0.0002367	0.17266	0.19	0.001765	genotyped	0.945
rs11231341	62848487	C	M19 Other arthrosis	-0.00070293	0.1729	0.19	0.001765	genotyped	0.982
rs11231341	62848487	C	anxiety/panic attacks	-0.00042534	0.17344	0.19	0.001765	genotyped	0.969
rs78176967	62825317	T	Hand grip strength (left)	-0.038131	0.17382	0.0665109	0.5949	0.998815	-
rs78176967	62825317	T	G60-G64 Polyneuropathies and other disorders of the peripheral nervous system	0.00037313	0.17484	0.0665109	0.5949	0.998815	1.09
rs78176967	62825317	T	I12 Hypertensive renal disease	-0.00034457	0.17624	0.0665109	0.5949	0.998815	0.91
rs78176967	62825317	T	C67 Malignant neoplasm of bladder	0.00024482	0.17635	0.0665109	0.5949	0.998815	1.14
rs78176967	62825317	T	H54 Blindness and low vision	0.0002607	0.17659	0.0665109	0.5949	0.998815	1.13
rs78176967	62825317	T	nasal/sinus disorder	0.00067001	0.17663	0.0665109	0.5949	0.998815	1.05
rs11231341	62848487	C	F05 Delirium, not induced by alcohol and other psychoactive substances	-0.00013451	0.17684	0.19	0.001765	genotyped	0.907
rs11231341	62848487	C	B95 Streptococcus and staphylococcus as the cause of diseases classified to other chapters	0.00035688	0.17727	0.19	0.001765	genotyped	1.04
rs78176967	62825317	T	varicella zoster virus	0.00038228	0.17876	0.0665109	0.5949	0.998815	1.09
rs11231341	62848487	C	Leg fat mass (right)	-0.0046092	0.17927	0.19	0.001765	genotyped	-
rs11231341	62848487	C	H50 Other strabismus	0.00016971	0.17983	0.19	0.001765	genotyped	1.08
rs78176967	62825317	T	Pork intake	0.0038447	0.18015	0.0665109	0.5949	0.998815	-
rs78176967	62825317	T	I26 Pulmonary embolism	0.00052034	0.18192	0.0665109	0.5949	0.998815	1.06
rs11231341	62848487	C	dyspepsia / indigestion	-0.00012651	0.18256	0.19	0.001765	genotyped	0.904
rs78176967	62825317	T	I31 Other diseases of pericardium	0.00028544	0.18286	0.0665109	0.5949	0.998815	1.12
rs11231341	62848487	C	Nucleated red blood cell percentage	-0.0014125	0.18302	0.19	0.001765	genotyped	-
rs11231341	62848487	C	E86 Volume depletion	0.00029343	0.18345	0.19	0.001765	genotyped	1.04
rs11231341	62848487	C	K91 Postprocedural disorders of digestive system, not elsewhere classified	-0.00021936	0.18387	0.19	0.001765	genotyped	0.944
rs11231341	62848487	C	N28 Other disorders of kidney and ureter, not elsewhere classified	-0.00026908	0.18408	0.19	0.001765	genotyped	0.954
rs11231341	62848487	C	Leg fat percentage (left)	-0.015113	0.1844	0.19	0.001765	genotyped	-
rs11231341	62848487	C	K58 Irritable bowel syndrome	0.00040621	0.1848	0.19	0.001765	genotyped	1.03
rs11231341	62848487	C	benign breast lump	-0.00034667	0.18532	0.19	0.001765	genotyped	0.936
rs11231341	62848487	C	K21 Gastro-oesophageal reflux disease	-0.00080155	0.18537	0.19	0.001765	genotyped	0.985
rs11231341	62848487	C	B00-B09 Viral infections characterized by skin and mucous membrane lesions	-0.00022106	0.18561	0.19	0.001765	genotyped	0.944
rs78176967	62825317	T	L55-L59 Radiation-related disorders of the skin and subcutaneous tissue	-0.00042907	0.18636	0.0665109	0.5949	0.998815	0.931
rs78176967	62825317	T	Comparative height size at age 10	-0.0030074	0.18659	0.0665109	0.5949	0.998815	-
rs78176967	62825317	T	K42 Umbilical hernia	0.0005202	0.18772	0.0665109	0.5949	0.998815	1.06
rs78176967	62825317	T	M80-M85 Disorders of bone density and structure	0.00079812	0.18937	0.0665109	0.5949	0.998815	1.04
rs11231341	62848487	C	cervical problem	0.00033597	0.19043	0.19	0.001765	genotyped	1.07
rs11231341	62848487	C	Arm fat percentage (right)	-0.02145	0.19086	0.19	0.001765	genotyped	-
rs11231341	62848487	C	M45-M49 Spondylopathies	0.00057349	0.19142	0.19	0.001765	genotyped	1.02
rs11231341	62848487	C	E89 Postprocedural endocrine and metabolic disorders, not elsewhere classified	-0.00019619	0.19398	0.19	0.001765	genotyped	0.94
rs78176967	62825317	T	J35 Chronic diseases of tonsils and adenoids	-0.00026761	0.19599	0.0665109	0.5949	0.998815	0.895
rs11231341	62848487	C	Leg fat mass (left)	-0.0043327	0.1966	0.19	0.001765	genotyped	-
rs78176967	62825317	T	sarcoidosis	0.00023704	0.19669	0.0665109	0.5949	0.998815	1.13
rs11231341	62848487	C	M86-M90 Other osteopathies	-0.00029949	0.19769	0.19	0.001765	genotyped	0.961
rs11231341	62848487	C	mania/bipolar disorder/manic depression	-0.00018151	0.19806	0.19	0.001765	genotyped	0.937
rs11231341	62848487	C	Number in household	-0.0034644	0.19913	0.19	0.001765	genotyped	-
rs11231341	62848487	C	K00-K14 Diseases of oral cavity, salivary glands and jaws	0.00065312	0.19915	0.19	0.001765	genotyped	1.02
rs78176967	62825317	T	inflammatory bowel disease	-0.00049154	0.20018	0.0665109	0.5949	0.998815	0.944
rs11231341	62848487	C	L90 Atrophic disorders of skin	0.00028239	0.20043	0.19	0.001765	genotyped	1.04
rs11231341	62848487	C	varicella zoster virus	-0.00023148	0.20145	0.19	0.001765	genotyped	0.951
rs11231341	62848487	C	Body fat percentage	-0.017507	0.20208	0.19	0.001765	genotyped	-
rs78176967	62825317	T	helicobacter pylori	0.00028675	0.20215	0.0665109	0.5949	0.998815	1.11
rs11231341	62848487	C	D69 Purpura and other haemorrhagic conditions	-0.00021586	0.20258	0.19	0.001765	genotyped	0.947
rs78176967	62825317	T	M66 Spontaneous rupture of synovium and tendon	-0.00019104	0.20342	0.0665109	0.5949	0.998815	0.86
rs11231341	62848487	C	deep venous thrombosis (dvt)	-0.00046982	0.2053	0.19	0.001765	genotyped	0.976
rs11231341	62848487	C	N12 Tubulo-interstitial nephritis, not specified as acute or chronic	0.00015906	0.20572	0.19	0.001765	genotyped	1.08
rs78176967	62825317	T	O70 Perineal laceration during delivery	-0.001049	0.20606	0.0665109	0.5949	0.998815	0.956
rs78176967	62825317	T	E53 Deficiency of other B group vitamins	0.00022387	0.20637	0.0665109	0.5949	0.998815	1.13
rs78176967	62825317	T	Salad / raw vegetable intake	0.0096589	0.2064	0.0665109	0.5949	0.998815	-
rs78176967	62825317	T	K74 Fibrosis and cirrhosis of liver	0.00023695	0.20668	0.0665109	0.5949	0.998815	1.13
rs11231341	62848487	C	Haematocrit percentage	-0.0081739	0.20746	0.19	0.001765	genotyped	-
rs11231341	62848487	C	H72 Perforation of tympanic membrane	-0.00016426	0.20822	0.19	0.001765	genotyped	0.933
rs78176967	62825317	T	ovarian problem	0.00095192	0.20906	0.0665109	0.5949	0.998815	1.06
rs78176967	62825317	T	N73 Other female pelvic inflammatory diseases	-0.00079206	0.20919	0.0665109	0.5949	0.998815	0.937
rs78176967	62825317	T	Reticulocyte percentage	0.0024221	0.20968	0.0665109	0.5949	0.998815	-
rs78176967	62825317	T	O30-O48 Maternal care related to the fetus and amniotic cavity and possible delivery problems	-0.001126	0.21202	0.0665109	0.5949	0.998815	0.961
rs11231341	62848487	C	chronic/degenerative neurological problem	-0.00025947	0.21235	0.19	0.001765	genotyped	0.958
rs78176967	62825317	T	hypothyroidism/myxoedema	0.0010509	0.2142	0.0665109	0.5949	0.998815	1.02
rs78176967	62825317	T	E11 Non-insulin-dependent diabetes mellitus	0.0010158	0.21468	0.0665109	0.5949	0.998815	1.02
rs11231341	62848487	C	H61 Other disorders of external ear	-0.00016094	0.21626	0.19	0.001765	genotyped	0.934
rs78176967	62825317	T	Basophill percentage	0.0021644	0.21658	0.0665109	0.5949	0.998815	-
rs78176967	62825317	T	Frequency of solarium/sunlamp use	-0.023166	0.21736	0.0665109	0.5949	0.998815	-
rs11231341	62848487	C	C54 Malignant neoplasm of corpus uteri	-0.00032517	0.21764	0.19	0.001765	genotyped	0.94
rs11231341	62848487	C	B96 Other bacterial agents as the cause of diseases classified to other chapters	-0.00047445	0.218	0.19	0.001765	genotyped	0.977
rs11231341	62848487	C	J22 Unspecified acute lower respiratory infection	-0.00043947	0.21913	0.19	0.001765	genotyped	0.976
rs11231341	62848487	C	G47 Sleep disorders	-0.00036778	0.21936	0.19	0.001765	genotyped	0.971
rs78176967	62825317	T	throat or larynx disorder	-0.00046493	0.2198	0.0665109	0.5949	0.998815	0.945
rs78176967	62825317	T	C61 Malignant neoplasm of prostate	0.0013024	0.22065	0.0665109	0.5949	0.998815	1.04
rs11231341	62848487	C	Arm fat percentage (left)	-0.020184	0.22106	0.19	0.001765	genotyped	-
rs11231341	62848487	C	liver/biliary/pancreas problem	-0.00053655	0.22113	0.19	0.001765	genotyped	0.981
rs78176967	62825317	T	D86 Sarcoidosis	-0.00018465	0.22154	0.0665109	0.5949	0.998815	0.867
rs78176967	62825317	T	Townsend deprivation index at recruitment	0.013645	0.22341	0.0665109	0.5949	0.998815	-
rs11231341	62848487	C	Arm fat mass (left)	-0.0018255	0.22502	0.19	0.001765	genotyped	-
rs78176967	62825317	T	L91 Hypertrophic disorders of skin	-0.0002623	0.22661	0.0665109	0.5949	0.998815	0.905
rs11231341	62848487	C	urinary frequency / incontinence	-0.0001909	0.22701	0.19	0.001765	genotyped	0.947
rs78176967	62825317	T	M15-M19 Arthrosis	-0.0014955	0.22702	0.0665109	0.5949	0.998815	0.985
rs11231341	62848487	C	B97 Viral agents as the cause of diseases classified to other chapters	0.00011672	0.22801	0.19	0.001765	genotyped	1.09
rs11231341	62848487	C	H80-H83 Diseases of inner ear	-0.0002278	0.22821	0.19	0.001765	genotyped	0.955
rs78176967	62825317	T	H53-H54 Visual disturbances and blindness	0.00048207	0.22838	0.0665109	0.5949	0.998815	1.05
rs78176967	62825317	T	M20 Acquired deformities of fingers and toes	-0.00075418	0.22896	0.0665109	0.5949	0.998815	0.968
rs11231341	62848487	C	Hand grip strength (right)	0.021489	0.22931	0.19	0.001765	genotyped	-
rs11231341	62848487	C	gall bladder disease	-0.00042245	0.22934	0.19	0.001765	genotyped	0.976
rs78176967	62825317	T	L03 Cellulitis	0.00065428	0.23103	0.0665109	0.5949	0.998815	1.04
rs11231341	62848487	C	A49 Bacterial infection of unspecified site	0.00013668	0.23125	0.19	0.001765	genotyped	1.08
rs78176967	62825317	T	pulmonary embolism +/- dvt	0.00045412	0.23142	0.0665109	0.5949	0.998815	1.06
rs11231341	62848487	C	Number of days/week of vigorous physical activity 10+ minutes	0.005857	0.23176	0.19	0.001765	genotyped	-
rs78176967	62825317	T	viral infection	0.00043973	0.23333	0.0665109	0.5949	0.998815	1.06
rs11231341	62848487	C	Arm fat mass (right)	-0.001601	0.2347	0.19	0.001765	genotyped	-
rs78176967	62825317	T	K02 Dental caries	0.00043035	0.23534	0.0665109	0.5949	0.998815	1.06
rs11231341	62848487	C	L03 Cellulitis	-0.0004125	0.23611	0.19	0.001765	genotyped	0.976
rs11231341	62848487	C	ent disorder/not cancer	-0.00059113	0.23662	0.19	0.001765	genotyped	0.983
rs11231341	62848487	C	I42 Cardiomyopathy	-0.00017461	0.23666	0.19	0.001765	genotyped	0.944
rs78176967	62825317	T	D63 Anaemia in chronic diseases classified elsewhere	-0.00020495	0.23678	0.0665109	0.5949	0.998815	0.885
rs11231341	62848487	C	G60-G64 Polyneuropathies and other disorders of the peripheral nervous system	-0.00020728	0.23696	0.19	0.001765	genotyped	0.953
rs11231341	62848487	C	Platelet count	-0.13728	0.2375	0.19	0.001765	genotyped	-
rs11231341	62848487	C	Red blood cell (erythrocyte) count	-0.00088108	0.2388	0.19	0.001765	genotyped	-
rs11231341	62848487	C	heart/cardiac problem	0.00078088	0.23995	0.19	0.001765	genotyped	1.01
rs78176967	62825317	T	F32 Depressive episode	0.00080954	0.24026	0.0665109	0.5949	0.998815	1.03
rs11231341	62848487	C	G51 Facial nerve disorders	-0.00014343	0.24072	0.19	0.001765	genotyped	0.933
rs11231341	62848487	C	Whole body fat mass	-0.023449	0.24111	0.19	0.001765	genotyped	-
rs11231341	62848487	C	Smoking status	0.0019192	0.24195	0.19	0.001765	genotyped	-
rs78176967	62825317	T	G20-G26 Extrapyramidal and movement disorders	0.00033759	0.24204	0.0665109	0.5949	0.998815	1.07
rs11231341	62848487	C	H55-H59 Other disorders of eye and adnexa	-0.00015289	0.24224	0.19	0.001765	genotyped	0.937
rs11231341	62848487	C	L91 Hypertrophic disorders of skin	0.0001609	0.24453	0.19	0.001765	genotyped	1.06
rs78176967	62825317	T	C44 Other malignant neoplasms of skin	-0.0008591	0.24493	0.0665109	0.5949	0.998815	0.974
rs11231341	62848487	C	K51 Ulcerative colitis	0.00027037	0.24508	0.19	0.001765	genotyped	1.04
rs78176967	62825317	T	J47 Bronchiectasis	-0.00032784	0.24555	0.0665109	0.5949	0.998815	0.93
rs11231341	62848487	C	J20-J22 Other acute lower respiratory infections	-0.00041876	0.24629	0.19	0.001765	genotyped	0.977
rs11231341	62848487	C	pulmonary embolism +/- dvt	-0.00027986	0.24722	0.19	0.001765	genotyped	0.967
rs78176967	62825317	T	N50 Other disorders of male genital organs	-0.00086441	0.24783	0.0665109	0.5949	0.998815	0.942
rs11231341	62848487	C	M54 Dorsalgia	0.00055933	0.24817	0.19	0.001765	genotyped	1.02
rs11231341	62848487	C	O63 Long labour	-0.00038359	0.24855	0.19	0.001765	genotyped	0.957
rs78176967	62825317	T	K01 Embedded and impacted teeth	-0.00032697	0.24862	0.0665109	0.5949	0.998815	0.93
rs78176967	62825317	T	neck problem/injury	-0.00043049	0.24941	0.0665109	0.5949	0.998815	0.947
rs11231341	62848487	C	Reticulocyte percentage	-0.001417	0.24953	0.19	0.001765	genotyped	-
rs78176967	62825317	T	G62 Other polyneuropathies	0.00025626	0.25055	0.0665109	0.5949	0.998815	1.1
rs11231341	62848487	C	eye/eyelid problem	-0.00059375	0.25161	0.19	0.001765	genotyped	0.985
rs78176967	62825317	T	B37 Candidiasis	-0.0003464	0.25253	0.0665109	0.5949	0.998815	0.935
rs78176967	62825317	T	C51-C58 Malignant neoplasms of female genital organs	-0.0006715	0.25269	0.0665109	0.5949	0.998815	0.938
rs78176967	62825317	T	M45-M49 Spondylopathies	-0.00078693	0.25325	0.0665109	0.5949	0.998815	0.972
rs11231341	62848487	C	H36 Retinal disorders in diseases classified elsewhere	-0.00017211	0.25352	0.19	0.001765	genotyped	0.948
rs78176967	62825317	T	G93 Other disorders of brain	-0.00029542	0.25404	0.0665109	0.5949	0.998815	0.924
rs78176967	62825317	T	peripheral vascular disease	-0.00026106	0.25425	0.0665109	0.5949	0.998815	0.915
rs11231341	62848487	C	N88 Other noninflammatory disorders of cervix uteri	-0.00036843	0.25529	0.19	0.001765	genotyped	0.954
rs78176967	62825317	T	arthritis (nos)	-0.00041177	0.257	0.0665109	0.5949	0.998815	0.947
rs11231341	62848487	C	ovarian problem	0.0005464	0.25735	0.19	0.001765	genotyped	1.03
rs11231341	62848487	C	diabetic eye disease	-0.00013144	0.25757	0.19	0.001765	genotyped	0.932
rs78176967	62825317	T	L92 Granulomatous disorders of skin and subcutaneous tissue	0.00017819	0.2588	0.0665109	0.5949	0.998815	1.14
rs78176967	62825317	T	M05 Seropositive rheumatoid arthritis	0.00017705	0.25965	0.0665109	0.5949	0.998815	1.13
rs78176967	62825317	T	M87 Osteonecrosis	0.00017328	0.26061	0.0665109	0.5949	0.998815	1.14
rs11231341	62848487	C	anaemia	-0.00030164	0.26115	0.19	0.001765	genotyped	0.97
rs11231341	62848487	C	Sleep duration	0.0030663	0.26198	0.19	0.001765	genotyped	-
rs78176967	62825317	T	O48 Prolonged pregnancy	-0.00046205	0.26258	0.0665109	0.5949	0.998815	0.917
rs78176967	62825317	T	D37-D48 Neoplasms of uncertain or unknown behaviour	0.00030945	0.26342	0.0665109	0.5949	0.998815	1.07
rs78176967	62825317	T	L60 Nail disorders	-0.00024783	0.26406	0.0665109	0.5949	0.998815	0.914
rs11231341	62848487	C	H93 Other disorders of ear, not elsewhere classified	-0.00011674	0.26466	0.19	0.001765	genotyped	0.926
rs78176967	62825317	T	B34 Viral infection of unspecified site	0.00030302	0.26505	0.0665109	0.5949	0.998815	1.08
rs78176967	62825317	T	M86 Osteomyelitis	0.00016672	0.26547	0.0665109	0.5949	0.998815	1.14
rs78176967	62825317	T	F10-F19 Mental and behavioural disorders due to psychoactive substance use	0.00087021	0.2657	0.0665109	0.5949	0.998815	1.02
rs78176967	62825317	T	I80-I89 Diseases of veins, lymphatic vessels and lymph nodes, not elsewhere classified	-0.0013367	0.26605	0.0665109	0.5949	0.998815	0.984
rs78176967	62825317	T	H35 Other retinal disorders	-0.00042457	0.26752	0.0665109	0.5949	0.998815	0.95
rs11231341	62848487	C	E65-E68 Obesity and other hyperalimentation	-0.00046394	0.26871	0.19	0.001765	genotyped	0.982
rs78176967	62825317	T	K35 Acute appendicitis	-0.0003876	0.26988	0.0665109	0.5949	0.998815	0.946
rs78176967	62825317	T	J84 Other interstitial pulmonary diseases	0.00023204	0.27086	0.0665109	0.5949	0.998815	1.1
rs11231341	62848487	C	H60 Otitis externa	-0.00010584	0.27101	0.19	0.001765	genotyped	0.92
rs78176967	62825317	T	epilepsy	-0.00041873	0.27139	0.0665109	0.5949	0.998815	0.95
rs78176967	62825317	T	G25 Other extrapyramidal and movement disorders	0.00017762	0.27213	0.0665109	0.5949	0.998815	1.13
rs78176967	62825317	T	Leg fat-free mass (left)	0.0043746	0.27231	0.0665109	0.5949	0.998815	-
rs11231341	62848487	C	retinal problem	0.00022729	0.27292	0.19	0.001765	genotyped	1.04
rs78176967	62825317	T	K90 Intestinal malabsorption	0.00032072	0.27486	0.0665109	0.5949	0.998815	1.07
rs78176967	62825317	T	G57 Mononeuropathies of lower limb	-0.00029001	0.27514	0.0665109	0.5949	0.998815	0.93
rs11231341	62848487	C	epilepsy	0.00026478	0.27516	0.19	0.001765	genotyped	1.03
rs11231341	62848487	C	C18 Malignant neoplasm of colon	-0.00021987	0.27516	0.19	0.001765	genotyped	0.962
rs11231341	62848487	C	M05 Seropositive rheumatoid arthritis	0.00010907	0.27593	0.19	0.001765	genotyped	1.08
rs11231341	62848487	C	N60 Benign mammary dysplasia	-0.00035144	0.27608	0.19	0.001765	genotyped	0.956
rs11231341	62848487	C	C43-C44 Melanoma and other malignant neoplasms of skin	0.00054955	0.27709	0.19	0.001765	genotyped	1.01
rs11231341	62848487	C	G00-G09 Inflammatory diseases of the central nervous system	0.00011233	0.27785	0.19	0.001765	genotyped	1.08
rs78176967	62825317	T	H36 Retinal disorders in diseases classified elsewhere	0.00025649	0.27814	0.0665109	0.5949	0.998815	1.08
rs78176967	62825317	T	urinary tract infection/kidney infection	0.00034236	0.27853	0.0665109	0.5949	0.998815	1.06
rs11231341	62848487	C	Trunk fat-free mass	0.0070195	0.27982	0.19	0.001765	genotyped	-
rs78176967	62825317	T	Salt added to food	0.003593	0.28027	0.0665109	0.5949	0.998815	-
rs11231341	62848487	C	F41 Other anxiety disorders	0.00034299	0.28047	0.19	0.001765	genotyped	1.02
rs11231341	62848487	C	irritable bowel syndrome	-0.00043577	0.28071	0.19	0.001765	genotyped	0.981
rs11231341	62848487	C	M91-M94 Chondropathies	-0.00015588	0.28135	0.19	0.001765	genotyped	0.948
rs78176967	62825317	T	Impedance of whole body	-0.236	0.28185	0.0665109	0.5949	0.998815	-
rs11231341	62848487	C	L43 Lichen planus	-0.00010537	0.28319	0.19	0.001765	genotyped	0.924
rs11231341	62848487	C	K62 Other diseases of anus and rectum	0.00065834	0.28348	0.19	0.001765	genotyped	1.01
rs78176967	62825317	T	I20 Angina pectoris	0.00088799	0.28424	0.0665109	0.5949	0.998815	1.02
rs78176967	62825317	T	H80-H83 Diseases of inner ear	0.00031759	0.28429	0.0665109	0.5949	0.998815	1.07
rs78176967	62825317	T	N45 Orchitis and epididymitis	0.0004373	0.28463	0.0665109	0.5949	0.998815	1.11
rs78176967	62825317	T	diabetic eye disease	-0.00019478	0.28495	0.0665109	0.5949	0.998815	0.902
rs11231341	62848487	C	C64-C68 Malignant neoplasms of urinary tract	-0.00018223	0.28501	0.19	0.001765	genotyped	0.956
rs11231341	62848487	C	A08 Viral and other specified intestinal infections	-0.00012868	0.2853	0.19	0.001765	genotyped	0.938
rs11231341	62848487	C	E05 Thyrotoxicosis [hyperthyroidism]	-0.00018986	0.2858	0.19	0.001765	genotyped	0.958
rs11231341	62848487	C	M23 Internal derangement of knee	-0.00053038	0.28628	0.19	0.001765	genotyped	0.985
rs78176967	62825317	T	N12 Tubulo-interstitial nephritis, not specified as acute or chronic	-0.00021021	0.28649	0.0665109	0.5949	0.998815	0.908
rs78176967	62825317	T	N87 Dysplasia of cervix uteri	0.00050096	0.2874	0.0665109	0.5949	0.998815	1.08
rs78176967	62825317	T	Nucleated red blood cell percentage	0.0017696	0.28771	0.0665109	0.5949	0.998815	-
rs11231341	62848487	C	I71 Aortic aneurysm and dissection	0.00016157	0.28833	0.19	0.001765	genotyped	1.05
rs78176967	62825317	T	F17 Mental and behavioural disorders due to use of tobacco	0.00071442	0.28877	0.0665109	0.5949	0.998815	1.03
rs11231341	62848487	C	soft tissue inflammation	0.00011659	0.28952	0.19	0.001765	genotyped	1.07
rs11231341	62848487	C	C50-C50 Malignant neoplasm of breast	-0.00075984	0.28968	0.19	0.001765	genotyped	0.982
rs11231341	62848487	C	C50 Malignant neoplasm of breast	-0.00075984	0.28968	0.19	0.001765	genotyped	0.982
rs78176967	62825317	T	K22 Other diseases of oesophagus	-0.0006706	0.29025	0.0665109	0.5949	0.998815	0.971
rs11231341	62848487	C	E21 Hyperparathyroidism and other disorders of parathyroid gland	-0.00012504	0.29047	0.19	0.001765	genotyped	0.937
rs11231341	62848487	C	B37 Candidiasis	0.00020382	0.29081	0.19	0.001765	genotyped	1.04
rs78176967	62825317	T	Comparative body size at age 10	-0.0026245	0.29267	0.0665109	0.5949	0.998815	-
rs78176967	62825317	T	Coffee intake	-0.0087285	0.29268	0.0665109	0.5949	0.998815	-
rs78176967	62825317	T	L85 Other epidermal thickening	0.00017986	0.2934	0.0665109	0.5949	0.998815	1.12
rs11231341	62848487	C	dermatology	-0.00055654	0.29379	0.19	0.001765	genotyped	0.986
rs11231341	62848487	C	Trunk fat percentage	-0.016595	0.29399	0.19	0.001765	genotyped	-
rs11231341	62848487	C	G20 Parkinson's disease	-0.00014641	0.29576	0.19	0.001765	genotyped	0.948
rs78176967	62825317	T	I83 Varicose veins of lower extremities	-0.00068795	0.29622	0.0665109	0.5949	0.998815	0.974
rs11231341	62848487	C	H10-H13 Disorders of conjunctiva	0.00013848	0.29648	0.19	0.001765	genotyped	1.06
rs78176967	62825317	T	other abdominal problem	0.00049469	0.29663	0.0665109	0.5949	0.998815	1.04
rs11231341	62848487	C	K65 Peritonitis	0.00012361	0.29746	0.19	0.001765	genotyped	1.07
rs78176967	62825317	T	M07 Psoriatic and enteropathic arthropathies	0.00018086	0.29782	0.0665109	0.5949	0.998815	1.11
rs78176967	62825317	T	F40-F48 Neurotic, stress-related and somatoform disorders	-0.0005757	0.29855	0.0665109	0.5949	0.998815	0.968
rs11231341	62848487	C	Pork intake	-0.0018976	0.2993	0.19	0.001765	genotyped	-
rs11231341	62848487	C	Trunk predicted mass	0.0064686	0.29942	0.19	0.001765	genotyped	-
rs11231341	62848487	C	G31 Other degenerative diseases of nervous system, not elsewhere classified	-0.00010645	0.29969	0.19	0.001765	genotyped	0.93
rs11231341	62848487	C	M94 Other disorders of cartilage	-0.00011832	0.30079	0.19	0.001765	genotyped	0.937
rs78176967	62825317	T	G20 Parkinson's disease	0.00022721	0.30108	0.0665109	0.5949	0.998815	1.09
rs78176967	62825317	T	Number of vehicles in household	-0.0034946	0.30123	0.0665109	0.5949	0.998815	-
rs11231341	62848487	C	E66 Obesity	-0.0004315	0.30228	0.19	0.001765	genotyped	0.983
rs78176967	62825317	T	J39 Other diseases of upper respiratory tract	0.00018016	0.30234	0.0665109	0.5949	0.998815	1.11
rs11231341	62848487	C	L50-L54 Urticaria and erythema	0.00013861	0.30249	0.19	0.001765	genotyped	1.06
rs78176967	62825317	T	J38 Diseases of vocal cords and larynx, not elsewhere classified	0.00028069	0.30268	0.0665109	0.5949	0.998815	1.07
rs78176967	62825317	T	Hip circumference	0.032688	0.30444	0.0665109	0.5949	0.998815	-
rs78176967	62825317	T	Leg predicted mass (left)	0.0038337	0.305	0.0665109	0.5949	0.998815	-
rs78176967	62825317	T	D65-D69 Coagulation defects, purpura and other haemorrhagic conditions	0.00034095	0.30602	0.0665109	0.5949	0.998815	1.06
rs11231341	62848487	C	other abdominal problem	-0.00030833	0.30741	0.19	0.001765	genotyped	0.976
rs78176967	62825317	T	I49 Other cardiac arrhythmias	-0.00033763	0.30897	0.0665109	0.5949	0.998815	0.947
rs78176967	62825317	T	Number of treatments/medications taken	0.010094	0.30931	0.0665109	0.5949	0.998815	-
rs78176967	62825317	T	J02 Acute pharyngitis	-0.00019396	0.30981	0.0665109	0.5949	0.998815	0.91
rs78176967	62825317	T	K59 Other functional intestinal disorders	-0.00069025	0.30984	0.0665109	0.5949	0.998815	0.974
rs78176967	62825317	T	I65 Occlusion and stenosis of precerebral arteries, not resulting in cerebral infarction	0.00021127	0.30987	0.0665109	0.5949	0.998815	1.09
rs78176967	62825317	T	L30 Other dermatitis	0.00025774	0.31032	0.0665109	0.5949	0.998815	1.07
rs78176967	62825317	T	J98 Other respiratory disorders	-0.00037428	0.31041	0.0665109	0.5949	0.998815	0.952
rs78176967	62825317	T	H90 Conductive and sensorineural hearing loss	-0.00020506	0.31104	0.0665109	0.5949	0.998815	0.915
rs78176967	62825317	T	N76 Other inflammation of vagina and vulva	0.00033955	0.31111	0.0665109	0.5949	0.998815	1.1
rs78176967	62825317	T	other respiratory problems	-0.00044795	0.31129	0.0665109	0.5949	0.998815	0.96
rs78176967	62825317	T	B98 Other specified infectious agents as the cause of diseases classified to other chapters	0.00019226	0.31143	0.0665109	0.5949	0.998815	1.1
rs78176967	62825317	T	O32 Maternal care for known or suspected malpresentation of foetus	-0.00039812	0.31206	0.0665109	0.5949	0.998815	0.92
rs11231341	62848487	C	head injury	-0.00015547	0.3124	0.19	0.001765	genotyped	0.954
rs11231341	62848487	C	G35 Multiple sclerosis	-0.00014978	0.31262	0.19	0.001765	genotyped	0.953
rs11231341	62848487	C	K35-K38 Diseases of appendix	0.00025038	0.31305	0.19	0.001765	genotyped	1.03
rs78176967	62825317	T	Mean platelet (thrombocyte) volume	0.0031747	0.31312	0.0665109	0.5949	0.998815	-
rs11231341	62848487	C	M20 Acquired deformities of fingers and toes	0.00040268	0.31353	0.19	0.001765	genotyped	1.02
rs78176967	62825317	T	O00-O08 Pregnancy with abortive outcome	-0.00071184	0.31361	0.0665109	0.5949	0.998815	0.956
rs78176967	62825317	T	menorrhagia (unknown cause)	0.00040121	0.31401	0.0665109	0.5949	0.998815	1.08
rs78176967	62825317	T	A41 Other septicaemia	-0.00039924	0.31598	0.0665109	0.5949	0.998815	0.956
rs11231341	62848487	C	rectal or colon adenoma/polyps	-0.00014796	0.31667	0.19	0.001765	genotyped	0.952
rs11231341	62848487	C	D70 Agranulocytosis	0.00023578	0.31752	0.19	0.001765	genotyped	1.03
rs78176967	62825317	T	F30-F39 Mood [affective] disorders	0.00071591	0.31762	0.0665109	0.5949	0.998815	1.02
rs11231341	62848487	C	M43 Other deforming dorsopathies	0.0001721	0.31765	0.19	0.001765	genotyped	1.04
rs11231341	62848487	C	glaucoma	-0.00026486	0.32002	0.19	0.001765	genotyped	0.974
rs78176967	62825317	T	I47 Paroxysmal tachycardia	-0.00036724	0.3207	0.0665109	0.5949	0.998815	0.954
rs11231341	62848487	C	oesophageal disorder	-0.00064471	0.32096	0.19	0.001765	genotyped	0.99
rs11231341	62848487	C	L57 Skin changes due to chronic exposure to nonionising radiation	0.00019858	0.32538	0.19	0.001765	genotyped	1.04
rs78176967	62825317	T	N72 Inflammatory disease of cervix uteri	-0.00040399	0.32549	0.0665109	0.5949	0.998815	0.924
rs11231341	62848487	C	K13 Other diseases of lip and oral mucosa	0.00021846	0.32593	0.19	0.001765	genotyped	1.03
rs11231341	62848487	C	K61 Abscess of anal and rectal regions	-0.00014981	0.3279	0.19	0.001765	genotyped	0.955
rs11231341	62848487	C	Cooked vegetable intake	-0.0040761	0.32874	0.19	0.001765	genotyped	-
rs78176967	62825317	T	N30 Cystitis	0.00034485	0.32922	0.0665109	0.5949	0.998815	1.05
rs11231341	62848487	C	transient ischaemic attack (tia)	0.00015922	0.32929	0.19	0.001765	genotyped	1.04
rs11231341	62848487	C	chronic fatigue syndrome	0.00017397	0.33029	0.19	0.001765	genotyped	1.04
rs78176967	62825317	T	allergy/hypersensitivity/anaphylaxis	0.0010423	0.33049	0.0665109	0.5949	0.998815	1.02
rs78176967	62825317	T	K20 Oesophagitis	-0.00060032	0.33049	0.0665109	0.5949	0.998815	0.973
rs11231341	62848487	C	stomach disorder	-0.00027287	0.33093	0.19	0.001765	genotyped	0.975
rs11231341	62848487	C	E20-E35 Disorders of other endocrine glands	-0.000204	0.33128	0.19	0.001765	genotyped	0.967
rs11231341	62848487	C	M62 Other disorders of muscle	-0.00012088	0.33147	0.19	0.001765	genotyped	0.945
rs11231341	62848487	C	D41 Neoplasm of uncertain or unknown behaviour of urinary organs	-0.0001015	0.33369	0.19	0.001765	genotyped	0.936
rs78176967	62825317	T	A09 Diarrhoea and gastro-enteritis of presumed infectious origin	0.00044825	0.33442	0.0665109	0.5949	0.998815	1.04
rs11231341	62848487	C	N17-N19 Renal failure	-0.00036385	0.33571	0.19	0.001765	genotyped	0.982
rs11231341	62848487	C	E14 Unspecified diabetes mellitus	-0.00019194	0.33621	0.19	0.001765	genotyped	0.966
rs78176967	62825317	T	K00-K14 Diseases of oral cavity, salivary glands and jaws	-0.00076703	0.33652	0.0665109	0.5949	0.998815	0.979
rs11231341	62848487	C	Alcohol drinker status	-0.00097731	0.33784	0.19	0.001765	genotyped	-
rs11231341	62848487	C	H33 Retinal detachments and breaks	0.00022461	0.33793	0.19	0.001765	genotyped	1.03
rs11231341	62848487	C	N72 Inflammatory disease of cervix uteri	0.00025062	0.33798	0.19	0.001765	genotyped	1.05
rs11231341	62848487	C	G45 Transient cerebral ischaemic attacks and related syndromes	-0.00020056	0.33803	0.19	0.001765	genotyped	0.968
rs11231341	62848487	C	K42 Umbilical hernia	-0.00024084	0.3386	0.19	0.001765	genotyped	0.973
rs78176967	62825317	T	Processed meat intake	0.0038662	0.33943	0.0665109	0.5949	0.998815	-
rs11231341	62848487	C	fracture head & neck	-0.00013418	0.33961	0.19	0.001765	genotyped	0.952
rs78176967	62825317	T	J69 Pneumonitis due to solids and liquids	0.00015257	0.33961	0.0665109	0.5949	0.998815	1.11
rs11231341	62848487	C	Trunk fat mass	-0.010589	0.34026	0.19	0.001765	genotyped	-
rs11231341	62848487	C	D06 Carcinoma in situ of cervix uteri	-0.00030946	0.34033	0.19	0.001765	genotyped	0.962
rs11231341	62848487	C	Comparative body size at age 10	0.001513	0.34119	0.19	0.001765	genotyped	-
rs78176967	62825317	T	F40 Phobic anxiety disorders	-0.00014701	0.34179	0.0665109	0.5949	0.998815	0.896
rs78176967	62825317	T	C30-C39 Malignant neoplasms of respiratory and intrathoracic organs	0.00026089	0.3429	0.0665109	0.5949	0.998815	1.06
rs11231341	62848487	C	blistering/desquamating skin disorder	0.00010813	0.34483	0.19	0.001765	genotyped	1.06
rs78176967	62825317	T	H43 Disorders of vitreous body	0.00022645	0.34552	0.0665109	0.5949	0.998815	1.07
rs78176967	62825317	T	C83 Diffuse non-Hodgkin's lymphoma	-0.00015466	0.3456	0.0665109	0.5949	0.998815	0.903
rs11231341	62848487	C	K50 Crohn's disease [regional enteritis]	0.00016154	0.34668	0.19	0.001765	genotyped	1.04
rs11231341	62848487	C	L81 Other disorders of pigmentation	0.00010981	0.3474	0.19	0.001765	genotyped	1.06
rs78176967	62825317	T	O94-O99 Other obstetric conditions, not elsewhere classified	-0.00046771	0.34857	0.0665109	0.5949	0.998815	0.942
rs78176967	62825317	T	D41 Neoplasm of uncertain or unknown behaviour of urinary organs	-0.00015435	0.34879	0.0665109	0.5949	0.998815	0.904
rs78176967	62825317	T	K90-K93 Other diseases of the digestive system	0.00067365	0.34889	0.0665109	0.5949	0.998815	1.02
rs11231341	62848487	C	N48 Other disorders of penis	-0.00038519	0.34908	0.19	0.001765	genotyped	0.965
rs78176967	62825317	T	vasculitis	0.0002096	0.35027	0.0665109	0.5949	0.998815	1.08
rs78176967	62825317	T	G91 Hydrocephalus	-0.0001296	0.35029	0.0665109	0.5949	0.998815	0.887
rs11231341	62848487	C	E00-E07 Disorders of thyroid gland	-0.00047678	0.3509	0.19	0.001765	genotyped	0.988
rs11231341	62848487	C	D51 Vitamin B12 deficiency anaemia	0.00011498	0.35135	0.19	0.001765	genotyped	1.06
rs11231341	62848487	C	N83 Noninflammatory disorders of ovary, Fallopian tube and broad ligament	0.00050561	0.35254	0.19	0.001765	genotyped	1.02
rs78176967	62825317	T	Basal metabolic rate	2.5176	0.35257	0.0665109	0.5949	0.998815	-
rs11231341	62848487	C	M16 Coxarthrosis [arthrosis of hip]	-0.00040332	0.35431	0.19	0.001765	genotyped	0.986
rs78176967	62825317	T	E83 Disorders of mineral metabolism	0.00027622	0.35533	0.0665109	0.5949	0.998815	1.06
rs11231341	62848487	C	K83 Other diseases of biliary tract	-0.00016832	0.35555	0.19	0.001765	genotyped	0.964
rs78176967	62825317	T	N47 Redundant prepuce, phimosis and paraphimosis	0.00059547	0.35613	0.0665109	0.5949	0.998815	1.06
rs78176967	62825317	T	C81-C96 Malignant neoplasms, stated or presumed to be primary, of lymphoid, haematopoietic and related tissue	0.00031687	0.35717	0.0665109	0.5949	0.998815	1.05
rs78176967	62825317	T	J43 Emphysema	0.00024845	0.35718	0.0665109	0.5949	0.998815	1.06
rs78176967	62825317	T	K20-K31 Diseases of oesophagus, stomach and duodenum	-0.0013227	0.35804	0.0665109	0.5949	0.998815	0.99
rs78176967	62825317	T	O02 Other abnormal products of conception	-0.00039347	0.35868	0.0665109	0.5949	0.998815	0.933
rs78176967	62825317	T	muscle or soft tissue injuries	0.00032622	0.35906	0.0665109	0.5949	0.998815	1.05
rs11231341	62848487	C	K01 Embedded and impacted teeth	0.00016563	0.35918	0.19	0.001765	genotyped	1.04
rs11231341	62848487	C	O34 Maternal care for known or suspected abnormality of pelvic organs	0.0002694	0.36009	0.19	0.001765	genotyped	1.04
rs78176967	62825317	T	Number of self-reported non-cancer illnesses	0.0064431	0.36061	0.0665109	0.5949	0.998815	-
rs78176967	62825317	T	sciatica	0.00037162	0.36116	0.0665109	0.5949	0.998815	1.04
rs78176967	62825317	T	varicose veins	-0.00022778	0.36161	0.0665109	0.5949	0.998815	0.938
rs11231341	62848487	C	Current tobacco smoking	0.0012711	0.36238	0.19	0.001765	genotyped	-
rs11231341	62848487	C	H00 Hordeolum and chalazion	0.00016284	0.3627	0.19	0.001765	genotyped	1.04
rs78176967	62825317	T	K35-K38 Diseases of appendix	-0.00035421	0.36303	0.0665109	0.5949	0.998815	0.959
rs11231341	62848487	C	C44 Other malignant neoplasms of skin	0.00042785	0.36358	0.19	0.001765	genotyped	1.01
rs11231341	62848487	C	psoriatic arthropathy	0.00010692	0.36408	0.19	0.001765	genotyped	1.06
rs78176967	62825317	T	fracture pelvis & lower limb	-0.00034808	0.36414	0.0665109	0.5949	0.998815	0.959
rs11231341	62848487	C	N99 Postprocedural disorders of genito-urinary system, not elsewhere classified	0.00012897	0.36518	0.19	0.001765	genotyped	1.05
rs11231341	62848487	C	N99-N99 Other disorders of the genitourinary system	0.00012897	0.36518	0.19	0.001765	genotyped	1.05
rs11231341	62848487	C	heart valve problem/heart murmur	0.00021348	0.36815	0.19	0.001765	genotyped	1.03
rs78176967	62825317	T	Cheese intake	0.0037385	0.36869	0.0665109	0.5949	0.998815	-
rs78176967	62825317	T	I44 Atrioventricular and left bundle-branch block	0.00035097	0.36874	0.0665109	0.5949	0.998815	1.04
rs78176967	62825317	T	K70 Alcoholic liver disease	-0.00017026	0.36902	0.0665109	0.5949	0.998815	0.919
rs78176967	62825317	T	C00-C14 Malignant neoplasms of lip, oral cavity and pharynx	-0.00015874	0.36908	0.0665109	0.5949	0.998815	0.913
rs78176967	62825317	T	N28 Other disorders of kidney and ureter, not elsewhere classified	0.00028526	0.36945	0.0665109	0.5949	0.998815	1.05
rs78176967	62825317	T	E87 Other disorders of fluid, electrolyte and acid-base balance	0.00042325	0.36953	0.0665109	0.5949	0.998815	1.03
rs11231341	62848487	C	H40 Glaucoma	-0.00024494	0.37	0.19	0.001765	genotyped	0.977
rs78176967	62825317	T	L72 Follicular cysts of skin and subcutaneous tissue	-0.00052538	0.3701	0.0665109	0.5949	0.998815	0.974
rs78176967	62825317	T	K05 Gingivitis and periodontal diseases	-0.0001682	0.37025	0.0665109	0.5949	0.998815	0.919
rs78176967	62825317	T	rheumatoid arthritis	0.00039286	0.37046	0.0665109	0.5949	0.998815	1.04
rs78176967	62825317	T	I61 Intracerebral haemorrhage	-0.00015585	0.37072	0.0665109	0.5949	0.998815	0.913
rs11231341	62848487	C	K74 Fibrosis and cirrhosis of liver	-0.00010686	0.37157	0.19	0.001765	genotyped	0.948
rs11231341	62848487	C	F33 Recurrent depressive disorder	-0.00010037	0.37158	0.19	0.001765	genotyped	0.944
rs78176967	62825317	T	I21 Acute myocardial infarction	-0.00050753	0.37166	0.0665109	0.5949	0.998815	0.974
rs78176967	62825317	T	C60-C63 Malignant neoplasms of male genital organs	0.00098083	0.3717	0.0665109	0.5949	0.998815	1.03
rs11231341	62848487	C	Haemoglobin concentration	-0.0019592	0.37238	0.19	0.001765	genotyped	-
rs11231341	62848487	C	M53 Other dorsopathies, not elsewhere classified	8.6608e-05	0.37343	0.19	0.001765	genotyped	1.07
rs11231341	62848487	C	G81 Hemiplegia	-0.00014178	0.37372	0.19	0.001765	genotyped	0.961
rs11231341	62848487	C	H40-H42 Glaucoma	-0.00024198	0.37586	0.19	0.001765	genotyped	0.977
rs11231341	62848487	C	substance abuse/dependency	-9.6396e-05	0.37634	0.19	0.001765	genotyped	0.943
rs78176967	62825317	T	N80-N98 Noninflammatory disorders of female genital tract	0.0020308	0.37705	0.0665109	0.5949	0.998815	1.01
rs11231341	62848487	C	I34 Nonrheumatic mitral valve disorders	0.00017699	0.37811	0.19	0.001765	genotyped	1.03
rs11231341	62848487	C	K50-K52 Noninfective enteritis and colitis	0.00049276	0.37821	0.19	0.001765	genotyped	1.01
rs78176967	62825317	T	I78 Diseases of capillaries	-0.00015024	0.37862	0.0665109	0.5949	0.998815	0.912
rs78176967	62825317	T	O20-O29 Other maternal disorders predominantly related to pregnancy	-0.00056727	0.37967	0.0665109	0.5949	0.998815	0.959
rs78176967	62825317	T	F43 Reaction to severe stress, and adjustment disorders	0.00013015	0.38115	0.0665109	0.5949	0.998815	1.11
rs11231341	62848487	C	I60-I69 Cerebrovascular diseases	-0.00032288	0.38133	0.19	0.001765	genotyped	0.983
rs11231341	62848487	C	O68 Labour and delivery complicated by foetal stress [distress]	0.00037398	0.38235	0.19	0.001765	genotyped	1.03
rs78176967	62825317	T	Pace-maker	-0.00020089	0.38245	0.0665109	0.5949	0.998815	0.935
rs78176967	62825317	T	J06 Acute upper respiratory infections of multiple and unspecified sites	0.0001641	0.38264	0.0665109	0.5949	0.998815	1.09
rs78176967	62825317	T	G95 Other diseases of spinal cord	-0.00013568	0.38359	0.0665109	0.5949	0.998815	0.905
rs11231341	62848487	C	G99 Other disorders of nervous system in diseases classified elsewhere	-0.00011871	0.38392	0.19	0.001765	genotyped	0.955
rs11231341	62848487	C	C51-C58 Malignant neoplasms of female genital organs	0.00032536	0.38396	0.19	0.001765	genotyped	1.03
rs78176967	62825317	T	gynaecological disorder (not cancer)	0.0013597	0.38421	0.0665109	0.5949	0.998815	1.02
rs78176967	62825317	T	asthma	0.0011012	0.38442	0.0665109	0.5949	0.998815	1.01
rs78176967	62825317	T	N89 Other noninflammatory disorders of vagina	0.00041347	0.3846	0.0665109	0.5949	0.998815	1.06
rs78176967	62825317	T	liver/biliary/pancreas problem	0.00059811	0.3847	0.0665109	0.5949	0.998815	1.02
rs78176967	62825317	T	H25-H28 Disorders of lens	-0.00076202	0.3856	0.0665109	0.5949	0.998815	0.984
rs78176967	62825317	T	Mean corpuscular haemoglobin	0.0049819	0.38656	0.0665109	0.5949	0.998815	-
rs78176967	62825317	T	K26 Duodenal ulcer	0.00031459	0.38663	0.0665109	0.5949	0.998815	1.04
rs11231341	62848487	C	J34 Other disorders of nose and nasal sinuses	-0.00028967	0.38687	0.19	0.001765	genotyped	0.982
rs11231341	62848487	C	H53 Visual disturbances	-0.00019626	0.3873	0.19	0.001765	genotyped	0.973
rs11231341	62848487	C	N93 Other abnormal uterine and vaginal bleeding	-0.0004214	0.3877	0.19	0.001765	genotyped	0.977
rs78176967	62825317	T	cranial nerve problem/palsy	0.00016093	0.38796	0.0665109	0.5949	0.998815	1.09
rs11231341	62848487	C	cranial nerve problem/palsy	-0.00010254	0.38811	0.19	0.001765	genotyped	0.949
rs11231341	62848487	C	K90 Intestinal malabsorption	-0.00016142	0.38854	0.19	0.001765	genotyped	0.969
rs11231341	62848487	C	K80 Cholelithiasis	-0.00041326	0.3888	0.19	0.001765	genotyped	0.988
rs78176967	62825317	T	J45 Asthma	0.00085028	0.38905	0.0665109	0.5949	0.998815	1.01
rs11231341	62848487	C	H91 Other hearing loss	-0.00019023	0.38907	0.19	0.001765	genotyped	0.972
rs78176967	62825317	T	other venous/lymphatic disease	-0.00023101	0.38948	0.0665109	0.5949	0.998815	0.946
rs78176967	62825317	T	N41 Inflammatory diseases of prostate	0.00047865	0.38983	0.0665109	0.5949	0.998815	1.06
rs11231341	62848487	C	neurology	-0.00057237	0.39056	0.19	0.001765	genotyped	0.991
rs11231341	62848487	C	L55-L59 Radiation-related disorders of the skin and subcutaneous tissue	0.00017755	0.39091	0.19	0.001765	genotyped	1.03
rs78176967	62825317	T	Number of self-reported cancers	-0.0011032	0.39131	0.0665109	0.5949	0.998815	-
rs78176967	62825317	T	N02 Recurrent and persistent haematuria	0.00014862	0.39181	0.0665109	0.5949	0.998815	1.09
rs11231341	62848487	C	gastro-oesophageal reflux (gord) / gastric reflux	-0.00045677	0.39266	0.19	0.001765	genotyped	0.989
rs78176967	62825317	T	pancreatic disease	0.00017166	0.3931	0.0665109	0.5949	0.998815	1.08
rs78176967	62825317	T	K50-K52 Noninfective enteritis and colitis	-0.00074847	0.39361	0.0665109	0.5949	0.998815	0.983
rs78176967	62825317	T	K85 Acute pancreatitis	-0.00013338	0.39386	0.0665109	0.5949	0.998815	0.907
rs11231341	62848487	C	gout	-0.00026191	0.39514	0.19	0.001765	genotyped	0.981
rs78176967	62825317	T	M89 Other disorders of bone	0.00021669	0.39654	0.0665109	0.5949	0.998815	1.06
rs78176967	62825317	T	L05 Pilonidal cyst	0.00012213	0.3975	0.0665109	0.5949	0.998815	1.11
rs78176967	62825317	T	K13 Other diseases of lip and oral mucosa	-0.00029516	0.39762	0.0665109	0.5949	0.998815	0.958
rs11231341	62848487	C	L20-L30 Dermatitis and eczema	-0.0001963	0.3981	0.19	0.001765	genotyped	0.974
rs11231341	62848487	C	M20-M25 Other joint disorders	-0.00064667	0.39816	0.19	0.001765	genotyped	0.992
rs78176967	62825317	T	D69 Purpura and other haemorrhagic conditions	0.00022455	0.39821	0.0665109	0.5949	0.998815	1.06
rs11231341	62848487	C	N17 Acute renal failure	0.00023423	0.39851	0.19	0.001765	genotyped	1.02
rs11231341	62848487	C	C60-C63 Malignant neoplasms of male genital organs	0.00059093	0.3991	0.19	0.001765	genotyped	1.02
rs11231341	62848487	C	dry eyes	8.5634e-05	0.39995	0.19	0.001765	genotyped	1.06
rs11231341	62848487	C	F20-F29 Schizophrenia, schizotypal and delusional disorders	-0.00010915	0.401	0.19	0.001765	genotyped	0.954
rs11231341	62848487	C	M31 Other necrotising vasculopathies	-8.4283e-05	0.40124	0.19	0.001765	genotyped	0.941
rs78176967	62825317	T	Current tobacco smoking	0.0018379	0.40126	0.0665109	0.5949	0.998815	-
rs78176967	62825317	T	L29 Pruritus	-0.00015069	0.40262	0.0665109	0.5949	0.998815	0.92
rs78176967	62825317	T	M86-M90 Other osteopathies	0.0003046	0.40371	0.0665109	0.5949	0.998815	1.04
rs11231341	62848487	C	respiratory infection	0.00026696	0.40501	0.19	0.001765	genotyped	1.02
rs11231341	62848487	C	A00-A09 Intestinal infectious diseases	-0.00032156	0.40616	0.19	0.001765	genotyped	0.985
rs11231341	62848487	C	C83 Diffuse non-Hodgkin's lymphoma	-8.6777e-05	0.40636	0.19	0.001765	genotyped	0.944
rs11231341	62848487	C	D60-D64 Aplastic and other anaemias	0.00037904	0.40646	0.19	0.001765	genotyped	1.01
rs78176967	62825317	T	gout	0.00040105	0.40662	0.0665109	0.5949	0.998815	1.03
rs11231341	62848487	C	fracture upper limb & shoulder	-0.00020858	0.40746	0.19	0.001765	genotyped	0.977
rs11231341	62848487	C	N25-N29 Other disorders of kidney and ureter	-0.00017528	0.40763	0.19	0.001765	genotyped	0.972
rs11231341	62848487	C	osteoporosis	0.0002742	0.40874	0.19	0.001765	genotyped	1.02
rs11231341	62848487	C	I45 Other conduction disorders	-0.00016026	0.40946	0.19	0.001765	genotyped	0.97
rs78176967	62825317	T	L40-L45 Papulosquamous disorders	0.00028364	0.40946	0.0665109	0.5949	0.998815	1.04
rs11231341	62848487	C	K43 Ventral hernia	-0.00019832	0.41074	0.19	0.001765	genotyped	0.976
rs11231341	62848487	C	pleurisy	0.0001287	0.41122	0.19	0.001765	genotyped	1.04
rs11231341	62848487	C	O02 Other abnormal products of conception	-0.00022425	0.41122	0.19	0.001765	genotyped	0.961
rs11231341	62848487	C	O10-O16 Oedema, proteinuria and hypertensive disorders in pregnancy, childbirth and the puerperium	0.00022534	0.4117	0.19	0.001765	genotyped	1.04
rs78176967	62825317	T	bacterial infection	0.00034466	0.41191	0.0665109	0.5949	0.998815	1.04
rs78176967	62825317	T	O34 Maternal care for known or suspected abnormality of pelvic organs	-0.00037804	0.41363	0.0665109	0.5949	0.998815	0.945
rs11231341	62848487	C	K30 Dyspepsia	-0.00036583	0.41378	0.19	0.001765	genotyped	0.987
rs11231341	62848487	C	M50 Cervical disk disorders	-0.00013131	0.41574	0.19	0.001765	genotyped	0.964
rs11231341	62848487	C	malabsorption/coeliac disease	0.00014027	0.41594	0.19	0.001765	genotyped	1.03
rs78176967	62825317	T	I35 Nonrheumatic aortic valve disorders	-0.00026542	0.41843	0.0665109	0.5949	0.998815	0.958
rs11231341	62848487	C	K14 Diseases of tongue	-0.00011691	0.42056	0.19	0.001765	genotyped	0.961
rs78176967	62825317	T	hyperthyroidism/thyrotoxicosis	0.00029138	0.42087	0.0665109	0.5949	0.998815	1.04
rs78176967	62825317	T	tuberculosis (tb)	0.00023639	0.42156	0.0665109	0.5949	0.998815	1.05
rs78176967	62825317	T	M70-M79 Other soft tissue disorders	-0.00082727	0.42174	0.0665109	0.5949	0.998815	0.987
rs78176967	62825317	T	B97 Viral agents as the cause of diseases classified to other chapters	-0.00012199	0.42197	0.0665109	0.5949	0.998815	0.91
rs78176967	62825317	T	Non-oily fish intake	-0.0025436	0.42229	0.0665109	0.5949	0.998815	-
rs11231341	62848487	C	D37-D48 Neoplasms of uncertain or unknown behaviour	-0.00014137	0.42277	0.19	0.001765	genotyped	0.968
rs11231341	62848487	C	O80 Single spontaneous delivery	-0.00027188	0.42289	0.19	0.001765	genotyped	0.97
rs78176967	62825317	T	M70 Soft tissue disorders related to use, overuse and pressure	-0.00021003	0.42379	0.0665109	0.5949	0.998815	0.947
rs78176967	62825317	T	fracture head & neck	0.00017627	0.42399	0.0665109	0.5949	0.998815	1.07
rs11231341	62848487	C	neurological injury/trauma	-0.00015864	0.42434	0.19	0.001765	genotyped	0.971
rs11231341	62848487	C	M72 Fibroblastic disorders	0.00020288	0.42643	0.19	0.001765	genotyped	1.02
rs78176967	62825317	T	testicular problems (not cancer)	-0.00027031	0.42709	0.0665109	0.5949	0.998815	0.914
rs78176967	62825317	T	rosacea	-0.0001327	0.4273	0.0665109	0.5949	0.998815	0.919
rs11231341	62848487	C	sleep apnoea	0.00012053	0.42811	0.19	0.001765	genotyped	1.04
rs78176967	62825317	T	G81 Hemiplegia	0.00019758	0.4295	0.0665109	0.5949	0.998815	1.06
rs78176967	62825317	T	sleep apnoea	-0.00018848	0.42965	0.0665109	0.5949	0.998815	0.943
rs78176967	62825317	T	Impedance of arm (right)	-0.098801	0.43143	0.0665109	0.5949	0.998815	-
rs78176967	62825317	T	H04 Disorders of lachrymal system	0.00024092	0.43189	0.0665109	0.5949	0.998815	1.05
rs11231341	62848487	C	N76 Other inflammation of vagina and vulva	0.00016754	0.43239	0.19	0.001765	genotyped	1.05
rs11231341	62848487	C	I20-I25 Ischaemic heart diseases	0.00051756	0.43263	0.19	0.001765	genotyped	1.01
rs78176967	62825317	T	H61 Other disorders of external ear	0.0001602	0.43275	0.0665109	0.5949	0.998815	1.07
rs78176967	62825317	T	O99 Other maternal diseases classifiable elsewhere but complicating pregnancy, childbirth and the puerperium	-0.00038617	0.43294	0.0665109	0.5949	0.998815	0.951
rs78176967	62825317	T	Mean reticulocyte volume	0.020465	0.43302	0.0665109	0.5949	0.998815	-
rs78176967	62825317	T	K21 Gastro-oesophageal reflux disease	-0.00074287	0.43404	0.0665109	0.5949	0.998815	0.986
rs11231341	62848487	C	N40 Hyperplasia of prostate	-0.00069409	0.4351	0.19	0.001765	genotyped	0.988
rs11231341	62848487	C	M17 Gonarthrosis [arthrosis of knee]	0.00043585	0.43521	0.19	0.001765	genotyped	1.01
rs11231341	62848487	C	carpal tunnel syndrome	-8.4022e-05	0.43548	0.19	0.001765	genotyped	0.949
rs78176967	62825317	T	F31 Bipolar affective disorder	0.00015901	0.43561	0.0665109	0.5949	0.998815	1.07
rs11231341	62848487	C	Impedance of leg (right)	-0.05333	0.43662	0.19	0.001765	genotyped	-
rs78176967	62825317	T	eye/eyelid problem	-0.00063069	0.43767	0.0665109	0.5949	0.998815	0.984
rs78176967	62825317	T	Oily fish intake	-0.0027926	0.43772	0.0665109	0.5949	0.998815	-
rs11231341	62848487	C	I50 Heart failure	0.00023395	0.43778	0.19	0.001765	genotyped	1.02
rs78176967	62825317	T	dyspepsia / indigestion	-0.00011495	0.44017	0.0665109	0.5949	0.998815	0.912
rs11231341	62848487	C	bronchitis	0.00017633	0.44231	0.19	0.001765	genotyped	1.02
rs78176967	62825317	T	bone disorder	-0.00046768	0.44377	0.0665109	0.5949	0.998815	0.979
rs78176967	62825317	T	C15-C26 Malignant neoplasms of digestive organs	0.00036876	0.44578	0.0665109	0.5949	0.998815	1.03
rs78176967	62825317	T	heart/cardiac problem	-0.00079345	0.44666	0.0665109	0.5949	0.998815	0.988
rs11231341	62848487	C	K86 Other diseases of pancreas	-0.00010603	0.44749	0.19	0.001765	genotyped	0.961
rs11231341	62848487	C	depression	0.00046688	0.44771	0.19	0.001765	genotyped	1.01
rs78176967	62825317	T	C43 Malignant melanoma of skin	-0.00023441	0.44841	0.0665109	0.5949	0.998815	0.958
rs78176967	62825317	T	F10 Mental and behavioural disorders due to use of alcohol	0.00035533	0.44971	0.0665109	0.5949	0.998815	1.03
rs78176967	62825317	T	I72 Other aneurysm	-0.00010704	0.4535	0.0665109	0.5949	0.998815	0.911
rs78176967	62825317	T	M72 Fibroblastic disorders	0.0002992	0.45474	0.0665109	0.5949	0.998815	1.03
rs11231341	62848487	C	G93 Other disorders of brain	0.00012288	0.45663	0.19	0.001765	genotyped	1.03
rs78176967	62825317	T	Number of operations, self-reported	0.0044435	0.45679	0.0665109	0.5949	0.998815	-
rs11231341	62848487	C	M75 Shoulder lesions	-0.00028998	0.45745	0.19	0.001765	genotyped	0.987
rs11231341	62848487	C	H04 Disorders of lachrymal system	-0.00014506	0.4578	0.19	0.001765	genotyped	0.973
rs11231341	62848487	C	H43 Disorders of vitreous body	-0.00011359	0.45784	0.19	0.001765	genotyped	0.966
rs11231341	62848487	C	H66 Suppurative and unspecified otitis media	-8.63e-05	0.45958	0.19	0.001765	genotyped	0.955
rs78176967	62825317	T	M65 Synovitis and tenosynovitis	-0.00034446	0.46136	0.0665109	0.5949	0.998815	0.973
rs78176967	62825317	T	Bread intake	0.023937	0.46218	0.0665109	0.5949	0.998815	-
rs78176967	62825317	T	eye trauma	0.00011527	0.46299	0.0665109	0.5949	0.998815	1.09
rs11231341	62848487	C	D64 Other anaemias	0.00032239	0.4639	0.19	0.001765	genotyped	1.01
rs11231341	62848487	C	L60 Nail disorders	0.00010306	0.46619	0.19	0.001765	genotyped	1.04
rs11231341	62848487	C	F40 Phobic anxiety disorders	7.169e-05	0.46699	0.19	0.001765	genotyped	1.05
rs11231341	62848487	C	Weight	-0.021785	0.46703	0.19	0.001765	genotyped	-
rs11231341	62848487	C	G56 Mononeuropathies of upper limb	0.00030333	0.46753	0.19	0.001765	genotyped	1.01
rs78176967	62825317	T	colitis/not crohns or ulcerative colitis	-0.0001552	0.46838	0.0665109	0.5949	0.998815	0.942
rs78176967	62825317	T	osteopenia	0.00015099	0.46852	0.0665109	0.5949	0.998815	1.06
rs78176967	62825317	T	E86 Volume depletion	-0.00024992	0.47023	0.0665109	0.5949	0.998815	0.964
rs11231341	62848487	C	J30 Vasomotor and allergic rhinitis	-9.6058e-05	0.47254	0.19	0.001765	genotyped	0.962
rs11231341	62848487	C	K35 Acute appendicitis	0.00016083	0.47256	0.19	0.001765	genotyped	1.02
rs11231341	62848487	C	N90 Other noninflammatory disorders of vulva and perineum	0.00023863	0.47298	0.19	0.001765	genotyped	1.03
rs78176967	62825317	T	Arm predicted mass (right)	0.00097652	0.47317	0.0665109	0.5949	0.998815	-
rs78176967	62825317	T	peripheral nerve disorder	0.00022207	0.47357	0.0665109	0.5949	0.998815	1.04
rs11231341	62848487	C	A04 Other bacterial intestinal infections	-0.00015182	0.47417	0.19	0.001765	genotyped	0.976
rs11231341	62848487	C	D00-D09 In situ neoplasms	-0.00023672	0.47512	0.19	0.001765	genotyped	0.985
rs11231341	62848487	C	pneumonia	0.00022637	0.47575	0.19	0.001765	genotyped	1.02
rs11231341	62848487	C	N20-N23 Urolithiasis	-0.00023366	0.4764	0.19	0.001765	genotyped	0.985
rs11231341	62848487	C	D04 Carcinoma in situ of skin	-8.9078e-05	0.47751	0.19	0.001765	genotyped	0.96
rs11231341	62848487	C	Oily fish intake	0.001626	0.47835	0.19	0.001765	genotyped	-
rs78176967	62825317	T	A00-A09 Intestinal infectious diseases	0.00043033	0.47863	0.0665109	0.5949	0.998815	1.02
rs11231341	62848487	C	oesophagitis/barretts oesophagus	-0.00010467	0.48057	0.19	0.001765	genotyped	0.966
rs78176967	62825317	T	Whole body fat-free mass	0.014047	0.48063	0.0665109	0.5949	0.998815	-
rs78176967	62825317	T	J90 Pleural effusion, not elsewhere classified	-0.00032794	0.48191	0.0665109	0.5949	0.998815	0.974
rs78176967	62825317	T	M79 Other soft tissue disorders, not elsewhere classified	-0.00049868	0.48236	0.0665109	0.5949	0.998815	0.983
rs11231341	62848487	C	N70 Salpingitis and oophoritis	-0.00012352	0.48331	0.19	0.001765	genotyped	0.948
rs11231341	62848487	C	bone disorder	0.00027272	0.48349	0.19	0.001765	genotyped	1.01
rs11231341	62848487	C	fibromyalgia	-7.1405e-05	0.48357	0.19	0.001765	genotyped	0.952
rs11231341	62848487	C	I67 Other cerebrovascular diseases	-0.00014205	0.48421	0.19	0.001765	genotyped	0.976
rs78176967	62825317	T	K60 Fissure and fistula of anal and rectal regions	0.0002551	0.48529	0.0665109	0.5949	0.998815	1.03
rs78176967	62825317	T	F05 Delirium, not induced by alcohol and other psychoactive substances	0.00010888	0.48597	0.0665109	0.5949	0.998815	1.08
rs78176967	62825317	T	K12 Stomatitis and related lesions	0.00012974	0.48707	0.0665109	0.5949	0.998815	1.07
rs11231341	62848487	C	eye trauma	-6.9465e-05	0.48772	0.19	0.001765	genotyped	0.951
rs11231341	62848487	C	H65 Nonsuppurative otitis media	-9.3448e-05	0.48778	0.19	0.001765	genotyped	0.964
rs78176967	62825317	T	H65-H75 Diseases of middle ear and mastoid	-0.00025575	0.48838	0.0665109	0.5949	0.998815	0.967
rs11231341	62848487	C	J00-J06 Acute upper respiratory infections	-0.00015634	0.48857	0.19	0.001765	genotyped	0.978
rs78176967	62825317	T	kidney stone/ureter stone/bladder stone	-0.00025348	0.48996	0.0665109	0.5949	0.998815	0.968
rs11231341	62848487	C	M87 Osteonecrosis	-6.7629e-05	0.49089	0.19	0.001765	genotyped	0.95
rs78176967	62825317	T	N19 Unspecified renal failure	0.00016703	0.49297	0.0665109	0.5949	0.998815	1.05
rs78176967	62825317	T	N84 Polyp of female genital tract	0.00083159	0.49298	0.0665109	0.5949	0.998815	1.02
rs11231341	62848487	C	I89 Other non-infective disorders of lymphatic vessels and lymph nodes	7.3175e-05	0.49331	0.19	0.001765	genotyped	1.05
rs78176967	62825317	T	Whole body water mass	0.01005	0.49354	0.0665109	0.5949	0.998815	-
rs11231341	62848487	C	E70-E90 Metabolic disorders	-0.00053478	0.49383	0.19	0.001765	genotyped	0.994
rs78176967	62825317	T	N40 Hyperplasia of prostate	-0.00095338	0.49383	0.0665109	0.5949	0.998815	0.983
rs11231341	62848487	C	K29 Gastritis and duodenitis	0.00044678	0.49459	0.19	0.001765	genotyped	1.01
rs78176967	62825317	T	N90 Other noninflammatory disorders of vulva and perineum	0.00035666	0.49472	0.0665109	0.5949	0.998815	1.04
rs11231341	62848487	C	L02 Cutaneous abscess, furuncle and carbuncle	-0.00013667	0.49588	0.19	0.001765	genotyped	0.976
rs78176967	62825317	T	M53 Other dorsopathies, not elsewhere classified	-0.00010387	0.49627	0.0665109	0.5949	0.998815	0.924
rs11231341	62848487	C	M65-M68 Disorders of synovium and tendon	0.00026806	0.49631	0.19	0.001765	genotyped	1.01
rs11231341	62848487	C	I20 Angina pectoris	-0.00035868	0.49736	0.19	0.001765	genotyped	0.992
rs11231341	62848487	C	Salt added to food	-0.0014381	0.49772	0.19	0.001765	genotyped	-
rs78176967	62825317	T	Fresh fruit intake	0.0039401	0.4998	0.0665109	0.5949	0.998815	-
rs11231341	62848487	C	N03 Chronic nephritic syndrome	8.2491e-05	0.50007	0.19	0.001765	genotyped	1.04
rs78176967	62825317	T	emphysema/chronic bronchitis	-0.00040824	0.50032	0.0665109	0.5949	0.998815	0.981
rs78176967	62825317	T	K08 Other disorders of teeth and supporting structures	-0.00022597	0.50038	0.0665109	0.5949	0.998815	0.965
rs11231341	62848487	C	hyperthyroidism/thyrotoxicosis	-0.00015545	0.50046	0.19	0.001765	genotyped	0.98
rs11231341	62848487	C	D70-D77 Other diseases of blood and blood-forming organs	0.00018983	0.50133	0.19	0.001765	genotyped	1.02
rs78176967	62825317	T	N99 Postprocedural disorders of genito-urinary system, not elsewhere classified	-0.0001497	0.50294	0.0665109	0.5949	0.998815	0.948
rs78176967	62825317	T	N99-N99 Other disorders of the genitourinary system	-0.0001497	0.50294	0.0665109	0.5949	0.998815	0.948
rs78176967	62825317	T	fibromyalgia	-0.0001071	0.50305	0.0665109	0.5949	0.998815	0.929
rs11231341	62848487	C	L00-L08 Infections of the skin and subcutaneous tissue	-0.00028155	0.50366	0.19	0.001765	genotyped	0.989
rs11231341	62848487	C	gynaecological disorder (not cancer)	0.00066456	0.50407	0.19	0.001765	genotyped	1.01
rs11231341	62848487	C	appendicitis	-0.00016124	0.50554	0.19	0.001765	genotyped	0.981
rs11231341	62848487	C	M85 Other disorders of bone density and structure	-9.1317e-05	0.50568	0.19	0.001765	genotyped	0.966
rs78176967	62825317	T	cervical problem	-0.00026789	0.50631	0.0665109	0.5949	0.998815	0.948
rs78176967	62825317	T	N39 Other disorders of urinary system	-0.00058054	0.50753	0.0665109	0.5949	0.998815	0.987
rs11231341	62848487	C	Number of vehicles in household	0.0014272	0.50767	0.19	0.001765	genotyped	-
rs11231341	62848487	C	hiatus hernia	-0.00026274	0.50856	0.19	0.001765	genotyped	0.988
rs11231341	62848487	C	C67 Malignant neoplasm of bladder	-7.5691e-05	0.51191	0.19	0.001765	genotyped	0.96
rs78176967	62825317	T	Number in household	0.0027715	0.51267	0.0665109	0.5949	0.998815	-
rs78176967	62825317	T	G40 Epilepsy	-0.00025843	0.513	0.0665109	0.5949	0.998815	0.971
rs78176967	62825317	T	G90-G99 Other disorders of the nervous system	-0.00027146	0.51375	0.0665109	0.5949	0.998815	0.973
rs11231341	62848487	C	helicobacter pylori	-9.3377e-05	0.51462	0.19	0.001765	genotyped	0.968
rs78176967	62825317	T	N30-N39 Other diseases of urinary system	-0.00069435	0.51473	0.0665109	0.5949	0.998815	0.99
rs78176967	62825317	T	uterine problem	0.000847	0.51514	0.0665109	0.5949	0.998815	1.02
rs78176967	62825317	T	C50-C50 Malignant neoplasm of breast	0.00073353	0.51525	0.0665109	0.5949	0.998815	1.02
rs78176967	62825317	T	C50 Malignant neoplasm of breast	0.00073353	0.51525	0.0665109	0.5949	0.998815	1.02
rs78176967	62825317	T	H34 Retinal vascular occlusions	-9.7086e-05	0.51683	0.0665109	0.5949	0.998815	0.926
rs11231341	62848487	C	White blood cell (leukocyte) count	0.0025646	0.51697	0.19	0.001765	genotyped	-
rs11231341	62848487	C	N13 Obstructive and reflux uropathy	-0.00013798	0.51712	0.19	0.001765	genotyped	0.978
rs78176967	62825317	T	E27 Other disorders of adrenal gland	9.1295e-05	0.51772	0.0665109	0.5949	0.998815	1.08
rs78176967	62825317	T	K25 Gastric ulcer	-0.00027498	0.51807	0.0665109	0.5949	0.998815	0.974
rs78176967	62825317	T	K40-K46 Hernia	0.00082204	0.52218	0.0665109	0.5949	0.998815	1.01
rs78176967	62825317	T	O63 Long labour	-0.0003338	0.5227	0.0665109	0.5949	0.998815	0.962
rs11231341	62848487	C	Tea intake	0.0045726	0.52356	0.19	0.001765	genotyped	-
rs11231341	62848487	C	K20 Oesophagitis	0.00025047	0.5241	0.19	0.001765	genotyped	1.01
rs11231341	62848487	C	J47 Bronchiectasis	-0.00011417	0.52576	0.19	0.001765	genotyped	0.975
rs78176967	62825317	T	Arm fat-free mass (right)	0.00091625	0.52581	0.0665109	0.5949	0.998815	-
rs11231341	62848487	C	I73 Other peripheral vascular diseases	0.00015849	0.52771	0.19	0.001765	genotyped	1.02
rs11231341	62848487	C	duodenal ulcer	-0.0001084	0.52825	0.19	0.001765	genotyped	0.974
rs11231341	62848487	C	Mean time to correctly identify matches	-0.16978	0.52967	0.19	0.001765	genotyped	-
rs78176967	62825317	T	chronic/degenerative neurological problem	0.00020468	0.53066	0.0665109	0.5949	0.998815	1.03
rs11231341	62848487	C	C43 Malignant melanoma of skin	0.0001233	0.53155	0.19	0.001765	genotyped	1.02
rs11231341	62848487	C	fracture pelvis & lower limb	0.00015277	0.53202	0.19	0.001765	genotyped	1.02
rs11231341	62848487	C	M95-M99 Other disorders of the musculoskeletal system and connective tissue	-7.7574e-05	0.53242	0.19	0.001765	genotyped	0.964
rs78176967	62825317	T	O60-O75 Complications of labour and delivery	-0.00064302	0.53298	0.0665109	0.5949	0.998815	0.984
rs11231341	62848487	C	M79 Other soft tissue disorders, not elsewhere classified	-0.00028145	0.53389	0.19	0.001765	genotyped	0.99
rs78176967	62825317	T	G50-G59 Nerve, nerve root and plexus disorders	0.0005215	0.534	0.0665109	0.5949	0.998815	1.01
rs11231341	62848487	C	N84 Polyp of female genital tract	-0.00047944	0.53465	0.19	0.001765	genotyped	0.99
rs11231341	62848487	C	N41 Inflammatory diseases of prostate	-0.00022	0.53575	0.19	0.001765	genotyped	0.973
rs11231341	62848487	C	O72 Postpartum haemorrhage	0.0001698	0.53676	0.19	0.001765	genotyped	1.03
rs78176967	62825317	T	glaucoma	-0.00025804	0.53693	0.0665109	0.5949	0.998815	0.975
rs11231341	62848487	C	Nucleated red blood cell count	-5.2659e-05	0.53709	0.19	0.001765	genotyped	-
rs78176967	62825317	T	O82 Single delivery by Caesarean section	-0.00017445	0.53721	0.0665109	0.5949	0.998815	0.931
rs78176967	62825317	T	N62 Hypertrophy of breast	0.00011524	0.53791	0.0665109	0.5949	0.998815	1.06
rs78176967	62825317	T	Arm predicted mass (left)	0.00089338	0.53805	0.0665109	0.5949	0.998815	-
rs78176967	62825317	T	H53 Visual disturbances	0.00021928	0.53814	0.0665109	0.5949	0.998815	1.03
rs11231341	62848487	C	uterine problem	-0.00050939	0.53862	0.19	0.001765	genotyped	0.99
rs78176967	62825317	T	H65 Nonsuppurative otitis media	0.0001292	0.54093	0.0665109	0.5949	0.998815	1.05
rs11231341	62848487	C	A09 Diarrhoea and gastro-enteritis of presumed infectious origin	-0.00018087	0.54113	0.19	0.001765	genotyped	0.985
rs78176967	62825317	T	K41 Femoral hernia	-0.0001002	0.54149	0.0665109	0.5949	0.998815	0.936
rs78176967	62825317	T	G40-G47 Episodic and paroxysmal disorders	-0.00046383	0.54212	0.0665109	0.5949	0.998815	0.986
rs78176967	62825317	T	J22 Unspecified acute lower respiratory infection	0.00034171	0.54254	0.0665109	0.5949	0.998815	1.02
rs78176967	62825317	T	stroke	0.00030253	0.543	0.0665109	0.5949	0.998815	1.02
rs11231341	62848487	C	I65 Occlusion and stenosis of precerebral arteries, not resulting in cerebral infarction	-8.0436e-05	0.54411	0.19	0.001765	genotyped	0.968
rs78176967	62825317	T	O10-O16 Oedema, proteinuria and hypertensive disorders in pregnancy, childbirth and the puerperium	-0.00026082	0.54528	0.0665109	0.5949	0.998815	0.956
rs11231341	62848487	C	I70 Atherosclerosis	-8.8849e-05	0.54616	0.19	0.001765	genotyped	0.971
rs11231341	62848487	C	K59 Other functional intestinal disorders	0.00026129	0.54639	0.19	0.001765	genotyped	1.01
rs78176967	62825317	T	K44 Diaphragmatic hernia	-0.00060696	0.54762	0.0665109	0.5949	0.998815	0.99
rs11231341	62848487	C	Bread intake	-0.012468	0.54793	0.19	0.001765	genotyped	-
rs11231341	62848487	C	O60-O75 Complications of labour and delivery	-0.0003925	0.54996	0.19	0.001765	genotyped	0.99
rs11231341	62848487	C	C61 Malignant neoplasm of prostate	0.00040559	0.5501	0.19	0.001765	genotyped	1.01
rs78176967	62825317	T	N80 Endometriosis	-0.00044161	0.55061	0.0665109	0.5949	0.998815	0.974
rs11231341	62848487	C	K40 Inguinal hernia	0.00029222	0.55256	0.19	0.001765	genotyped	1.01
rs78176967	62825317	T	rectal or colon adenoma/polyps	-0.00013737	0.55352	0.0665109	0.5949	0.998815	0.956
rs78176967	62825317	T	N32 Other disorders of bladder	-0.00035456	0.55439	0.0665109	0.5949	0.998815	0.983
rs78176967	62825317	T	K65-K67 Diseases of peritoneum	-0.00023591	0.55484	0.0665109	0.5949	0.998815	0.974
rs78176967	62825317	T	hayfever/allergic rhinitis	0.00055506	0.55576	0.0665109	0.5949	0.998815	1.01
rs11231341	62848487	C	menorrhagia (unknown cause)	0.00014939	0.55591	0.19	0.001765	genotyped	1.03
rs11231341	62848487	C	J35 Chronic diseases of tonsils and adenoids	-7.7652e-05	0.55607	0.19	0.001765	genotyped	0.968
rs11231341	62848487	C	J39 Other diseases of upper respiratory tract	-6.5485e-05	0.55637	0.19	0.001765	genotyped	0.963
rs78176967	62825317	T	N85 Other noninflammatory disorders of uterus, except cervix	-0.00050536	0.55655	0.0665109	0.5949	0.998815	0.978
rs11231341	62848487	C	Platelet distribution width	0.00063968	0.55756	0.19	0.001765	genotyped	-
rs78176967	62825317	T	G56 Mononeuropathies of upper limb	0.00038418	0.55757	0.0665109	0.5949	0.998815	1.02
rs78176967	62825317	T	I27 Other pulmonary heart diseases	0.00010999	0.55947	0.0665109	0.5949	0.998815	1.06
rs11231341	62848487	C	J43 Emphysema	-0.00010026	0.55991	0.19	0.001765	genotyped	0.976
rs78176967	62825317	T	cataract	0.00028264	0.56052	0.0665109	0.5949	0.998815	1.02
rs78176967	62825317	T	ent disorder/not cancer	0.00045589	0.56076	0.0665109	0.5949	0.998815	1.01
rs11231341	62848487	C	H43-H45 Disorders of vitreous body and globe	-9.9853e-05	0.56151	0.19	0.001765	genotyped	0.976
rs78176967	62825317	T	Arm fat-free mass (left)	0.00088739	0.56418	0.0665109	0.5949	0.998815	-
rs11231341	62848487	C	N36 Other disorders of urethra	-6.6331e-05	0.56582	0.19	0.001765	genotyped	0.965
rs78176967	62825317	T	C64 Malignant neoplasm of kidney, except renal pelvis	0.00010811	0.56605	0.0665109	0.5949	0.998815	1.06
rs11231341	62848487	C	urinary tract infection/kidney infection	-0.00011552	0.56618	0.19	0.001765	genotyped	0.98
rs78176967	62825317	T	measles / morbillivirus	0.00013848	0.56665	0.0665109	0.5949	0.998815	1.04
rs11231341	62848487	C	G62 Other polyneuropathies	-8.0936e-05	0.56909	0.19	0.001765	genotyped	0.971
rs78176967	62825317	T	N64 Other disorders of breast	0.00023712	0.57242	0.0665109	0.5949	0.998815	1.05
rs11231341	62848487	C	M71 Other bursopathies	6.6409e-05	0.57619	0.19	0.001765	genotyped	1.03
rs78176967	62825317	T	G35-G37 Demyelinating diseases of the central nervous system	0.00013999	0.57631	0.0665109	0.5949	0.998815	1.04
rs78176967	62825317	T	G47 Sleep disorders	-0.00026183	0.57732	0.0665109	0.5949	0.998815	0.98
rs78176967	62825317	T	transient ischaemic attack (tia)	0.00014172	0.57999	0.0665109	0.5949	0.998815	1.04
rs11231341	62848487	C	Lamb/mutton intake	0.00098344	0.58098	0.19	0.001765	genotyped	-
rs78176967	62825317	T	C54 Malignant neoplasm of corpus uteri	-0.00022828	0.58167	0.0665109	0.5949	0.998815	0.957
rs11231341	62848487	C	angina	0.00024994	0.58201	0.19	0.001765	genotyped	1.01
rs11231341	62848487	C	Processed meat intake	-0.0014152	0.58325	0.19	0.001765	genotyped	-
rs78176967	62825317	T	M81 Osteoporosis without pathological fracture	0.00027307	0.58358	0.0665109	0.5949	0.998815	1.02
rs78176967	62825317	T	N00-N08 Glomerular diseases	-0.00016379	0.58361	0.0665109	0.5949	0.998815	0.968
rs11231341	62848487	C	Whole body water mass	0.0051222	0.584	0.19	0.001765	genotyped	-
rs78176967	62825317	T	L81 Other disorders of pigmentation	-0.00010027	0.58449	0.0665109	0.5949	0.998815	0.948
rs11231341	62848487	C	K52 Other non-infective gastro-enteritis and colitis	0.00028234	0.58499	0.19	0.001765	genotyped	1.01
rs11231341	62848487	C	M80-M85 Disorders of bone density and structure	-0.00021159	0.58512	0.19	0.001765	genotyped	0.99
rs11231341	62848487	C	O30-O48 Maternal care related to the fetus and amniotic cavity and possible delivery problems	0.00031352	0.58516	0.19	0.001765	genotyped	1.01
rs11231341	62848487	C	Skin colour	-0.00071041	0.58545	0.19	0.001765	genotyped	-
rs78176967	62825317	T	osteoporosis	-0.00028283	0.58708	0.0665109	0.5949	0.998815	0.982
rs78176967	62825317	T	breast disease (not cancer)	-0.0003676	0.58725	0.0665109	0.5949	0.998815	0.974
rs11231341	62848487	C	K63 Other diseases of intestine	-0.00026294	0.58835	0.19	0.001765	genotyped	0.992
rs78176967	62825317	T	spine arthritis/spondylitis	-0.0002118	0.58874	0.0665109	0.5949	0.998815	0.976
rs11231341	62848487	C	K56 Paralytic ileus and intestinal obstruction without hernia	0.0001404	0.58958	0.19	0.001765	genotyped	1.02
rs78176967	62825317	T	K92 Other diseases of digestive system	0.00033486	0.59014	0.0665109	0.5949	0.998815	1.02
rs11231341	62848487	C	Water intake	-0.0029009	0.59119	0.19	0.001765	genotyped	-
rs78176967	62825317	T	M50-M54 Other dorsopathies	-0.00047482	0.59201	0.0665109	0.5949	0.998815	0.99
rs11231341	62848487	C	cerebrovascular disease	0.00019272	0.59213	0.19	0.001765	genotyped	1.01
rs11231341	62848487	C	J06 Acute upper respiratory infections of multiple and unspecified sites	-6.3994e-05	0.59323	0.19	0.001765	genotyped	0.968
rs78176967	62825317	T	neurology	0.0005584	0.59343	0.0665109	0.5949	0.998815	1.01
rs11231341	62848487	C	Ease of skin tanning	0.0011642	0.59356	0.19	0.001765	genotyped	-
rs11231341	62848487	C	peripheral vascular disease	7.7658e-05	0.59465	0.19	0.001765	genotyped	1.03
rs78176967	62825317	T	N13 Obstructive and reflux uropathy	-0.00017708	0.59621	0.0665109	0.5949	0.998815	0.972
rs78176967	62825317	T	N95 Menopausal and other perimenopausal disorders	0.00063096	0.59675	0.0665109	0.5949	0.998815	1.01
rs78176967	62825317	T	C34 Malignant neoplasm of bronchus and lung	0.00013442	0.59699	0.0665109	0.5949	0.998815	1.04
rs78176967	62825317	T	Haemoglobin concentration	0.0018213	0.59717	0.0665109	0.5949	0.998815	-
rs78176967	62825317	T	J20-J22 Other acute lower respiratory infections	0.00029819	0.59876	0.0665109	0.5949	0.998815	1.02
rs11231341	62848487	C	L40 Psoriasis	0.00010219	0.59877	0.19	0.001765	genotyped	1.02
rs11231341	62848487	C	Whole body fat-free mass	0.0066661	0.59947	0.19	0.001765	genotyped	-
rs11231341	62848487	C	H26 Other cataract	0.00025025	0.60084	0.19	0.001765	genotyped	1.01
rs78176967	62825317	T	D00-D09 In situ neoplasms	0.00027145	0.6017	0.0665109	0.5949	0.998815	1.02
rs11231341	62848487	C	Weight	-0.015382	0.60499	0.19	0.001765	genotyped	-
rs11231341	62848487	C	N80-N98 Noninflammatory disorders of female genital tract	-0.00075662	0.60516	0.19	0.001765	genotyped	0.996
rs11231341	62848487	C	Cheese intake	-0.0013701	0.60524	0.19	0.001765	genotyped	-
rs78176967	62825317	T	duodenal ulcer	0.00013925	0.60561	0.0665109	0.5949	0.998815	1.03
rs78176967	62825317	T	D70-D77 Other diseases of blood and blood-forming organs	-0.00022736	0.60777	0.0665109	0.5949	0.998815	0.98
rs11231341	62848487	C	M81 Osteoporosis without pathological fracture	-0.00016245	0.60888	0.19	0.001765	genotyped	0.989
rs11231341	62848487	C	N19 Unspecified renal failure	-7.9253e-05	0.60978	0.19	0.001765	genotyped	0.977
rs11231341	62848487	C	spine arthritis/spondylitis	0.00012729	0.61018	0.19	0.001765	genotyped	1.01
rs78176967	62825317	T	N20 Calculus of kidney and ureter	-0.00022645	0.6102	0.0665109	0.5949	0.998815	0.98
rs78176967	62825317	T	E21 Hyperparathyroidism and other disorders of parathyroid gland	9.4596e-05	0.61025	0.0665109	0.5949	0.998815	1.05
rs78176967	62825317	T	N10-N16 Renal tubulo-interstitial diseases	-0.00020313	0.61064	0.0665109	0.5949	0.998815	0.978
rs11231341	62848487	C	diverticular disease/diverticulitis	-0.000142	0.61256	0.19	0.001765	genotyped	0.987
rs11231341	62848487	C	disorder or pituitary gland	-5.0697e-05	0.61271	0.19	0.001765	genotyped	0.964
rs11231341	62848487	C	Number of full brothers	-0.0015337	0.61358	0.19	0.001765	genotyped	-
rs11231341	62848487	C	G20-G26 Extrapyramidal and movement disorders	-9.255e-05	0.61481	0.19	0.001765	genotyped	0.981
rs11231341	62848487	C	Eosinophill count	-0.0001432	0.61642	0.19	0.001765	genotyped	-
rs78176967	62825317	T	Lamb/mutton intake	0.0013957	0.61761	0.0665109	0.5949	0.998815	-
rs78176967	62825317	T	Trunk predicted mass	0.0048584	0.61938	0.0665109	0.5949	0.998815	-
rs78176967	62825317	T	I34 Nonrheumatic mitral valve disorders	0.00015591	0.6207	0.0665109	0.5949	0.998815	1.03
rs78176967	62825317	T	back pain	0.00015106	0.62071	0.0665109	0.5949	0.998815	1.03
rs11231341	62848487	C	M15-M19 Arthrosis	-0.0003877	0.62315	0.19	0.001765	genotyped	0.996
rs11231341	62848487	C	gestational hypertension/pre-eclampsia	-0.00015325	0.62356	0.19	0.001765	genotyped	0.979
rs78176967	62825317	T	N48 Other disorders of penis	-0.00031591	0.62404	0.0665109	0.5949	0.998815	0.971
rs78176967	62825317	T	K91 Postprocedural disorders of digestive system, not elsewhere classified	0.00012643	0.62543	0.0665109	0.5949	0.998815	1.03
rs11231341	62848487	C	obstetric problem	0.00012619	0.62545	0.19	0.001765	genotyped	1.03
rs78176967	62825317	T	head injury	0.0001176	0.62626	0.0665109	0.5949	0.998815	1.04
rs78176967	62825317	T	M62 Other disorders of muscle	9.5087e-05	0.62633	0.0665109	0.5949	0.998815	1.05
rs78176967	62825317	T	H30-H36 Disorders of choroid and retina	-0.00026887	0.62713	0.0665109	0.5949	0.998815	0.985
rs11231341	62848487	C	O70 Perineal laceration during delivery	-0.00025587	0.62803	0.19	0.001765	genotyped	0.989
rs78176967	62825317	T	K80-K87 Disorders of gallbladder, biliary tract and pancreas	-0.00040701	0.62816	0.0665109	0.5949	0.998815	0.99
rs11231341	62848487	C	H90 Conductive and sensorineural hearing loss	-6.2419e-05	0.62852	0.19	0.001765	genotyped	0.973
rs11231341	62848487	C	K08 Other disorders of teeth and supporting structures	0.00010329	0.62888	0.19	0.001765	genotyped	1.02
rs78176967	62825317	T	Impedance of arm (left)	-0.063009	0.62905	0.0665109	0.5949	0.998815	-
rs11231341	62848487	C	Arm fat-free mass (right)	0.00044441	0.62924	0.19	0.001765	genotyped	-
rs78176967	62825317	T	Trunk fat-free mass	0.0049187	0.62934	0.0665109	0.5949	0.998815	-
rs11231341	62848487	C	H00-H06 Disorders of eyelid, lacrimal system and orbit	0.00019552	0.6295	0.19	0.001765	genotyped	1.01
rs78176967	62825317	T	J80-J84 Other respiratory diseases principally affecting the interstitium	0.00012736	0.632	0.0665109	0.5949	0.998815	1.03
rs78176967	62825317	T	Eosinophill count	0.00021474	0.63211	0.0665109	0.5949	0.998815	-
rs78176967	62825317	T	A04 Other bacterial intestinal infections	-0.00015928	0.63226	0.0665109	0.5949	0.998815	0.975
rs78176967	62825317	T	psychological/psychiatric problem	0.00051995	0.63378	0.0665109	0.5949	0.998815	1.01
rs11231341	62848487	C	I78 Diseases of capillaries	-5.1738e-05	0.63429	0.19	0.001765	genotyped	0.969
rs78176967	62825317	T	back problem	0.00046554	0.63469	0.0665109	0.5949	0.998815	1.01
rs11231341	62848487	C	Arm predicted mass (left)	0.00043755	0.63608	0.19	0.001765	genotyped	-
rs78176967	62825317	T	anxiety/panic attacks	-0.00023164	0.63657	0.0665109	0.5949	0.998815	0.983
rs78176967	62825317	T	D05 Carcinoma in situ of breast	-0.00023228	0.63749	0.0665109	0.5949	0.998815	0.969
rs11231341	62848487	C	I30-I52 Other forms of heart disease	0.00030853	0.63761	0.19	0.001765	genotyped	1
rs78176967	62825317	T	bronchitis	-0.00016908	0.63868	0.0665109	0.5949	0.998815	0.977
rs11231341	62848487	C	E53 Deficiency of other B group vitamins	5.2701e-05	0.6407	0.19	0.001765	genotyped	1.03
rs78176967	62825317	T	White blood cell (leukocyte) count	-0.0028968	0.64085	0.0665109	0.5949	0.998815	-
rs78176967	62825317	T	K80 Cholelithiasis	0.00035089	0.64096	0.0665109	0.5949	0.998815	1.01
rs11231341	62848487	C	L72 Follicular cysts of skin and subcutaneous tissue	-0.00017421	0.641	0.19	0.001765	genotyped	0.991
rs78176967	62825317	T	I08 Multiple valve diseases	-0.00012364	0.64146	0.0665109	0.5949	0.998815	0.969
rs11231341	62848487	C	M66 Spontaneous rupture of synovium and tendon	-4.4528e-05	0.64185	0.19	0.001765	genotyped	0.965
rs11231341	62848487	C	I60 Subarachnoid haemorrhage	-5.5242e-05	0.64198	0.19	0.001765	genotyped	0.972
rs78176967	62825317	T	anaemia	0.00019578	0.64206	0.0665109	0.5949	0.998815	1.02
rs78176967	62825317	T	J18 Pneumonia, organism unspecified	-0.00028302	0.64229	0.0665109	0.5949	0.998815	0.987
rs78176967	62825317	T	H81 Disorders of vestibular function	9.5275e-05	0.6424	0.0665109	0.5949	0.998815	1.04
rs78176967	62825317	T	N94 Pain and other conditions associated with female genital organs and menstrual cycle	-0.00032166	0.64248	0.0665109	0.5949	0.998815	0.979
rs11231341	62848487	C	allergy or anaphylactic reaction to drug	-0.00011531	0.64268	0.19	0.001765	genotyped	0.987
rs78176967	62825317	T	nervous breakdown	-7.5055e-05	0.6427	0.0665109	0.5949	0.998815	0.95
rs11231341	62848487	C	I08 Multiple valve diseases	7.846e-05	0.64289	0.19	0.001765	genotyped	1.02
rs78176967	62825317	T	G31 Other degenerative diseases of nervous system, not elsewhere classified	7.4433e-05	0.64396	0.0665109	0.5949	0.998815	1.05
rs78176967	62825317	T	H01 Other inflammation of eyelid	-7.3196e-05	0.64486	0.0665109	0.5949	0.998815	0.95
rs11231341	62848487	C	O04 Medical abortion	0.00011553	0.64497	0.19	0.001765	genotyped	1.02
rs78176967	62825317	T	J03 Acute tonsillitis	7.1474e-05	0.64597	0.0665109	0.5949	0.998815	1.05
rs78176967	62825317	T	Sleep duration	0.0019598	0.64771	0.0665109	0.5949	0.998815	-
rs78176967	62825317	T	L80-L99 Other disorders of the skin and subcutaneous tissue	0.00036899	0.64772	0.0665109	0.5949	0.998815	1.01
rs78176967	62825317	T	I63 Cerebral infarction	0.00016796	0.64816	0.0665109	0.5949	0.998815	1.02
rs11231341	62848487	C	E50-E64 Other nutritional deficiencies	-7.0677e-05	0.6489	0.19	0.001765	genotyped	0.979
rs11231341	62848487	C	E03 Other hypothyroidism	-0.00021237	0.64968	0.19	0.001765	genotyped	0.994
rs11231341	62848487	C	E83 Disorders of mineral metabolism	-8.5747e-05	0.65257	0.19	0.001765	genotyped	0.983
rs11231341	62848487	C	Arm fat-free mass (left)	0.00043995	0.65374	0.19	0.001765	genotyped	-
rs78176967	62825317	T	N60 Benign mammary dysplasia	0.00022693	0.65438	0.0665109	0.5949	0.998815	1.03
rs78176967	62825317	T	Cooked vegetable intake	0.0029307	0.65447	0.0665109	0.5949	0.998815	-
rs11231341	62848487	C	I44 Atrioventricular and left bundle-branch block	0.00011132	0.65464	0.19	0.001765	genotyped	1.01
rs11231341	62848487	C	type 2 diabetes	9.4795e-05	0.65484	0.19	0.001765	genotyped	1.02
rs78176967	62825317	T	M19 Other arthrosis	-0.00036083	0.65566	0.0665109	0.5949	0.998815	0.991
rs78176967	62825317	T	N25-N29 Other disorders of kidney and ureter	0.00014786	0.65616	0.0665109	0.5949	0.998815	1.02
rs11231341	62848487	C	M48 Other spondylopathies	-0.00011666	0.65703	0.19	0.001765	genotyped	0.988
rs78176967	62825317	T	N60-N64 Disorders of breast	0.00020957	0.65846	0.0665109	0.5949	0.998815	1.02
rs78176967	62825317	T	oesophagitis/barretts oesophagus	0.00010279	0.65884	0.0665109	0.5949	0.998815	1.03
rs78176967	62825317	T	M13 Other arthritis	0.00030152	0.65979	0.0665109	0.5949	0.998815	1.01
rs11231341	62848487	C	fracture	-0.00015572	0.65985	0.19	0.001765	genotyped	0.991
rs78176967	62825317	T	spinal injury	-7.2502e-05	0.66036	0.0665109	0.5949	0.998815	0.954
rs78176967	62825317	T	K52 Other non-infective gastro-enteritis and colitis	-0.00035624	0.66055	0.0665109	0.5949	0.998815	0.991
rs11231341	62848487	C	J90-J94 Other diseases of pleura	0.00014733	0.66098	0.19	0.001765	genotyped	1.01
rs78176967	62825317	T	A08 Viral and other specified intestinal infections	8.2533e-05	0.66228	0.0665109	0.5949	0.998815	1.04
rs78176967	62825317	T	M51 Other intervertebral disk disorders	0.00023988	0.66263	0.0665109	0.5949	0.998815	1.01
rs11231341	62848487	C	heart arrhythmia	0.00014186	0.66267	0.19	0.001765	genotyped	1.01
rs78176967	62825317	T	Impedance of leg (right)	-0.046913	0.66274	0.0665109	0.5949	0.998815	-
rs78176967	62825317	T	M54 Dorsalgia	-0.00033108	0.66309	0.0665109	0.5949	0.998815	0.99
rs78176967	62825317	T	blistering/desquamating skin disorder	-7.7932e-05	0.66434	0.0665109	0.5949	0.998815	0.958
rs78176967	62825317	T	Ease of skin tanning	-0.0014836	0.6647	0.0665109	0.5949	0.998815	-
rs78176967	62825317	T	M24 Other specific joint derangements	0.00014385	0.66505	0.0665109	0.5949	0.998815	1.02
rs78176967	62825317	T	Skin colour	-0.00088316	0.66562	0.0665109	0.5949	0.998815	-
rs11231341	62848487	C	Townsend deprivation index at recruitment	-0.0030851	0.66582	0.19	0.001765	genotyped	-
rs78176967	62825317	T	other renal/kidney problem	0.000133	0.66698	0.0665109	0.5949	0.998815	1.03
rs11231341	62848487	C	throat or larynx disorder	-0.00010339	0.66857	0.19	0.001765	genotyped	0.987
rs78176967	62825317	T	B95 Streptococcus and staphylococcus as the cause of diseases classified to other chapters	-0.00017746	0.66894	0.0665109	0.5949	0.998815	0.982
rs78176967	62825317	T	Platelet distribution width	-0.00072293	0.67271	0.0665109	0.5949	0.998815	-
rs11231341	62848487	C	Basophill count	-4.2341e-05	0.67293	0.19	0.001765	genotyped	-
rs11231341	62848487	C	other renal/kidney problem	8.3084e-05	0.67321	0.19	0.001765	genotyped	1.02
rs78176967	62825317	T	Number of days/week walked 10+ minutes	-0.0032406	0.67431	0.0665109	0.5949	0.998815	-
rs11231341	62848487	C	G44 Other headache syndromes	4.0011e-05	0.6745	0.19	0.001765	genotyped	1.03
rs78176967	62825317	T	type 2 diabetes	-0.00013905	0.676	0.0665109	0.5949	0.998815	0.978
rs78176967	62825317	T	K62 Other diseases of anus and rectum	0.00040218	0.67624	0.0665109	0.5949	0.998815	1.01
rs78176967	62825317	T	Sitting height	-0.0046577	0.67726	0.0665109	0.5949	0.998815	-
rs78176967	62825317	T	I50 Heart failure	-0.00019674	0.67749	0.0665109	0.5949	0.998815	0.985
rs11231341	62848487	C	osteoarthritis	-0.00029409	0.68048	0.19	0.001765	genotyped	0.996
rs11231341	62848487	C	O36 Maternal care for other known or suspected foetal problems	0.00013384	0.68137	0.19	0.001765	genotyped	1.02
rs11231341	62848487	C	rheumatic fever	6.0364e-05	0.68156	0.19	0.001765	genotyped	1.02
rs11231341	62848487	C	Fresh fruit intake	0.0015263	0.68169	0.19	0.001765	genotyped	-
rs78176967	62825317	T	K14 Diseases of tongue	-9.3276e-05	0.6821	0.0665109	0.5949	0.998815	0.969
rs78176967	62825317	T	J30 Vasomotor and allergic rhinitis	-8.5875e-05	0.68232	0.0665109	0.5949	0.998815	0.966
rs11231341	62848487	C	Variation in diet	0.00062243	0.68319	0.19	0.001765	genotyped	-
rs11231341	62848487	C	colitis/not crohns or ulcerative colitis	5.5626e-05	0.68344	0.19	0.001765	genotyped	1.02
rs78176967	62825317	T	A30-A49 Other bacterial diseases	-0.00018417	0.68387	0.0665109	0.5949	0.998815	0.984
rs78176967	62825317	T	H83 Other diseases of inner ear	7.6472e-05	0.6839	0.0665109	0.5949	0.998815	1.04
rs11231341	62848487	C	back problem	-0.00025377	0.68448	0.19	0.001765	genotyped	0.995
rs11231341	62848487	C	vasculitis	-5.8108e-05	0.68453	0.19	0.001765	genotyped	0.98
rs11231341	62848487	C	O00-O08 Pregnancy with abortive outcome	0.00018254	0.6848	0.19	0.001765	genotyped	1.01
rs11231341	62848487	C	D50 Iron deficiency anaemia	-0.00014621	0.68548	0.19	0.001765	genotyped	0.992
rs78176967	62825317	T	N70 Salpingitis and oophoritis	-0.00011135	0.68746	0.0665109	0.5949	0.998815	0.953
rs78176967	62825317	T	N88 Other noninflammatory disorders of cervix uteri	0.00020452	0.6877	0.0665109	0.5949	0.998815	1.03
rs78176967	62825317	T	O20 Haemorrhage in early pregnancy	-0.00014576	0.68812	0.0665109	0.5949	0.998815	0.965
rs78176967	62825317	T	D50 Iron deficiency anaemia	-0.00022679	0.68888	0.0665109	0.5949	0.998815	0.988
rs11231341	62848487	C	K66 Other disorders of peritoneum	-9.2468e-05	0.68968	0.19	0.001765	genotyped	0.988
rs11231341	62848487	C	K80-K87 Disorders of gallbladder, biliary tract and pancreas	-0.00021292	0.69098	0.19	0.001765	genotyped	0.995
rs11231341	62848487	C	Arm predicted mass (right)	0.00034161	0.69378	0.19	0.001765	genotyped	-
rs11231341	62848487	C	breast disease (not cancer)	-0.00016874	0.69549	0.19	0.001765	genotyped	0.988
rs78176967	62825317	T	G43 Migraine	0.00013309	0.69665	0.0665109	0.5949	0.998815	1.02
rs11231341	62848487	C	Red blood cell (erythrocyte) distribution width	0.00082066	0.69725	0.19	0.001765	genotyped	-
rs11231341	62848487	C	H25-H28 Disorders of lens	0.0002175	0.69761	0.19	0.001765	genotyped	1
rs11231341	62848487	C	O47 False labour	9.5369e-05	0.69901	0.19	0.001765	genotyped	1.02
rs78176967	62825317	T	I51 Complications and ill-defined descriptions of heart disease	-0.00016145	0.69957	0.0665109	0.5949	0.998815	0.984
rs78176967	62825317	T	Handedness (chirality/laterality)	0.00047091	0.69967	0.0665109	0.5949	0.998815	1.01
rs78176967	62825317	T	O36 Maternal care for other known or suspected foetal problems	-0.00019752	0.69969	0.0665109	0.5949	0.998815	0.976
rs11231341	62848487	C	Impedance of arm (right)	-0.030725	0.70107	0.19	0.001765	genotyped	-
rs78176967	62825317	T	O16 Unspecified maternal hypertension	0.00011248	0.7015	0.0665109	0.5949	0.998815	1.04
rs11231341	62848487	C	K57 Diverticular disease of intestine	-0.0002447	0.70166	0.19	0.001765	genotyped	0.996
rs11231341	62848487	C	hepatitis	7.2129e-05	0.70199	0.19	0.001765	genotyped	1.01
rs78176967	62825317	T	E05 Thyrotoxicosis [hyperthyroidism]	0.00010651	0.70274	0.0665109	0.5949	0.998815	1.02
rs11231341	62848487	C	Mean reticulocyte volume	-0.0062864	0.70552	0.19	0.001765	genotyped	-
rs78176967	62825317	T	E78 Disorders of lipoprotein metabolism and other lipidaemias	-0.0004211	0.70625	0.0665109	0.5949	0.998815	0.995
rs78176967	62825317	T	N63 Unspecified lump in breast	9.6711e-05	0.70677	0.0665109	0.5949	0.998815	1.03
rs78176967	62825317	T	O72 Postpartum haemorrhage	-0.00016145	0.70847	0.0665109	0.5949	0.998815	0.973
rs11231341	62848487	C	I49 Other cardiac arrhythmias	-7.8899e-05	0.70913	0.19	0.001765	genotyped	0.987
rs78176967	62825317	T	I30-I52 Other forms of heart disease	0.00038195	0.71015	0.0665109	0.5949	0.998815	1.01
rs78176967	62825317	T	I84 Haemorrhoids	-0.00035655	0.71084	0.0665109	0.5949	0.998815	0.993
rs78176967	62825317	T	D03 Melanoma in situ	-7.1212e-05	0.71156	0.0665109	0.5949	0.998815	0.966
rs78176967	62825317	T	other fractures	-6.2729e-05	0.71168	0.0665109	0.5949	0.998815	0.962
rs78176967	62825317	T	hypertension	-0.00058943	0.71382	0.0665109	0.5949	0.998815	0.997
rs11231341	62848487	C	H81 Disorders of vestibular function	-4.7944e-05	0.7139	0.19	0.001765	genotyped	0.98
rs78176967	62825317	T	neurological injury/trauma	-0.00011408	0.71425	0.0665109	0.5949	0.998815	0.979
rs11231341	62848487	C	J84 Other interstitial pulmonary diseases	-4.9147e-05	0.71443	0.19	0.001765	genotyped	0.981
rs78176967	62825317	T	L97 Ulcer of lower limb, not elsewhere classified	7.7476e-05	0.71465	0.0665109	0.5949	0.998815	1.03
rs78176967	62825317	T	I80 Phlebitis and thrombophlebitis	0.00014578	0.71537	0.0665109	0.5949	0.998815	1.02
rs78176967	62825317	T	hiatus hernia	-0.00022522	0.71797	0.0665109	0.5949	0.998815	0.99
rs11231341	62848487	C	N21 Calculus of lower urinary tract	-4.1594e-05	0.71805	0.19	0.001765	genotyped	0.978
rs78176967	62825317	T	G80-G83 Cerebral palsy and other paralytic syndromes	0.00010866	0.7185	0.0665109	0.5949	0.998815	1.02
rs11231341	62848487	C	K44 Diaphragmatic hernia	-0.00023146	0.71901	0.19	0.001765	genotyped	0.996
rs11231341	62848487	C	Impedance of arm (left)	-0.029897	0.71912	0.19	0.001765	genotyped	-
rs78176967	62825317	T	I74 Arterial embolism and thrombosis	7.0937e-05	0.7198	0.0665109	0.5949	0.998815	1.03
rs11231341	62848487	C	osteopenia	4.745e-05	0.72076	0.19	0.001765	genotyped	1.02
rs78176967	62825317	T	M95-M99 Other disorders of the musculoskeletal system and connective tissue	-6.9662e-05	0.72085	0.0665109	0.5949	0.998815	0.968
rs11231341	62848487	C	J44 Other chronic obstructive pulmonary disease	-0.00013264	0.7212	0.19	0.001765	genotyped	0.993
rs78176967	62825317	T	J34 Other disorders of nose and nasal sinuses	0.00018739	0.72127	0.0665109	0.5949	0.998815	1.01
rs11231341	62848487	C	E04 Other non-toxic goitre	6.0083e-05	0.72297	0.19	0.001765	genotyped	1.02
rs78176967	62825317	T	G51 Facial nerve disorders	6.7982e-05	0.72304	0.0665109	0.5949	0.998815	1.03
rs78176967	62825317	T	breast cysts	-0.0001702	0.72309	0.0665109	0.5949	0.998815	0.976
rs78176967	62825317	T	Number of full sisters	-0.0016167	0.72309	0.0665109	0.5949	0.998815	-
rs78176967	62825317	T	H02 Other disorders of eyelid	0.00017344	0.72385	0.0665109	0.5949	0.998815	1.01
rs78176967	62825317	T	H40 Glaucoma	0.00015128	0.72417	0.0665109	0.5949	0.998815	1.01
rs11231341	62848487	C	thyroid problem (not cancer)	-0.00020648	0.72476	0.19	0.001765	genotyped	0.996
rs78176967	62825317	T	M31 Other necrotising vasculopathies	5.5465e-05	0.72479	0.0665109	0.5949	0.998815	1.04
rs11231341	62848487	C	O80-O84 Delivery	-0.00013639	0.72584	0.19	0.001765	genotyped	0.989
rs11231341	62848487	C	E78 Disorders of lipoprotein metabolism and other lipidaemias	-0.00024742	0.72824	0.19	0.001765	genotyped	0.997
rs78176967	62825317	T	K82 Other diseases of gallbladder	9.5709e-05	0.72868	0.0665109	0.5949	0.998815	1.02
rs78176967	62825317	T	H40-H42 Glaucoma	0.00014861	0.72886	0.0665109	0.5949	0.998815	1.01
rs11231341	62848487	C	N31 Neuromuscular dysfunction of bladder, not elsewhere classified	-5.7762e-05	0.72904	0.19	0.001765	genotyped	0.985
rs11231341	62848487	C	I63 Cerebral infarction	8.1121e-05	0.72949	0.19	0.001765	genotyped	1.01
rs78176967	62825317	T	M50 Cervical disk disorders	-8.7539e-05	0.72951	0.0665109	0.5949	0.998815	0.976
rs78176967	62825317	T	Leg predicted mass (right)	0.0012804	0.73062	0.0665109	0.5949	0.998815	-
rs78176967	62825317	T	E89 Postprocedural endocrine and metabolic disorders, not elsewhere classified	-8.1383e-05	0.73129	0.0665109	0.5949	0.998815	0.975
rs78176967	62825317	T	N97 Female infertility	-0.00012912	0.7342	0.0665109	0.5949	0.998815	0.971
rs11231341	62848487	C	I31 Other diseases of pericardium	4.6254e-05	0.73487	0.19	0.001765	genotyped	1.02
rs11231341	62848487	C	N32 Other disorders of bladder	-0.00012931	0.73514	0.19	0.001765	genotyped	0.994
rs78176967	62825317	T	B15-B19 Viral hepatitis	-5.3016e-05	0.73516	0.0665109	0.5949	0.998815	0.962
rs11231341	62848487	C	infection of nervous system	6.4304e-05	0.73537	0.19	0.001765	genotyped	1.01
rs78176967	62825317	T	Leg fat-free mass (right)	0.001335	0.7364	0.0665109	0.5949	0.998815	-
rs78176967	62825317	T	heart arrhythmia	0.00017156	0.7367	0.0665109	0.5949	0.998815	1.01
rs11231341	62848487	C	other fractures	-3.6095e-05	0.73862	0.19	0.001765	genotyped	0.978
rs11231341	62848487	C	N47 Redundant prepuce, phimosis and paraphimosis	-0.00013692	0.73956	0.19	0.001765	genotyped	0.988
rs78176967	62825317	T	O80-O84 Delivery	-0.00020259	0.74022	0.0665109	0.5949	0.998815	0.983
rs11231341	62848487	C	C20 Malignant neoplasm of rectum	4.6557e-05	0.74049	0.19	0.001765	genotyped	1.02
rs11231341	62848487	C	O48 Prolonged pregnancy	8.6576e-05	0.74158	0.19	0.001765	genotyped	1.02
rs78176967	62825317	T	connective tissue disorder	0.00011177	0.74164	0.0665109	0.5949	0.998815	1.02
rs78176967	62825317	T	O42 Premature rupture of membranes	0.00012742	0.7445	0.0665109	0.5949	0.998815	1.03
rs11231341	62848487	C	I77 Other disorders of arteries and arterioles	5.0982e-05	0.74545	0.19	0.001765	genotyped	1.01
rs11231341	62848487	C	miscarriage	7.1947e-05	0.74591	0.19	0.001765	genotyped	1.02
rs78176967	62825317	T	N81 Female genital prolapse	0.00039593	0.74658	0.0665109	0.5949	0.998815	1.01
rs11231341	62848487	C	M65 Synovitis and tenosynovitis	9.6151e-05	0.74699	0.19	0.001765	genotyped	1.01
rs78176967	62825317	T	I05-I09 Chronic rheumatic heart diseases	-9.8418e-05	0.7474	0.0665109	0.5949	0.998815	0.981
rs11231341	62848487	C	Pace-maker	4.6949e-05	0.74878	0.19	0.001765	genotyped	1.02
rs78176967	62825317	T	O85-O92 Complications predominantly related to the puerperium	9.5735e-05	0.74984	0.0665109	0.5949	0.998815	1.04
rs11231341	62848487	C	D50-D53 Nutritional anaemias	-0.00012115	0.75031	0.19	0.001765	genotyped	0.994
rs78176967	62825317	T	disorder or pituitary gland	-4.962e-05	0.75218	0.0665109	0.5949	0.998815	0.965
rs78176967	62825317	T	D73 Diseases of spleen	-4.7145e-05	0.75388	0.0665109	0.5949	0.998815	0.964
rs78176967	62825317	T	K75 Other inflammatory liver diseases	5.2966e-05	0.75512	0.0665109	0.5949	0.998815	1.03
rs78176967	62825317	T	G30-G32 Other degenerative diseases of the nervous system	6.3834e-05	0.75513	0.0665109	0.5949	0.998815	1.03
rs11231341	62848487	C	B35-B49 Mycoses	6.6552e-05	0.75638	0.19	0.001765	genotyped	1.01
rs11231341	62848487	C	Coffee intake	0.0016366	0.75689	0.19	0.001765	genotyped	-
rs11231341	62848487	C	H34 Retinal vascular occlusions	2.9544e-05	0.75693	0.19	0.001765	genotyped	1.02
rs78176967	62825317	T	E03 Other hypothyroidism	-0.00022674	0.75727	0.0665109	0.5949	0.998815	0.993
rs78176967	62825317	T	O69 Labour and delivery complicated by umbilical cord complications	-9.2633e-05	0.75776	0.0665109	0.5949	0.998815	0.967
rs78176967	62825317	T	H33 Retinal detachments and breaks	-0.00011279	0.75907	0.0665109	0.5949	0.998815	0.986
rs11231341	62848487	C	I70-I79 Diseases of arteries, arterioles and capillaries	-0.00010868	0.75936	0.19	0.001765	genotyped	0.994
rs11231341	62848487	C	G40 Epilepsy	7.7084e-05	0.75948	0.19	0.001765	genotyped	1.01
rs11231341	62848487	C	M07 Psoriatic and enteropathic arthropathies	-3.3797e-05	0.76018	0.19	0.001765	genotyped	0.98
rs78176967	62825317	T	cerebrovascular disease	0.00017167	0.761	0.0665109	0.5949	0.998815	1.01
rs11231341	62848487	C	Alcohol intake frequency.	-0.001099	0.76131	0.19	0.001765	genotyped	-
rs11231341	62848487	C	Leg fat-free mass (right)	0.00076489	0.76218	0.19	0.001765	genotyped	-
rs78176967	62825317	T	N70-N77 Inflammatory diseases of female pelvic organs	-0.00027746	0.76307	0.0665109	0.5949	0.998815	0.989
rs78176967	62825317	T	K43 Ventral hernia	0.00011382	0.76351	0.0665109	0.5949	0.998815	1.01
rs11231341	62848487	C	Salad / raw vegetable intake	-0.0014618	0.76414	0.19	0.001765	genotyped	-
rs78176967	62825317	T	J40-J47 Chronic lower respiratory diseases	0.00032883	0.76501	0.0665109	0.5949	0.998815	1
rs78176967	62825317	T	M75 Shoulder lesions	-0.00018287	0.76521	0.0665109	0.5949	0.998815	0.992
rs11231341	62848487	C	abdominal hernia	5.9849e-05	0.76614	0.19	0.001765	genotyped	1.01
rs11231341	62848487	C	G90-G99 Other disorders of the nervous system	-7.8382e-05	0.76735	0.19	0.001765	genotyped	0.992
rs11231341	62848487	C	O42 Premature rupture of membranes	-7.3613e-05	0.7674	0.19	0.001765	genotyped	0.985
rs11231341	62848487	C	M00-M03 Infectious arthropathies	2.6978e-05	0.76809	0.19	0.001765	genotyped	1.02
rs11231341	62848487	C	hypertension	-0.00030199	0.76815	0.19	0.001765	genotyped	0.998
rs78176967	62825317	T	N93 Other abnormal uterine and vaginal bleeding	-0.00022554	0.76852	0.0665109	0.5949	0.998815	0.988
rs78176967	62825317	T	M00-M03 Infectious arthropathies	4.2101e-05	0.7693	0.0665109	0.5949	0.998815	1.04
rs78176967	62825317	T	M91-M94 Chondropathies	-6.6217e-05	0.77054	0.0665109	0.5949	0.998815	0.977
rs78176967	62825317	T	pneumothorax	6.4603e-05	0.77075	0.0665109	0.5949	0.998815	1.02
rs11231341	62848487	C	N40-N51 Diseases of male genital organs	-0.00033732	0.77097	0.19	0.001765	genotyped	0.996
rs11231341	62848487	C	I26-I28 Pulmonary heart disease and diseases of pulmonary circulation	-7.9476e-05	0.77151	0.19	0.001765	genotyped	0.992
rs78176967	62825317	T	D80-D89 Certain disorders involving the immune mechanism	-6.1351e-05	0.77168	0.0665109	0.5949	0.998815	0.976
rs78176967	62825317	T	C20 Malignant neoplasm of rectum	-6.3981e-05	0.77174	0.0665109	0.5949	0.998815	0.977
rs11231341	62848487	C	B98 Other specified infectious agents as the cause of diseases classified to other chapters	-3.5083e-05	0.77197	0.19	0.001765	genotyped	0.983
rs11231341	62848487	C	K40-K46 Hernia	-0.0002367	0.77248	0.19	0.001765	genotyped	0.998
rs11231341	62848487	C	L92 Granulomatous disorders of skin and subcutaneous tissue	2.8988e-05	0.77316	0.19	0.001765	genotyped	1.02
rs78176967	62825317	T	muscle/soft tissue problem	-0.00017191	0.77377	0.0665109	0.5949	0.998815	0.992
rs78176967	62825317	T	allergy or anaphylactic reaction to drug	-0.00011205	0.77386	0.0665109	0.5949	0.998815	0.987
rs11231341	62848487	C	migraine	-0.0001264	0.77496	0.19	0.001765	genotyped	0.996
rs78176967	62825317	T	D50-D53 Nutritional anaemias	-0.00017024	0.77564	0.0665109	0.5949	0.998815	0.992
rs11231341	62848487	C	K70-K77 Diseases of liver	8.3252e-05	0.77628	0.19	0.001765	genotyped	1.01
rs78176967	62825317	T	diverticular disease/diverticulitis	-0.00012474	0.77676	0.0665109	0.5949	0.998815	0.989
rs11231341	62848487	C	K20-K31 Diseases of oesophagus, stomach and duodenum	-0.00025979	0.777	0.19	0.001765	genotyped	0.998
rs11231341	62848487	C	Leg predicted mass (right)	0.00067125	0.77702	0.19	0.001765	genotyped	-
rs78176967	62825317	T	K04 Diseases of pulp and periapical tissues	8.8372e-05	0.77855	0.0665109	0.5949	0.998815	1.02
rs78176967	62825317	T	I45 Other conduction disorders	-8.5401e-05	0.77936	0.0665109	0.5949	0.998815	0.984
rs78176967	62825317	T	infection of nervous system	-8.2984e-05	0.78102	0.0665109	0.5949	0.998815	0.984
rs78176967	62825317	T	D68 Other coagulation defects	5.5146e-05	0.78156	0.0665109	0.5949	0.998815	1.02
rs78176967	62825317	T	Hot drink temperature	-0.00061621	0.7816	0.0665109	0.5949	0.998815	-
rs78176967	62825317	T	H18 Other disorders of cornea	-4.5579e-05	0.78251	0.0665109	0.5949	0.998815	0.971
rs11231341	62848487	C	K22 Other diseases of oesophagus	0.00011152	0.78259	0.19	0.001765	genotyped	1
rs78176967	62825317	T	depression	0.00026557	0.78313	0.0665109	0.5949	0.998815	1
rs78176967	62825317	T	N21 Calculus of lower urinary tract	-4.9245e-05	0.78527	0.0665109	0.5949	0.998815	0.974
rs11231341	62848487	C	F10-F19 Mental and behavioural disorders due to psychoactive substance use	0.00013517	0.78619	0.19	0.001765	genotyped	1
rs78176967	62825317	T	Nucleated red blood cell count	3.618e-05	0.78695	0.0665109	0.5949	0.998815	-
rs78176967	62825317	T	N31 Neuromuscular dysfunction of bladder, not elsewhere classified	-7.0659e-05	0.7871	0.0665109	0.5949	0.998815	0.982
rs78176967	62825317	T	pleurisy	-6.6351e-05	0.78716	0.0665109	0.5949	0.998815	0.981
rs78176967	62825317	T	chronic obstructive airways disease/copd	-6.6839e-05	0.78716	0.0665109	0.5949	0.998815	0.981
rs78176967	62825317	T	essential hypertension	7.5603e-05	0.78735	0.0665109	0.5949	0.998815	1.02
rs11231341	62848487	C	M18 Arthrosis of first carpometacarpal joint	-4.0629e-05	0.78749	0.19	0.001765	genotyped	0.987
rs11231341	62848487	C	hypothyroidism/myxoedema	0.00014408	0.78932	0.19	0.001765	genotyped	1
rs78176967	62825317	T	E00-E07 Disorders of thyroid gland	-0.00021427	0.78933	0.0665109	0.5949	0.998815	0.995
rs78176967	62825317	T	pneumonia	0.000133	0.78943	0.0665109	0.5949	0.998815	1.01
rs78176967	62825317	T	M16 Coxarthrosis [arthrosis of hip]	-0.00018221	0.78969	0.0665109	0.5949	0.998815	0.993
rs78176967	62825317	T	I95-I99 Other and unspecified disorders of the circulatory system	-0.00012768	0.79039	0.0665109	0.5949	0.998815	0.99
rs11231341	62848487	C	sciatica	-6.8938e-05	0.7904	0.19	0.001765	genotyped	0.993
rs11231341	62848487	C	D80-D89 Certain disorders involving the immune mechanism	-3.5486e-05	0.79229	0.19	0.001765	genotyped	0.986
rs78176967	62825317	T	fracture	0.00014617	0.79231	0.0665109	0.5949	0.998815	1.01
rs78176967	62825317	T	psoriatic arthropathy	4.866e-05	0.79235	0.0665109	0.5949	0.998815	1.03
rs78176967	62825317	T	B35-B49 Mycoses	-8.8589e-05	0.79239	0.0665109	0.5949	0.998815	0.986
rs11231341	62848487	C	K02 Dental caries	-6.0782e-05	0.79257	0.19	0.001765	genotyped	0.992
rs11231341	62848487	C	K90-K93 Other diseases of the digestive system	-0.00011984	0.79374	0.19	0.001765	genotyped	0.996
rs78176967	62825317	T	H93 Other disorders of ear, not elsewhere classified	-4.2439e-05	0.79607	0.0665109	0.5949	0.998815	0.972
rs11231341	62848487	C	I35 Nonrheumatic aortic valve disorders	5.4017e-05	0.79612	0.19	0.001765	genotyped	1.01
rs78176967	62825317	T	B07 Viral warts	-4.4987e-05	0.79641	0.0665109	0.5949	0.998815	0.974
rs11231341	62848487	C	Mean sphered cell volume	0.0027788	0.79865	0.19	0.001765	genotyped	-
rs11231341	62848487	C	M15 Polyarthrosis	-6.6276e-05	0.79921	0.19	0.001765	genotyped	0.993
rs78176967	62825317	T	K56 Paralytic ileus and intestinal obstruction without hernia	-0.00010366	0.79961	0.0665109	0.5949	0.998815	0.989
rs78176967	62825317	T	M15 Polyarthrosis	0.00010371	0.79973	0.0665109	0.5949	0.998815	1.01
rs11231341	62848487	C	M84 Disorders of continuity of bone	-4.0682e-05	0.80068	0.19	0.001765	genotyped	0.989
rs11231341	62848487	C	E27 Other disorders of adrenal gland	-2.2663e-05	0.80108	0.19	0.001765	genotyped	0.98
rs78176967	62825317	T	dry eyes	-4.0094e-05	0.80168	0.0665109	0.5949	0.998815	0.972
rs11231341	62848487	C	I47 Paroxysmal tachycardia	5.8904e-05	0.80266	0.19	0.001765	genotyped	1.01
rs78176967	62825317	T	L50-L54 Urticaria and erythema	-5.2397e-05	0.80381	0.0665109	0.5949	0.998815	0.979
rs78176967	62825317	T	G99 Other disorders of nervous system in diseases classified elsewhere	5.3039e-05	0.80419	0.0665109	0.5949	0.998815	1.02
rs11231341	62848487	C	J18 Pneumonia, organism unspecified	9.5874e-05	0.805	0.19	0.001765	genotyped	1
rs78176967	62825317	T	I25 Chronic ischaemic heart disease	-0.00023398	0.80585	0.0665109	0.5949	0.998815	0.996
rs78176967	62825317	T	F33 Recurrent depressive disorder	-4.3094e-05	0.80685	0.0665109	0.5949	0.998815	0.976
rs78176967	62825317	T	migraine	-0.0001693	0.80719	0.0665109	0.5949	0.998815	0.994
rs78176967	62825317	T	G45 Transient cerebral ischaemic attacks and related syndromes	7.9486e-05	0.80878	0.0665109	0.5949	0.998815	1.01
rs78176967	62825317	T	D60-D64 Aplastic and other anaemias	-0.00017332	0.80884	0.0665109	0.5949	0.998815	0.994
rs78176967	62825317	T	N42 Other disorders of prostate	-0.00012516	0.809	0.0665109	0.5949	0.998815	0.982
rs11231341	62848487	C	N64 Other disorders of breast	-6.4027e-05	0.81077	0.19	0.001765	genotyped	0.988
rs78176967	62825317	T	B96 Other bacterial agents as the cause of diseases classified to other chapters	0.00014448	0.81104	0.0665109	0.5949	0.998815	1.01
rs11231341	62848487	C	M22 Disorders of patella	3.0386e-05	0.81125	0.19	0.001765	genotyped	1.01
rs78176967	62825317	T	G35 Multiple sclerosis	-5.5356e-05	0.812	0.0665109	0.5949	0.998815	0.982
rs11231341	62848487	C	L82 Seborrhoeic keratosis	-5.4752e-05	0.81235	0.19	0.001765	genotyped	0.993
rs78176967	62825317	T	Beef intake	-0.00077754	0.81345	0.0665109	0.5949	0.998815	-
rs78176967	62825317	T	H90-H95 Other disorders of ear	-0.00010261	0.81501	0.0665109	0.5949	0.998815	0.991
rs11231341	62848487	C	high cholesterol	0.00018852	0.81586	0.19	0.001765	genotyped	1
rs11231341	62848487	C	K92 Other diseases of digestive system	9.1506e-05	0.81736	0.19	0.001765	genotyped	1
rs11231341	62848487	C	E87 Other disorders of fluid, electrolyte and acid-base balance	-6.9299e-05	0.81769	0.19	0.001765	genotyped	0.995
rs78176967	62825317	T	D51 Vitamin B12 deficiency anaemia	4.4542e-05	0.81801	0.0665109	0.5949	0.998815	1.02
rs11231341	62848487	C	K04 Diseases of pulp and periapical tissues	4.5904e-05	0.81872	0.19	0.001765	genotyped	1.01
rs11231341	62848487	C	I69 Sequelae of cerebrovascular disease	-3.3673e-05	0.8189	0.19	0.001765	genotyped	0.989
rs11231341	62848487	C	M40-M43 Deforming dorsopathies	5.0206e-05	0.81913	0.19	0.001765	genotyped	1.01
rs78176967	62825317	T	M71 Other bursopathies	-4.2431e-05	0.81994	0.0665109	0.5949	0.998815	0.979
rs11231341	62848487	C	D05 Carcinoma in situ of breast	-7.1418e-05	0.81996	0.19	0.001765	genotyped	0.99
rs78176967	62825317	T	H66 Suppurative and unspecified otitis media	4.1316e-05	0.82147	0.0665109	0.5949	0.998815	1.02
rs11231341	62848487	C	Hot drink temperature	0.00031874	0.82198	0.19	0.001765	genotyped	-
rs78176967	62825317	T	psoriasis	9.8215e-05	0.82233	0.0665109	0.5949	0.998815	1.01
rs11231341	62848487	C	L05 Pilonidal cyst	-2.0647e-05	0.82243	0.19	0.001765	genotyped	0.983
rs11231341	62848487	C	Basal metabolic rate	0.38585	0.82311	0.19	0.001765	genotyped	-
rs11231341	62848487	C	bronchiectasis	2.8894e-05	0.82322	0.19	0.001765	genotyped	1.01
rs78176967	62825317	T	K55-K64 Other diseases of intestines	0.0003308	0.82402	0.0665109	0.5949	0.998815	1
rs11231341	62848487	C	M41 Scoliosis	2.9774e-05	0.82482	0.19	0.001765	genotyped	1.01
rs78176967	62825317	T	E70-E90 Metabolic disorders	-0.00027121	0.82497	0.0665109	0.5949	0.998815	0.997
rs11231341	62848487	C	psoriasis	-6.1271e-05	0.82604	0.19	0.001765	genotyped	0.995
rs78176967	62825317	T	L53 Other erythematous conditions	3.284e-05	0.82765	0.0665109	0.5949	0.998815	1.03
rs11231341	62848487	C	J03 Acute tonsillitis	-2.1549e-05	0.82797	0.19	0.001765	genotyped	0.984
rs78176967	62825317	T	ear/vestibular disorder	0.00011085	0.8281	0.0665109	0.5949	0.998815	1.01
rs78176967	62825317	T	N20-N23 Urolithiasis	0.00011079	0.82961	0.0665109	0.5949	0.998815	1.01
rs11231341	62848487	C	stroke	6.7862e-05	0.83048	0.19	0.001765	genotyped	1
rs11231341	62848487	C	O69 Labour and delivery complicated by umbilical cord complications	4.091e-05	0.83057	0.19	0.001765	genotyped	1.01
rs78176967	62825317	T	I95 Hypotension	-9.7094e-05	0.83112	0.0665109	0.5949	0.998815	0.992
rs11231341	62848487	C	O26 Maternal care for other conditions predominantly related to pregnancy	6.8122e-05	0.83117	0.19	0.001765	genotyped	1.01
rs78176967	62825317	T	G70-G73 Diseases of myoneural junction and muscle	3.1799e-05	0.83141	0.0665109	0.5949	0.998815	1.03
rs78176967	62825317	T	Alcohol intake frequency.	0.001207	0.83162	0.0665109	0.5949	0.998815	-
rs11231341	62848487	C	essential hypertension	-3.782e-05	0.83232	0.19	0.001765	genotyped	0.992
rs78176967	62825317	T	Eosinophill percentage	0.0013085	0.83356	0.0665109	0.5949	0.998815	-
rs78176967	62825317	T	M84 Disorders of continuity of bone	5.3123e-05	0.83358	0.0665109	0.5949	0.998815	1.01
rs11231341	62848487	C	Eosinophill percentage	-0.00083149	0.83404	0.19	0.001765	genotyped	-
rs78176967	62825317	T	K31 Other diseases of stomach and duodenum	0.00011469	0.83471	0.0665109	0.5949	0.998815	1.01
rs78176967	62825317	T	K66 Other disorders of peritoneum	-7.511e-05	0.83624	0.0665109	0.5949	0.998815	0.99
rs11231341	62848487	C	H92 Otalgia and effusion of ear	-1.973e-05	0.83707	0.19	0.001765	genotyped	0.985
rs11231341	62848487	C	O75 Other complications of labour and delivery, not elsewhere classified	-4.2548e-05	0.8402	0.19	0.001765	genotyped	0.987
rs11231341	62848487	C	B34 Viral infection of unspecified site	-3.4331e-05	0.84295	0.19	0.001765	genotyped	0.992
rs78176967	62825317	T	Part of a multiple birth	-0.00012313	0.843	0.0665109	0.5949	0.998815	0.995
rs11231341	62848487	C	Mean corpuscular haemoglobin concentration	0.00044159	0.84702	0.19	0.001765	genotyped	-
rs78176967	62825317	T	Variation in diet	0.00045968	0.84767	0.0665109	0.5949	0.998815	-
rs78176967	62825317	T	D64 Other anaemias	-0.00013243	0.84793	0.0665109	0.5949	0.998815	0.995
rs78176967	62825317	T	H11 Other disorders of conjunctiva	3.4414e-05	0.84831	0.0665109	0.5949	0.998815	1.02
rs78176967	62825317	T	J90-J94 Other diseases of pleura	-0.00010071	0.84847	0.0665109	0.5949	0.998815	0.994
rs78176967	62825317	T	L40 Psoriasis	5.7653e-05	0.84994	0.0665109	0.5949	0.998815	1.01
rs11231341	62848487	C	I25 Chronic ischaemic heart disease	0.00011471	0.85004	0.19	0.001765	genotyped	1
rs78176967	62825317	T	Water intake	-0.0016002	0.85023	0.0665109	0.5949	0.998815	-
rs11231341	62848487	C	N92 Excessive, frequent and irregular menstruation	0.00015467	0.85234	0.19	0.001765	genotyped	1
rs11231341	62848487	C	I12 Hypertensive renal disease	-3.0137e-05	0.85276	0.19	0.001765	genotyped	0.992
rs78176967	62825317	T	G44 Other headache syndromes	-2.7659e-05	0.8532	0.0665109	0.5949	0.998815	0.978
rs78176967	62825317	T	H92 Otalgia and effusion of ear	-2.7699e-05	0.854	0.0665109	0.5949	0.998815	0.978
rs11231341	62848487	C	pneumothorax	2.5997e-05	0.85403	0.19	0.001765	genotyped	1.01
rs11231341	62848487	C	O20 Haemorrhage in early pregnancy	4.1872e-05	0.85625	0.19	0.001765	genotyped	1.01
rs11231341	62848487	C	M24 Other specific joint derangements	-3.7682e-05	0.85876	0.19	0.001765	genotyped	0.994
rs78176967	62825317	T	I64 Stroke, not specified as haemorrhage or infarction	-3.7449e-05	0.86005	0.0665109	0.5949	0.998815	0.985
rs11231341	62848487	C	gastritis/gastric erosions	-1.8618e-05	0.8605	0.19	0.001765	genotyped	0.988
rs11231341	62848487	C	H65-H75 Diseases of middle ear and mastoid	-4.1254e-05	0.86079	0.19	0.001765	genotyped	0.995
rs78176967	62825317	T	I60 Subarachnoid haemorrhage	3.265e-05	0.86097	0.0665109	0.5949	0.998815	1.02
rs78176967	62825317	T	I10-I15 Hypertensive diseases	-0.000257	0.86115	0.0665109	0.5949	0.998815	0.998
rs78176967	62825317	T	I71 Aortic aneurysm and dissection	4.1544e-05	0.86186	0.0665109	0.5949	0.998815	1.01
rs11231341	62848487	C	Mean corpuscular volume	-0.0015714	0.8622	0.19	0.001765	genotyped	-
rs78176967	62825317	T	heart valve problem/heart murmur	-6.4591e-05	0.86223	0.0665109	0.5949	0.998815	0.992
rs78176967	62825317	T	respiratory infection	8.7092e-05	0.86254	0.0665109	0.5949	0.998815	1.01
rs11231341	62848487	C	Leg fat-free mass (left)	-0.00043797	0.86309	0.19	0.001765	genotyped	-
rs78176967	62825317	T	I60-I69 Cerebrovascular diseases	9.9206e-05	0.86388	0.0665109	0.5949	0.998815	1.01
rs11231341	62848487	C	ankylosing spondylitis	2.3722e-05	0.86453	0.19	0.001765	genotyped	1.01
rs11231341	62848487	C	chronic obstructive airways disease/copd	2.6743e-05	0.8654	0.19	0.001765	genotyped	1.01
rs11231341	62848487	C	Handedness (chirality/laterality)	0.00013169	0.86559	0.19	0.001765	genotyped	1
rs11231341	62848487	C	K60 Fissure and fistula of anal and rectal regions	3.8999e-05	0.86707	0.19	0.001765	genotyped	1.01
rs11231341	62848487	C	F17 Mental and behavioural disorders due to use of tobacco	7.1166e-05	0.86831	0.19	0.001765	genotyped	1
rs78176967	62825317	T	H50 Other strabismus	-3.2855e-05	0.86855	0.0665109	0.5949	0.998815	0.985
rs11231341	62848487	C	J80-J84 Other respiratory diseases principally affecting the interstitium	2.7942e-05	0.86906	0.19	0.001765	genotyped	1.01
rs11231341	62848487	C	K65-K67 Diseases of peritoneum	4.1678e-05	0.86997	0.19	0.001765	genotyped	1
rs78176967	62825317	T	irritable bowel syndrome	0.00010266	0.87133	0.0665109	0.5949	0.998815	1
rs11231341	62848487	C	Hip circumference	-0.0032645	0.87216	0.19	0.001765	genotyped	-
rs78176967	62825317	T	G00-G09 Inflammatory diseases of the central nervous system	2.5807e-05	0.87375	0.0665109	0.5949	0.998815	1.02
rs11231341	62848487	C	N02 Recurrent and persistent haematuria	1.7543e-05	0.87398	0.19	0.001765	genotyped	1.01
rs78176967	62825317	T	Alcohol drinker status	0.00025068	0.87549	0.0665109	0.5949	0.998815	-
rs78176967	62825317	T	M94 Other disorders of cartilage	-2.7843e-05	0.87667	0.0665109	0.5949	0.998815	0.985
rs78176967	62825317	T	H10-H13 Disorders of conjunctiva	3.2196e-05	0.87706	0.0665109	0.5949	0.998815	1.01
rs11231341	62848487	C	I74 Arterial embolism and thrombosis	-1.9379e-05	0.87779	0.19	0.001765	genotyped	0.991
rs11231341	62848487	C	I72 Other aneurysm	-1.3959e-05	0.8781	0.19	0.001765	genotyped	0.988
rs11231341	62848487	C	I26 Pulmonary embolism	-3.8036e-05	0.87832	0.19	0.001765	genotyped	0.996
rs11231341	62848487	C	E16 Other disorders of pancreatic internal secretion	-1.9308e-05	0.87865	0.19	0.001765	genotyped	0.991
rs11231341	62848487	C	M50-M54 Other dorsopathies	8.4758e-05	0.88068	0.19	0.001765	genotyped	1
rs11231341	62848487	C	bacterial infection	4.0013e-05	0.88119	0.19	0.001765	genotyped	1
rs78176967	62825317	T	H00-H06 Disorders of eyelid, lacrimal system and orbit	-9.4668e-05	0.88165	0.0665109	0.5949	0.998815	0.996
rs78176967	62825317	T	M48 Other spondylopathies	-6.0599e-05	0.88314	0.0665109	0.5949	0.998815	0.994
rs11231341	62848487	C	M86 Osteomyelitis	1.3936e-05	0.88389	0.19	0.001765	genotyped	1.01
rs11231341	62848487	C	E15-E16 Other disorders of glucose regulation and pancreatic internal secretion	-1.8469e-05	0.88406	0.19	0.001765	genotyped	0.992
rs11231341	62848487	C	G50-G59 Nerve, nerve root and plexus disorders	7.7859e-05	0.88417	0.19	0.001765	genotyped	1
rs11231341	62848487	C	Leg predicted mass (left)	-0.00034623	0.88443	0.19	0.001765	genotyped	-
rs78176967	62825317	T	H25 Senile cataract	-8.3903e-05	0.88496	0.0665109	0.5949	0.998815	0.996
rs11231341	62848487	C	C64 Malignant neoplasm of kidney, except renal pelvis	-1.7354e-05	0.88507	0.19	0.001765	genotyped	0.991
rs11231341	62848487	C	testicular problems (not cancer)	-3.1369e-05	0.88518	0.19	0.001765	genotyped	0.99
rs11231341	62848487	C	D75 Other diseases of blood and blood-forming organs	-1.4654e-05	0.88794	0.19	0.001765	genotyped	0.99
rs78176967	62825317	T	N43 Hydrocele and spermatocele	-7.2204e-05	0.88932	0.0665109	0.5949	0.998815	0.99
rs11231341	62848487	C	N20 Calculus of kidney and ureter	-3.9127e-05	0.89008	0.19	0.001765	genotyped	0.997
rs11231341	62848487	C	connective tissue disorder	-2.9791e-05	0.89034	0.19	0.001765	genotyped	0.995
rs11231341	62848487	C	G95 Other diseases of spinal cord	-1.3647e-05	0.89064	0.19	0.001765	genotyped	0.99
rs78176967	62825317	T	D10-D36 Benign neoplasms	2.3507e-05	0.89077	0.0665109	0.5949	0.998815	1.01
rs11231341	62848487	C	Mean corpuscular haemoglobin	0.00050271	0.89096	0.19	0.001765	genotyped	-
rs11231341	62848487	C	G70-G73 Diseases of myoneural junction and muscle	1.3013e-05	0.89127	0.19	0.001765	genotyped	1.01
rs11231341	62848487	C	N87 Dysplasia of cervix uteri	4.0936e-05	0.89138	0.19	0.001765	genotyped	1.01
rs78176967	62825317	T	A49 Bacterial infection of unspecified site	2.4254e-05	0.8923	0.0665109	0.5949	0.998815	1.01
rs11231341	62848487	C	H35 Other retinal disorders	3.2804e-05	0.89307	0.19	0.001765	genotyped	1
rs11231341	62848487	C	G91 Hydrocephalus	-1.1832e-05	0.89356	0.19	0.001765	genotyped	0.989
rs11231341	62848487	C	J09-J18 Influenza and pneumonia	5.4195e-05	0.89392	0.19	0.001765	genotyped	1
rs11231341	62848487	C	J02 Acute pharyngitis	1.6225e-05	0.89396	0.19	0.001765	genotyped	1.01
rs11231341	62848487	C	B95-B98 Bacterial, viral and other infectious agents	6.2152e-05	0.89411	0.19	0.001765	genotyped	1
rs78176967	62825317	T	J44 Other chronic obstructive pulmonary disease	-7.7567e-05	0.89419	0.0665109	0.5949	0.998815	0.996
rs78176967	62825317	T	K55 Vascular disorders of intestine	-2.7455e-05	0.89566	0.0665109	0.5949	0.998815	0.989
rs78176967	62825317	T	K86 Other diseases of pancreas	-2.8451e-05	0.89664	0.0665109	0.5949	0.998815	0.989
rs78176967	62825317	T	K65 Peritonitis	-2.4095e-05	0.89701	0.0665109	0.5949	0.998815	0.988
rs11231341	62848487	C	L98 Other disorders of skin and subcutaneous tissue, not elsewhere classified	3.961e-05	0.89753	0.19	0.001765	genotyped	1
rs11231341	62848487	C	O99 Other maternal diseases classifiable elsewhere but complicating pregnancy, childbirth and the puerperium	-4e-05	0.89847	0.19	0.001765	genotyped	0.995
rs11231341	62848487	C	B25-B34 Other viral diseases	2.3247e-05	0.89878	0.19	0.001765	genotyped	1.01
rs78176967	62825317	T	N40-N51 Diseases of male genital organs	-0.00023056	0.89894	0.0665109	0.5949	0.998815	0.997
rs78176967	62825317	T	N92 Excessive, frequent and irregular menstruation	-0.00016535	0.8992	0.0665109	0.5949	0.998815	0.997
rs11231341	62848487	C	O20-O29 Other maternal disorders predominantly related to pregnancy	-5.1655e-05	0.9	0.19	0.001765	genotyped	0.996
rs11231341	62848487	C	L85 Other epidermal thickening	-1.3708e-05	0.90002	0.19	0.001765	genotyped	0.992
rs78176967	62825317	T	Mean time to correctly identify matches	0.052173	0.90203	0.0665109	0.5949	0.998815	-
rs78176967	62825317	T	Red blood cell (erythrocyte) distribution width	-0.00040351	0.90297	0.0665109	0.5949	0.998815	-
rs11231341	62848487	C	N85 Other noninflammatory disorders of uterus, except cervix	6.6357e-05	0.90347	0.19	0.001765	genotyped	1
rs11231341	62848487	C	I80 Phlebitis and thrombophlebitis	3.0582e-05	0.90446	0.19	0.001765	genotyped	1
rs78176967	62825317	T	bladder problem (not cancer)	-4.794e-05	0.90596	0.0665109	0.5949	0.998815	0.995
rs78176967	62825317	T	Mean corpuscular volume	0.0016628	0.90681	0.0665109	0.5949	0.998815	-
rs78176967	62825317	T	K83 Other diseases of biliary tract	3.2449e-05	0.90962	0.0665109	0.5949	0.998815	1.01
rs11231341	62848487	C	prostate problem (not cancer)	8.2167e-05	0.91027	0.19	0.001765	genotyped	1
rs78176967	62825317	T	Number of days/week of vigorous physical activity 10+ minutes	0.00086457	0.91042	0.0665109	0.5949	0.998815	-
rs11231341	62848487	C	M70-M79 Other soft tissue disorders	7.352e-05	0.9108	0.19	0.001765	genotyped	1
rs11231341	62848487	C	I61 Intracerebral haemorrhage	1.2402e-05	0.91101	0.19	0.001765	genotyped	1.01
rs11231341	62848487	C	pancreatic disease	1.4082e-05	0.91248	0.19	0.001765	genotyped	1.01
rs78176967	62825317	T	rheumatic fever	2.53e-05	0.91272	0.0665109	0.5949	0.998815	1.01
rs11231341	62848487	C	O82 Single delivery by Caesarean section	-1.961e-05	0.91324	0.19	0.001765	genotyped	0.992
rs78176967	62825317	T	J09-J18 Influenza and pneumonia	-6.9333e-05	0.91342	0.0665109	0.5949	0.998815	0.997
rs78176967	62825317	T	I10 Essential (primary) hypertension	-0.00015769	0.91444	0.0665109	0.5949	0.998815	0.999
rs11231341	62848487	C	J95-J99 Other diseases of the respiratory system	-3.2137e-05	0.91534	0.19	0.001765	genotyped	0.997
rs11231341	62848487	C	rosacea	1.1214e-05	0.91618	0.19	0.001765	genotyped	1.01
rs11231341	62848487	C	D03 Melanoma in situ	1.2687e-05	0.91768	0.19	0.001765	genotyped	1.01
rs11231341	62848487	C	varicose veins	-1.6445e-05	0.91769	0.19	0.001765	genotyped	0.995
rs11231341	62848487	C	I05-I09 Chronic rheumatic heart diseases	2.0038e-05	0.91805	0.19	0.001765	genotyped	1
rs78176967	62825317	T	K50 Crohn's disease [regional enteritis]	2.7375e-05	0.91904	0.0665109	0.5949	0.998815	1.01
rs11231341	62848487	C	K85 Acute pancreatitis	1.0076e-05	0.9195	0.19	0.001765	genotyped	1.01
rs11231341	62848487	C	K76 Other diseases of liver	2.4452e-05	0.91972	0.19	0.001765	genotyped	1
rs78176967	62825317	T	H91 Other hearing loss	-3.4725e-05	0.92018	0.0665109	0.5949	0.998815	0.995
rs11231341	62848487	C	F10 Mental and behavioural disorders due to use of alcohol	-2.9909e-05	0.92048	0.19	0.001765	genotyped	0.998
rs11231341	62848487	C	Impedance of leg (left)	-0.0067721	0.92135	0.19	0.001765	genotyped	-
rs11231341	62848487	C	other venous/lymphatic disease	1.6839e-05	0.9216	0.19	0.001765	genotyped	1
rs78176967	62825317	T	joint disorder	-0.0001324	0.92171	0.0665109	0.5949	0.998815	0.999
rs11231341	62848487	C	K75 Other inflammatory liver diseases	-1.0595e-05	0.92202	0.19	0.001765	genotyped	0.993
rs78176967	62825317	T	N17 Acute renal failure	-4.244e-05	0.92233	0.0665109	0.5949	0.998815	0.996
rs11231341	62848487	C	L29 Pruritus	1.1076e-05	0.92311	0.19	0.001765	genotyped	1.01
rs78176967	62825317	T	L08 Other local infections of skin and subcutaneous tissue	-2.2156e-05	0.92313	0.0665109	0.5949	0.998815	0.993
rs78176967	62825317	T	retinal problem	-3.1065e-05	0.92392	0.0665109	0.5949	0.998815	0.995
rs78176967	62825317	T	M06 Other rheumatoid arthritis	4.0404e-05	0.92408	0.0665109	0.5949	0.998815	1
rs78176967	62825317	T	I67 Other cerebrovascular diseases	3.0049e-05	0.92486	0.0665109	0.5949	0.998815	1.01
rs78176967	62825317	T	ankylosing spondylitis	-2.0194e-05	0.92625	0.0665109	0.5949	0.998815	0.993
rs78176967	62825317	T	carpal tunnel syndrome	-1.556e-05	0.92666	0.0665109	0.5949	0.998815	0.99
rs78176967	62825317	T	J93 Pneumothorax	1.7401e-05	0.92673	0.0665109	0.5949	0.998815	1.01
rs11231341	62848487	C	Number of full sisters	0.00026736	0.92674	0.19	0.001765	genotyped	-
rs78176967	62825317	T	M20-M25 Other joint disorders	-0.0001099	0.92708	0.0665109	0.5949	0.998815	0.999
rs11231341	62848487	C	K11 Diseases of salivary glands	-1.1979e-05	0.92793	0.19	0.001765	genotyped	0.995
rs11231341	62848487	C	N75 Diseases of Bartholin's gland	-1.8556e-05	0.92842	0.19	0.001765	genotyped	0.994
rs11231341	62848487	C	Comparative height size at age 10	-0.00012898	0.92918	0.19	0.001765	genotyped	-
rs11231341	62848487	C	K55-K64 Other diseases of intestines	-8.3702e-05	0.92965	0.19	0.001765	genotyped	0.999
rs11231341	62848487	C	I51 Complications and ill-defined descriptions of heart disease	2.3116e-05	0.93092	0.19	0.001765	genotyped	1
rs78176967	62825317	T	N18 Chronic renal failure	3.7542e-05	0.93108	0.0665109	0.5949	0.998815	1
rs78176967	62825317	T	H55-H59 Other disorders of eye and adnexa	-1.7737e-05	0.9311	0.0665109	0.5949	0.998815	0.993
rs11231341	62848487	C	breast cysts	2.6139e-05	0.93188	0.19	0.001765	genotyped	1
rs78176967	62825317	T	angina	-6.0684e-05	0.93212	0.0665109	0.5949	0.998815	0.998
rs78176967	62825317	T	renal/kidney failure	-1.4459e-05	0.93322	0.0665109	0.5949	0.998815	0.991
rs11231341	62848487	C	I64 Stroke, not specified as haemorrhage or infarction	1.1307e-05	0.93343	0.19	0.001765	genotyped	1
rs78176967	62825317	T	F00-F09 Organic, including symptomatic, mental disorders	-2.1562e-05	0.93363	0.0665109	0.5949	0.998815	0.994
rs78176967	62825317	T	H72 Perforation of tympanic membrane	1.6846e-05	0.93444	0.0665109	0.5949	0.998815	1.01
rs11231341	62848487	C	bladder problem (not cancer)	2.1106e-05	0.93496	0.19	0.001765	genotyped	1
rs78176967	62825317	T	N17-N19 Renal failure	4.7412e-05	0.93628	0.0665109	0.5949	0.998815	1
rs78176967	62825317	T	soft tissue inflammation	-1.3666e-05	0.93693	0.0665109	0.5949	0.998815	0.992
rs78176967	62825317	T	M40-M43 Deforming dorsopathies	2.7244e-05	0.93697	0.0665109	0.5949	0.998815	1
rs11231341	62848487	C	B07 Viral warts	-8.7812e-06	0.93702	0.19	0.001765	genotyped	0.995
rs11231341	62848487	C	K05 Gingivitis and periodontal diseases	9.4419e-06	0.9371	0.19	0.001765	genotyped	1
rs78176967	62825317	T	benign breast lump	3.0763e-05	0.94036	0.0665109	0.5949	0.998815	1.01
rs11231341	62848487	C	anal problem	-1.1255e-05	0.94094	0.19	0.001765	genotyped	0.997
rs78176967	62825317	T	Mean sphered cell volume	0.0012627	0.94111	0.0665109	0.5949	0.998815	-
rs78176967	62825317	T	Dried fruit intake	-0.00041815	0.94265	0.0665109	0.5949	0.998815	-
rs11231341	62848487	C	O16 Unspecified maternal hypertension	-1.3243e-05	0.94348	0.19	0.001765	genotyped	0.995
rs78176967	62825317	T	K30 Dyspepsia	4.7351e-05	0.94625	0.0665109	0.5949	0.998815	1
rs11231341	62848487	C	rheumatoid arthritis	-1.8655e-05	0.9468	0.19	0.001765	genotyped	0.998
rs78176967	62825317	T	L82 Seborrhoeic keratosis	2.3788e-05	0.94759	0.0665109	0.5949	0.998815	1
rs11231341	62848487	C	Part of a multiple birth	-2.5814e-05	0.94806	0.19	0.001765	genotyped	0.999
rs78176967	62825317	T	M77 Other enthesopathies	1.7394e-05	0.94878	0.0665109	0.5949	0.998815	1
rs11231341	62848487	C	F40-F48 Neurotic, stress-related and somatoform disorders	2.25e-05	0.94917	0.19	0.001765	genotyped	1
rs78176967	62825317	T	M25 Other joint disorders, not elsewhere classified	4.6322e-05	0.94952	0.0665109	0.5949	0.998815	1
rs11231341	62848487	C	H02 Other disorders of eyelid	1.9386e-05	0.95059	0.19	0.001765	genotyped	1
rs78176967	62825317	T	bowel problem	6.395e-05	0.95068	0.0665109	0.5949	0.998815	1
rs11231341	62848487	C	bowel problem	-4.033e-05	0.95119	0.19	0.001765	genotyped	0.999
rs11231341	62848487	C	other urological problem (male)	4.5569e-05	0.95337	0.19	0.001765	genotyped	1
rs78176967	62825317	T	E20-E35 Disorders of other endocrine glands	1.9112e-05	0.95374	0.0665109	0.5949	0.998815	1
rs11231341	62848487	C	L60-L75 Disorders of skin appendages	2.3564e-05	0.95475	0.19	0.001765	genotyped	1
rs78176967	62825317	T	K61 Abscess of anal and rectal regions	1.3485e-05	0.95524	0.0665109	0.5949	0.998815	1
rs11231341	62848487	C	D10-D36 Benign neoplasms	-6.0851e-06	0.95552	0.19	0.001765	genotyped	0.996
rs78176967	62825317	T	B95-B98 Bacterial, viral and other infectious agents	4.0756e-05	0.95564	0.0665109	0.5949	0.998815	1
rs11231341	62848487	C	O94-O99 Other obstetric conditions, not elsewhere classified	-1.7395e-05	0.95633	0.19	0.001765	genotyped	0.998
rs11231341	62848487	C	L40-L45 Papulosquamous disorders	-1.1902e-05	0.95669	0.19	0.001765	genotyped	0.998
rs11231341	62848487	C	N50 Other disorders of male genital organs	2.5596e-05	0.95724	0.19	0.001765	genotyped	1
rs11231341	62848487	C	ear/vestibular disorder	1.74e-05	0.95735	0.19	0.001765	genotyped	1
rs11231341	62848487	C	G25 Other extrapyramidal and movement disorders	5.3545e-06	0.95857	0.19	0.001765	genotyped	1
rs78176967	62825317	T	K57 Diverticular disease of intestine	-4.9732e-05	0.96042	0.0665109	0.5949	0.998815	0.999
rs78176967	62825317	T	osteomyelitis	-7.8609e-06	0.96217	0.0665109	0.5949	0.998815	0.995
rs78176967	62825317	T	Smoking status	0.00011185	0.96533	0.0665109	0.5949	0.998815	-
rs78176967	62825317	T	O04 Medical abortion	1.7059e-05	0.96545	0.0665109	0.5949	0.998815	1
rs78176967	62825317	T	M18 Arthrosis of first carpometacarpal joint	1.0214e-05	0.96555	0.0665109	0.5949	0.998815	1
rs78176967	62825317	T	N83 Noninflammatory disorders of ovary, Fallopian tube and broad ligament	3.604e-05	0.96635	0.0665109	0.5949	0.998815	1
rs11231341	62848487	C	joint disorder	-3.3648e-05	0.96874	0.19	0.001765	genotyped	1
rs78176967	62825317	T	K29 Gastritis and duodenitis	4.0186e-05	0.96877	0.0665109	0.5949	0.998815	1
rs11231341	62848487	C	O32 Maternal care for known or suspected malpresentation of foetus	9.4594e-06	0.9699	0.19	0.001765	genotyped	1
rs78176967	62825317	T	I73 Other peripheral vascular diseases	1.4805e-05	0.97001	0.0665109	0.5949	0.998815	1
rs78176967	62825317	T	O80 Single spontaneous delivery	-1.9674e-05	0.97055	0.0665109	0.5949	0.998815	0.998
rs11231341	62848487	C	Hand grip strength (left)	-0.00064172	0.97135	0.19	0.001765	genotyped	-
rs78176967	62825317	T	J00-J06 Acute upper respiratory infections	-1.2552e-05	0.97173	0.0665109	0.5949	0.998815	0.998
rs11231341	62848487	C	arthritis (nos)	-7.9147e-06	0.97273	0.19	0.001765	genotyped	0.999
rs78176967	62825317	T	Red blood cell (erythrocyte) count	-3.8842e-05	0.9736	0.0665109	0.5949	0.998815	-
rs78176967	62825317	T	gestational hypertension/pre-eclampsia	-1.5976e-05	0.97402	0.0665109	0.5949	0.998815	0.998
rs78176967	62825317	T	K70-K77 Diseases of liver	1.4663e-05	0.97455	0.0665109	0.5949	0.998815	1
rs11231341	62848487	C	H30-H36 Disorders of choroid and retina	1.0959e-05	0.97522	0.19	0.001765	genotyped	1
rs11231341	62848487	C	I27 Other pulmonary heart diseases	3.6416e-06	0.97581	0.19	0.001765	genotyped	1
rs11231341	62848487	C	N10-N16 Renal tubulo-interstitial diseases	7.2938e-06	0.97712	0.19	0.001765	genotyped	1
rs78176967	62825317	T	H15-H22 Disorders of sclera, cornea, iris and ciliary body	7.5723e-06	0.97712	0.0665109	0.5949	0.998815	1
rs11231341	62848487	C	psychological/psychiatric problem	-1.8563e-05	0.97871	0.19	0.001765	genotyped	1
rs78176967	62825317	T	I70-I79 Diseases of arteries, arterioles and capillaries	1.4192e-05	0.97966	0.0665109	0.5949	0.998815	1
rs78176967	62825317	T	I85 Oesophageal varices	-3.5592e-06	0.98091	0.0665109	0.5949	0.998815	0.997
rs11231341	62848487	C	G30-G32 Other degenerative diseases of the nervous system	-3.0309e-06	0.98146	0.19	0.001765	genotyped	0.999
rs11231341	62848487	C	kidney stone/ureter stone/bladder stone	5.2845e-06	0.98198	0.19	0.001765	genotyped	1
rs11231341	62848487	C	Beef intake	4.5008e-05	0.9829	0.19	0.001765	genotyped	-
rs78176967	62825317	T	abdominal hernia	-6.6744e-06	0.98313	0.0665109	0.5949	0.998815	0.999
rs78176967	62825317	T	E04 Other non-toxic goitre	-5.2586e-06	0.98422	0.0665109	0.5949	0.998815	0.999
rs78176967	62825317	T	osteoarthritis	2.1146e-05	0.98494	0.0665109	0.5949	0.998815	1
rs78176967	62825317	T	I20-I25 Ischaemic heart diseases	1.8957e-05	0.98538	0.0665109	0.5949	0.998815	1
rs11231341	62848487	C	spinal injury	1.754e-06	0.98669	0.19	0.001765	genotyped	1
rs11231341	62848487	C	disc problem	-5.2306e-06	0.98857	0.19	0.001765	genotyped	1
rs78176967	62825317	T	L20-L30 Dermatitis and eczema	-5.0052e-06	0.98904	0.0665109	0.5949	0.998815	0.999
rs11231341	62848487	C	F00-F09 Organic, including symptomatic, mental disorders	2.2282e-06	0.98923	0.19	0.001765	genotyped	1
rs78176967	62825317	T	M46 Other inflammatory spondylopathies	3.1002e-06	0.98935	0.0665109	0.5949	0.998815	1
rs11231341	62848487	C	tuberculosis (tb)	2.3854e-06	0.98985	0.19	0.001765	genotyped	1
rs11231341	62848487	C	C15-C26 Malignant neoplasms of digestive organs	-3.8428e-06	0.99005	0.19	0.001765	genotyped	1
rs11231341	62848487	C	Impedance of whole body	-0.0015537	0.99113	0.19	0.001765	genotyped	-
rs11231341	62848487	C	H25 Senile cataract	-3.7083e-06	0.99199	0.19	0.001765	genotyped	1
rs78176967	62825317	T	disc problem	5.4642e-06	0.99239	0.0665109	0.5949	0.998815	1
rs11231341	62848487	C	M77 Other enthesopathies	-1.4801e-06	0.99316	0.19	0.001765	genotyped	1
rs11231341	62848487	C	Basophill percentage	-7.6303e-06	0.99455	0.19	0.001765	genotyped	-
rs11231341	62848487	C	N00-N08 Glomerular diseases	-1.1003e-06	0.99539	0.19	0.001765	genotyped	1
rs11231341	62848487	C	I83 Varicose veins of lower extremities	2.3425e-06	0.99555	0.19	0.001765	genotyped	1
rs78176967	62825317	T	Haematocrit percentage	4.4572e-05	0.9965	0.0665109	0.5949	0.998815	-
rs11231341	62848487	C	H83 Other diseases of inner ear	3.9072e-07	0.9974	0.19	0.001765	genotyped	1
rs11231341	62848487	C	M35 Other systemic involvement of connective tissue	-5.8792e-07	0.9974	0.19	0.001765	genotyped	1
rs11231341	62848487	C	K55 Vascular disorders of intestine	-3.5559e-07	0.99787	0.19	0.001765	genotyped	1
rs78176967	62825317	T	D70 Agranulocytosis	7.296e-07	0.99843	0.0665109	0.5949	0.998815	1
rs78176967	62825317	T	M43 Other deforming dorsopathies	-5.3179e-07	0.99843	0.0665109	0.5949	0.998815	1
rs78176967	62825317	T	M23 Internal derangement of knee	1.4792e-06	0.99849	0.0665109	0.5949	0.998815	1
rs78176967	62825317	T	K76 Other diseases of liver	-3.3021e-07	0.99931	0.0665109	0.5949	0.998815	1
