# Supplementary material for: Unraveling the functional role of the orphan solute carrier, SLC22A24 in the transport of steroid conjugates through metabolomic and genome-wide association studies
Source: PLoS Genet. 2019 Sep 25;15(9):e1008208. doi: 10.1371/journal.pgen.1008208 (PMC6760779; doi:10.1371/journal.pgen.1008208)
Supplement: S13 Table — (XLSX) [file pgen.1008208.s023.xlsx]

## Sheet: S13 Table
S13 Table. Association results of variants in SLC22A24 locus with acne/acne vulgaris extracted from UKBiobank. The SNPs in the SLC22A24 locus are within this region, chr11:62,799,410-62,986,182 (hg19) and the acne/acne vulgaris data are available from UKBiobank (http://biobank.ctsu.ox.ac.uk/crystal/field.cgi?id=20002 (N=457 cases)). The summary statistic for acne/acne vulgaris was obtained from N…
variant	minor_allele	minor_AF	expected_case_minor_AC	low_confidence_variant	n_complete_samples	AC	ytx	beta	se	tstat	pval	dataset	CHR	BP (hg19)	Allele1	Allele2	rsID	Odds Ratio
11:62915346:C:G	G	0.064102	26.7946	FALSE	361141	46299.7	10.4039	-0.000377143	0.000116231	-3.24477	0.00117557	acne_bothsex	11	62915346	C	G	rs112295236	0.999623
11:62923738:A:G	G	0.0636976	26.6256	FALSE	361141	46007.6	10.5294	-0.000372242	0.000116482	-3.19571	0.001395	acne_bothsex	11	62923738	A	G	rs113497640	0.999628
11:62832696:G:A	A	0.0702907	29.3815	FALSE	361141	50769.7	13.5843	-0.000339077	0.000112261	-3.02044	0.00252424	acne_bothsex	11	62832696	G	A	rs117282251
11:62973307:G:A	A	0.0625631	26.1514	FALSE	361141	45188.2	41.0941	0.0003531	0.000117158	3.01387	0.00257954	acne_bothsex	11	62973307	G	A
11:62913895:C:A	A	0.0638602	26.6936	FALSE	361141	46125.1	12.2157	-0.000341125	0.000117671	-2.89897	0.00374408	acne_bothsex	11	62913895	C	A
11:62852423:T:A	A	0.066972	27.9943	FALSE	361141	48372.7	13.0039	-0.000327921	0.000113411	-2.89144	0.00383507	acne_bothsex	11	62852423	T	A
11:62852211:G:T	T	0.0670847	28.0414	FALSE	361141	48454.1	13.0431	-0.000327374	0.000113264	-2.89037	0.00384812	acne_bothsex	11	62852211	G	T
11:62842822:C:T	T	0.0668632	27.9488	FALSE	361141	48294.1	13.0157	-0.0003285	0.000113719	-2.8887	0.00386862	acne_bothsex	11	62842822	C	T
11:62875676:G:A	A	0.0668505	27.9435	FALSE	361141	48284.9	13	-0.000327096	0.00011341	-2.88419	0.00392439	acne_bothsex	11	62875676	G	A
11:62825317:G:T	T	0.0668829	27.957	FALSE	361141	48308.3	13.0039	-0.000326984	0.000113371	-2.88418	0.00392453	acne_bothsex	11	62825317	G	T	rs78176967
11:62825318:C:T	T	0.0668808	27.9562	FALSE	361141	48306.8	13.0039	-0.000326961	0.000113371	-2.88399	0.003927	acne_bothsex	11	62825318	C	T
11:62874534:A:C	C	0.0668732	27.953	FALSE	361141	48301.3	13.0039	-0.000326993	0.000113388	-2.88383	0.00392895	acne_bothsex	11	62874534	A	C
11:62852999:G:A	A	0.0668532	27.9446	FALSE	361141	48286.9	13.0039	-0.000327	0.00011342	-2.88308	0.00393832	acne_bothsex	11	62852999	G	A
11:62834317:G:C	C	0.0668735	27.9531	FALSE	361141	48301.5	13.0039	-0.000326672	0.000113367	-2.88154	0.00395766	acne_bothsex	11	62834317	G	C
11:62818385:G:A	A	0.0668139	27.9282	FALSE	361141	48258.5	13.0039	-0.00032677	0.000113434	-2.88071	0.00396801	acne_bothsex	11	62818385	G	A
11:62860465:A:G	G	0.066824	27.9324	FALSE	361141	48265.8	13.0039	-0.000326772	0.000113435	-2.88069	0.00396834	acne_bothsex	11	62860465	A	G
11:62865521:C:G	G	0.0668047	27.9244	FALSE	361141	48251.8	13.0039	-0.000326817	0.000113475	-2.88008	0.00397599	acne_bothsex	11	62865521	C	G
11:62872235:G:A	A	0.0668103	27.9267	FALSE	361141	48255.9	13.0039	-0.000326624	0.00011342	-2.87977	0.00397988	acne_bothsex	11	62872235	G	A
11:62868664:C:A	A	0.066792	27.919	FALSE	361141	48242.6	13.0039	-0.000326841	0.0001135	-2.87967	0.00398119	acne_bothsex	11	62868664	C	A
11:62846703:A:G	G	0.0668094	27.9263	FALSE	361141	48255.3	13	-0.000326542	0.000113405	-2.87942	0.00398431	acne_bothsex	11	62846703	A	G
11:62835097:C:T	T	0.0668364	27.9376	FALSE	361141	48274.7	13.0039	-0.000326505	0.000113395	-2.87936	0.00398506	acne_bothsex	11	62835097	C	T
11:62831564:C:T	T	0.0668417	27.9398	FALSE	361141	48278.6	13.0078	-0.000326605	0.000113437	-2.87918	0.00398737	acne_bothsex	11	62831564	C	T
11:62856801:T:C	C	0.0668033	27.9238	FALSE	361141	48250.8	13.0039	-0.000326608	0.000113439	-2.87916	0.00398765	acne_bothsex	11	62856801	T	C
11:62870065:G:A	A	0.0667726	27.911	FALSE	361141	48228.7	13.0039	-0.000326728	0.000113508	-2.87845	0.0039966	acne_bothsex	11	62870065	G	A
11:62869652:T:C	C	0.0667732	27.9112	FALSE	361141	48229.1	13.0039	-0.000326726	0.000113509	-2.87841	0.0039971	acne_bothsex	11	62869652	T	C
11:62869698:A:G	G	0.0667728	27.911	FALSE	361141	48228.8	13.0039	-0.000326724	0.000113509	-2.87839	0.00399735	acne_bothsex	11	62869698	A	G
11:62860950:G:A	A	0.0667851	27.9162	FALSE	361141	48237.6	13	-0.000326526	0.000113443	-2.87833	0.00399809	acne_bothsex	11	62860950	G	A
11:62875348:C:T	T	0.0667801	27.9141	FALSE	361141	48234	13	-0.000326399	0.00011341	-2.87806	0.00400158	acne_bothsex	11	62875348	C	T
11:62882727:T:A	A	0.0667982	27.9216	FALSE	361141	48247.1	13.0039	-0.00032641	0.000113414	-2.87804	0.00400176	acne_bothsex	11	62882727	T	A
11:62877875:A:G	G	0.0667799	27.914	FALSE	361141	48233.9	13	-0.000326392	0.000113409	-2.87802	0.00400207	acne_bothsex	11	62877875	A	G
11:62887819:A:G	G	0.0667655	27.908	FALSE	361141	48223.5	13	-0.000326487	0.000113444	-2.87796	0.00400282	acne_bothsex	11	62887819	A	G
11:62882800:G:T	T	0.06679	27.9182	FALSE	361141	48241.2	13.0039	-0.000326328	0.000113412	-2.87738	0.00401021	acne_bothsex	11	62882800	G	T
11:62870751:G:C	C	0.0667574	27.9046	FALSE	361141	48217.7	13.0039	-0.00032656	0.000113504	-2.87708	0.00401391	acne_bothsex	11	62870751	G	C
11:62858802:A:G	G	0.0667538	27.9031	FALSE	361141	48215.1	13	-0.0003264	0.000113466	-2.87663	0.00401964	acne_bothsex	11	62858802	A	G
11:62837448:G:A	A	0.0667637	27.9072	FALSE	361141	48222.2	13	-0.000326189	0.000113445	-2.87531	0.00403656	acne_bothsex	11	62837448	G	A
11:62858797:TAC:T	T	0.0667129	27.886	FALSE	361141	48185.5	13	-0.000326412	0.000113528	-2.87518	0.00403827	acne_bothsex	11	62858797	TAC	T
11:62839107:G:A	A	0.066761	27.9061	FALSE	361141	48220.3	13	-0.000326152	0.000113443	-2.87505	0.00403993	acne_bothsex	11	62839107	G	A
11:62887418:T:TCGC	TCGC	0.0672074	28.0927	FALSE	361141	48542.7	13.1961	-0.000326187	0.000113483	-2.87433	0.00404907	acne_bothsex	11	62887418	T	TCGC
11:62835957:T:G	G	0.0667474	27.9004	FALSE	361141	48210.4	13	-0.000326077	0.000113453	-2.87412	0.00405178	acne_bothsex	11	62835957	T	G
11:62834793:C:T	T	0.0667468	27.9001	FALSE	361141	48210	13	-0.000326081	0.000113455	-2.87409	0.00405218	acne_bothsex	11	62834793	C	T
11:62836761:G:T	T	0.0667402	27.8974	FALSE	361141	48205.2	13	-0.000325997	0.000113449	-2.8735	0.00405975	acne_bothsex	11	62836761	G	T
11:62837382:C:T	T	0.0667379	27.8964	FALSE	361141	48203.6	13	-0.000326001	0.000113452	-2.87348	0.00406003	acne_bothsex	11	62837382	C	T
11:62905115:T:C	C	0.0668031	27.9237	FALSE	361141	48250.7	13.0471	-0.000326164	0.000113527	-2.87301	0.00406603	acne_bothsex	11	62905115	T	C
11:62902741:C:T	T	0.0667723	27.9108	FALSE	361141	48228.5	13.0392	-0.000326169	0.000113535	-2.87284	0.00406824	acne_bothsex	11	62902741	C	T
11:62899582:G:T	T	0.0667541	27.9032	FALSE	361141	48215.3	13.0275	-0.000326031	0.000113503	-2.87245	0.00407322	acne_bothsex	11	62899582	G	T
11:62905899:G:C	C	0.0667625	27.9067	FALSE	361141	48221.4	13.0667	-0.000325842	0.000113599	-2.86836	0.00412634	acne_bothsex	11	62905899	G	C
11:62812016:G:C	C	0.066593	27.8359	FALSE	361141	48098.9	13	-0.000325848	0.000113626	-2.86771	0.00413475	acne_bothsex	11	62812016	G	C
11:62906753:C:T	T	0.0667744	27.9117	FALSE	361141	48229.9	13.0824	-0.000325804	0.000113626	-2.86735	0.00413954	acne_bothsex	11	62906753	C	T
11:62844415:G:A	A	0.0665256	27.8077	FALSE	361141	48050.3	13	-0.000326418	0.000113851	-2.86705	0.00414338	acne_bothsex	11	62844415	G	A
11:62841379:C:G	G	0.0665023	27.798	FALSE	361141	48033.4	13	-0.000326152	0.000113858	-2.86455	0.00417628	acne_bothsex	11	62841379	C	G
11:62841309:A:G	G	0.0665017	27.7977	FALSE	361141	48033	13	-0.000326145	0.000113858	-2.86449	0.00417708	acne_bothsex	11	62841309	A	G
11:62840775:A:T	T	0.0664977	27.796	FALSE	361141	48030.1	13	-0.000326077	0.000113855	-2.86396	0.0041841	acne_bothsex	11	62840775	A	T
11:62834557:C:T	T	0.0664904	27.793	FALSE	361141	48024.8	13	-0.000325981	0.000113854	-2.86315	0.00419473	acne_bothsex	11	62834557	C	T	rs151042642
11:62829862:ACTTG:A	A	0.0664895	27.7926	FALSE	361141	48024.2	13	-0.000325994	0.000113859	-2.86314	0.00419487	acne_bothsex	11	62829862	ACTTG	A
11:62833842:G:A	A	0.0664898	27.7928	FALSE	361141	48024.4	13	-0.000325981	0.000113855	-2.86313	0.00419507	acne_bothsex	11	62833842	G	A
11:62833953:A:G	G	0.0664898	27.7928	FALSE	361141	48024.4	13	-0.000325981	0.000113855	-2.86313	0.00419507	acne_bothsex	11	62833953	A	G
11:62910501:G:A	A	0.0667794	27.9138	FALSE	361141	48233.5	13.1137	-0.000325089	0.000113631	-2.86093	0.00422425	acne_bothsex	11	62910501	G	A
11:62846422:G:T	T	0.0668854	27.9581	FALSE	361141	48310.1	13.1333	-0.00032421	0.000113397	-2.85907	0.00424913	acne_bothsex	11	62846422	G	T
11:62806948:A:G	G	0.0665374	27.8126	FALSE	361141	48058.7	13.0235	-0.000324881	0.000113684	-2.85776	0.0042667	acne_bothsex	11	62806948	A	G
11:62913676:C:T	T	0.0667875	27.9172	FALSE	361141	48239.4	13.1922	-0.00032532	0.000113925	-2.85557	0.00429625	acne_bothsex	11	62913676	C	T
11:62809842:G:A	A	0.0666046	27.8407	FALSE	361141	48107.3	13.0824	-0.000324384	0.000113656	-2.85407	0.00431649	acne_bothsex	11	62809842	G	A
11:62914202:A:G	A	0.0669563	27.9877	FALSE	361141	673921	404.729	0.000324538	0.000113829	2.85109	0.00435718	acne_bothsex	11	62914202	A	G
11:62913582:G:A	A	0.0667067	27.8834	FALSE	361141	48181.1	13.1804	-0.000324353	0.000113863	-2.84862	0.00439115	acne_bothsex	11	62913582	G	A
11:62914709:T:G	T	0.0666158	27.8454	FALSE	361141	674167	404.663	0.00032184	0.000114184	2.81862	0.00482328	acne_bothsex	11	62914709	T	G
11:62876315:CT:C	C	0.0654133	27.3428	FALSE	361141	47246.9	13.0392	-0.000322779	0.000115203	-2.80183	0.00508171	acne_bothsex	11	62876315	CT	C
11:62913772:C:G	G	0.0658298	27.5169	FALSE	361141	47547.7	13.3216	-0.000321067	0.000115329	-2.78392	0.0053709	acne_bothsex	11	62913772	C	G
11:62913777:C:A	A	0.065822	27.5136	FALSE	361141	47542.1	13.3255	-0.000320954	0.000115336	-2.78278	0.00538982	acne_bothsex	11	62913777	C	A
11:62806532:C:T	T	0.0666431	27.8568	FALSE	361141	48135.1	13.5216	-0.000315019	0.000113672	-2.77131	0.00558341	acne_bothsex	11	62806532	C	T
11:62806622:G:C	C	0.0665801	27.8305	FALSE	361141	48089.6	13.5059	-0.000314773	0.000113672	-2.76914	0.00562076	acne_bothsex	11	62806622	G	C
11:62803102:C:T	T	0.0667052	27.8828	FALSE	361141	48180	14	-0.000303571	0.000113503	-2.67456	0.00748315	acne_bothsex	11	62803102	C	T
11:62825164:G:A	G	0.193625	41.8229	FALSE	194153	313120	190	0.000255697	9.58869e-05	2.66666	0.0076616	acne_female	11	62825164	G	A
11:62837347:T:G	T	0.192784	41.6412	FALSE	194153	313447	190	0.000252911	9.60291e-05	2.63369	0.00844698	acne_female	11	62837347	T	G
11:62844131:T:C	T	0.194492	42.0102	FALSE	194153	312784	189.522	0.000253697	9.65131e-05	2.62863	0.0085736	acne_female	11	62844131	T	C
11:62866495:T:G	T	0.191956	41.4625	FALSE	194153	313768	190	0.000251334	9.62521e-05	2.6112	0.0090231	acne_female	11	62866495	T	G
11:62863126:C:T	C	0.19193	41.4568	FALSE	194153	313779	190	0.000251135	9.62405e-05	2.60945	0.00906936	acne_female	11	62863126	C	T
11:62852616:A:G	A	0.191786	41.4257	FALSE	194153	313835	190.008	0.000251178	9.62926e-05	2.60849	0.00909509	acne_female	11	62852616	A	G
11:62869044:C:T	C	0.191871	41.444	FALSE	194153	313802	190	0.000251184	9.62974e-05	2.60842	0.00909671	acne_female	11	62869044	C	T
11:62868950:C:A	C	0.191877	41.4454	FALSE	194153	313799	190	0.000251039	9.62611e-05	2.60789	0.00911079	acne_female	11	62868950	C	A
11:62869301:C:T	C	0.191776	41.4237	FALSE	194153	313838	190	0.000251042	9.63224e-05	2.60627	0.00915423	acne_female	11	62869301	C	T
11:62844566:T:G	T	0.192505	41.5811	FALSE	194153	313555	189.804	0.000251229	9.64461e-05	2.60486	0.00919186	acne_female	11	62844566	T	G
11:62864004:T:C	T	0.191393	41.3408	FALSE	194153	313987	190	0.000249526	9.63383e-05	2.5901	0.00959551	acne_female	11	62864004	T	C
11:62862380:C:A	C	0.191368	41.3355	FALSE	194153	313997	190	0.000249467	9.63463e-05	2.58928	0.00961846	acne_female	11	62862380	C	A
11:62862101:C:T	C	0.191362	41.3342	FALSE	194153	313999	190	0.000249443	9.63462e-05	2.58903	0.00962552	acne_female	11	62862101	C	T
11:62864847:T:A	T	0.191355	41.3328	FALSE	194153	314002	190	0.000249411	9.63493e-05	2.58861	0.00963705	acne_female	11	62864847	T	A
11:62864385:T:C	T	0.191356	41.3329	FALSE	194153	314001	190	0.000249386	9.63445e-05	2.58848	0.00964066	acne_female	11	62864385	T	C
11:62864324:T:C	T	0.191355	41.3328	FALSE	194153	314002	190	0.000249385	9.63446e-05	2.58847	0.00964119	acne_female	11	62864324	T	C
11:62864635:T:C	T	0.191355	41.3328	FALSE	194153	314002	190	0.000249385	9.63446e-05	2.58847	0.00964119	acne_female	11	62864635	T	C
11:62863866:A:C	A	0.191357	41.3331	FALSE	194153	314001	190	0.000249375	9.63434e-05	2.5884	0.0096431	acne_female	11	62863866	A	C
11:62855728:A:G	A	0.191337	41.3288	FALSE	194153	314009	190	0.000249381	9.63473e-05	2.58835	0.00964429	acne_female	11	62855728	A	G
11:62856548:A:C	A	0.191334	41.3282	FALSE	194153	314010	190	0.000249375	9.63487e-05	2.58825	0.0096471	acne_female	11	62856548	A	C
11:62842848:T:A	T	0.191264	41.313	FALSE	194153	314037	189.945	0.000249471	9.64553e-05	2.58639	0.00969951	acne_female	11	62842848	T	A
11:62806372:G:T	G	0.190974	41.2504	FALSE	194153	314150	189.961	0.000248739	9.66153e-05	2.57453	0.0100385	acne_female	11	62806372	G	T
11:62844650:A:G	A	0.191369	41.3358	FALSE	194153	313996	189.851	0.000247861	9.64436e-05	2.57001	0.0101703	acne_female	11	62844650	A	G
11:62806326:A:C	A	0.190777	41.2078	FALSE	194153	314226	189.961	0.000248494	9.66915e-05	2.56997	0.0101715	acne_female	11	62806326	A	C
11:62847453:T:C	T	0.190615	41.1729	FALSE	194153	314289	190	0.000247687	9.64679e-05	2.56756	0.0102425	acne_female	11	62847453	T	C
11:62845276:G:A	G	0.19053	41.1544	FALSE	194153	314322	190	0.000247784	9.65212e-05	2.56714	0.0102548	acne_female	11	62845276	G	A
11:62807318:C:G	C	0.190709	41.1931	FALSE	194153	314253	189.973	0.000247995	9.6607e-05	2.56705	0.0102574	acne_female	11	62807318	C	G
11:62913644:G:T	T	0.192897	41.6657	FALSE	194153	74903	26.4824	-0.000247056	9.63861e-05	-2.56319	0.0103723	acne_female	11	62913644	G	T
11:62847562:G:T	G	0.190378	41.1217	FALSE	194153	314381	190	0.000247135	9.64887e-05	2.56128	0.0104295	acne_female	11	62847562	G	T
11:62845808:T:C	T	0.19037	41.12	FALSE	194153	314384	190	0.000247126	9.64996e-05	2.56091	0.0104407	acne_female	11	62845808	T	C
11:62846375:A:G	A	0.190364	41.1187	FALSE	194153	314386	190	0.000247076	9.64955e-05	2.56049	0.0104532	acne_female	11	62846375	A	G
11:62846139:G:A	G	0.19036	41.1177	FALSE	194153	314388	190	0.000247081	9.65009e-05	2.5604	0.0104559	acne_female	11	62846139	G	A
11:62845332:A:AT	A	0.190354	41.1164	FALSE	194153	314391	190	0.00024705	9.65046e-05	2.55998	0.0104686	acne_female	11	62845332	A	AT
11:62805370:G:A	A	0.190534	41.1553	FALSE	194153	73985.5	26.0471	-0.00024748	9.6673e-05	-2.55997	0.010469	acne_female	11	62805370	G	A
11:62805547:A:T	T	0.190532	41.1549	FALSE	194153	73984.7	26.0471	-0.000247458	9.6671e-05	-2.55979	0.0104742	acne_female	11	62805547	A	T
11:62805551:G:A	A	0.190532	41.1549	FALSE	194153	73984.7	26.0471	-0.000247458	9.6671e-05	-2.55979	0.0104742	acne_female	11	62805551	G	A
11:62844025:T:G	T	0.190342	41.1138	FALSE	194153	314395	190	0.000246987	9.65099e-05	2.55919	0.0104923	acne_female	11	62844025	T	G
11:62843714:T:C	T	0.190339	41.1133	FALSE	194153	314396	190	0.000246973	9.65107e-05	2.55902	0.0104974	acne_female	11	62843714	T	C
11:62843631:G:T	G	0.190338	41.113	FALSE	194153	314397	190	0.000246967	9.65107e-05	2.55896	0.0104995	acne_female	11	62843631	G	T
11:62843457:A:C	A	0.190335	41.1124	FALSE	194153	314398	190	0.000246952	9.65113e-05	2.55879	0.0105044	acne_female	11	62843457	A	C
11:62839957:C:T	C	0.190296	41.104	FALSE	194153	314413	190	0.000246664	9.64992e-05	2.55612	0.0105854	acne_female	11	62839957	C	T
11:62809706:C:T	T	0.23871	99.7807	FALSE	361141	172416	121.706	0.000170683	6.67759e-05	2.55606	0.0105869	acne_bothsex	11	62809706	C	T
11:62839667:G:A	G	0.190291	41.1028	FALSE	194153	314415	190	0.00024665	9.64996e-05	2.55597	0.0105901	acne_female	11	62839667	G	A
11:62838997:G:GT	G	0.212857	45.9772	FALSE	194153	305652	185.161	0.000245955	9.63088e-05	2.55381	0.0106558	acne_female	11	62838997	G	GT
11:62864703:GA:G	GA	0.19072	41.1956	FALSE	194153	314248	189.863	0.000246704	9.67018e-05	2.55119	0.0107364	acne_female	11	62864703	GA	G
11:62824522:C:G	C	0.189833	41.004	FALSE	194153	314593	190	0.000245864	9.66383e-05	2.54417	0.0109546	acne_female	11	62824522	C	G
11:62811163:C:T	T	0.189738	40.9834	FALSE	194153	73676.4	26.0039	-0.000246007	9.67107e-05	-2.54374	0.010968	acne_female	11	62811163	C	T
11:62822795:C:A	C	0.189849	41.0073	FALSE	194153	314587	190	0.000245687	9.66259e-05	2.54266	0.0110019	acne_female	11	62822795	C	A
11:62848487:A:C	A	0.189863	41.0104	FALSE	194153	314581	190	0.00024563	9.66332e-05	2.54188	0.0110266	acne_female	11	62848487	A	C	rs11231341
11:62822438:G:A	G	0.189763	40.9888	FALSE	194153	314620	190	0.000245376	9.66374e-05	2.53914	0.0111134	acne_female	11	62822438	G	A
11:62822281:A:G	A	0.18973	40.9818	FALSE	194153	314633	190	0.000245291	9.66459e-05	2.53804	0.0111484	acne_female	11	62822281	A	G
11:62827416:A:G	A	0.189702	40.9756	FALSE	194153	314644	190	0.00024526	9.66516e-05	2.53756	0.0111635	acne_female	11	62827416	A	G
11:62827917:T:C	T	0.189691	40.9733	FALSE	194153	314648	190	0.000245215	9.66522e-05	2.53709	0.0111786	acne_female	11	62827917	T	C
11:62816128:A:C	A	0.189657	40.9659	FALSE	194153	314661	190	0.000245164	9.66629e-05	2.53628	0.0112045	acne_female	11	62816128	A	C
11:62837870:T:G	T	0.189642	40.9626	FALSE	194153	314667	190	0.000244811	9.66358e-05	2.53334	0.011299	acne_female	11	62837870	T	G
11:62838782:T:C	T	0.189658	40.9662	FALSE	194153	314661	190	0.000244762	9.66227e-05	2.53317	0.0113044	acne_female	11	62838782	T	C
11:62838181:A:T	A	0.189612	40.9561	FALSE	194153	314679	190	0.000244703	9.66357e-05	2.53222	0.011335	acne_female	11	62838181	A	T
11:62838335:A:T	A	0.189583	40.95	FALSE	194153	314690	190	0.000244623	9.66443e-05	2.53117	0.011369	acne_female	11	62838335	A	T
11:62828076:C:T	T	0.18924	40.8758	FALSE	194153	73483	26	-0.000244194	9.67465e-05	-2.52406	0.0116016	acne_female	11	62828076	C	T
11:62814234:C:T	T	0.189066	40.8383	FALSE	194153	73415.5	26	-0.000243966	9.68114e-05	-2.52001	0.011736	acne_female	11	62814234	C	T
11:62807403:C:CTT	C	0.189078	40.8408	FALSE	194153	314886	189.914	0.000244227	9.71877e-05	2.51294	0.0119736	acne_female	11	62807403	C	CTT
11:62981744:G:A	A	0.0664449	27.774	FALSE	361141	47991.9	14.9725	-0.000285957	0.000114323	-2.50131	0.0123738	acne_bothsex	11	62981744	G	A
11:62806971:G:C	G	0.187504	40.5008	FALSE	194153	315497	189.973	0.000239756	9.72721e-05	2.4648	0.0137097	acne_female	11	62806971	G	C
11:62807856:T:C	T	0.187444	40.488	FALSE	194153	315520	189.98	0.000239573	9.72636e-05	2.46313	0.0137737	acne_female	11	62807856	T	C
11:62808067:T:G	T	0.187444	40.4879	FALSE	194153	315520	189.976	0.000239482	9.72599e-05	2.46229	0.0138061	acne_female	11	62808067	T	G
11:62808800:C:T	T	0.18714	40.4222	FALSE	194153	72667.5	26.0196	-0.000238679	9.72989e-05	-2.45305	0.0141658	acne_female	11	62808800	C	T
11:62825952:A:G	A	0.193045	41.6977	FALSE	194153	313346	188.784	0.000234609	9.61984e-05	2.4388	0.014737	acne_female	11	62825952	A	G
11:62840913:A:T	A	0.194773	42.0709	FALSE	194153	312675	188.318	0.000234985	9.64619e-05	2.43604	0.0148498	acne_female	11	62840913	A	T
11:62840916:C:T	C	0.194773	42.0709	FALSE	194153	312675	188.318	0.000234985	9.64619e-05	2.43604	0.0148498	acne_female	11	62840916	C	T
11:62845597:T:G	T	0.193249	41.7417	FALSE	194153	313266	188.655	0.000234663	9.63429e-05	2.43571	0.0148637	acne_female	11	62845597	T	G
11:62809056:G:A	A	0.187098	40.4131	FALSE	194153	72651.1	26.1882	-0.000235551	9.72542e-05	-2.42201	0.0154357	acne_female	11	62809056	G	A
11:62799940:G:A	G	0.369992	74.7384	FALSE	166988	210408	110.58	-0.000213663	8.84651e-05	-2.41523	0.0157265	acne_male	11	62799940	G	A
11:62808604:G:A	A	0.187021	40.3966	FALSE	194153	72621.4	26.2471	-0.000234391	9.7268e-05	-2.40974	0.0159648	acne_female	11	62808604	G	A
11:62808399:G:A	A	0.187027	40.3979	FALSE	194153	72623.9	26.2745	-0.000233948	9.72682e-05	-2.40518	0.0161654	acne_female	11	62808399	G	A
11:62799410:C:A	A	0.0842389	35.2119	FALSE	361141	60844.3	21.5882	-0.000247179	0.000103284	-2.3932	0.0167025	acne_bothsex	11	62799410	C	A
11:62845908:C:A	C	0.203983	44.0602	FALSE	194153	309098	186.18	0.000227572	9.58206e-05	2.37498	0.0175507	acne_female	11	62845908	C	A
11:62845909:A:G	A	0.203983	44.0602	FALSE	194153	309098	186.18	0.000227572	9.58206e-05	2.37498	0.0175507	acne_female	11	62845909	A	G
11:62844794:T:C	T	0.229416	49.5537	FALSE	194153	299223	180.749	0.000221121	9.33434e-05	2.3689	0.017842	acne_female	11	62844794	T	C
11:62913644:G:T	T	0.192763	80.5748	FALSE	361141	139229	61.298	-0.000168754	7.20534e-05	-2.34207	0.0191776	acne_bothsex	11	62913644	G	T
11:62869301:C:T	C	0.191624	80.0988	FALSE	361141	583876	357.086	0.000167807	7.20054e-05	2.33048	0.0197816	acne_bothsex	11	62869301	C	T
11:62866495:T:G	T	0.19182	80.1809	FALSE	361141	583734	357	0.000167516	7.19516e-05	2.32817	0.0199034	acne_bothsex	11	62866495	T	G
11:62863126:C:T	C	0.191781	80.1645	FALSE	361141	583762	357	0.000167331	7.19458e-05	2.32579	0.0200301	acne_bothsex	11	62863126	C	T
11:62869044:C:T	C	0.19173	80.1433	FALSE	361141	583799	357	0.000167321	7.19831e-05	2.32445	0.0201022	acne_bothsex	11	62869044	C	T
11:62868950:C:A	C	0.191736	80.1455	FALSE	361141	583795	357	0.000167214	7.1961e-05	2.32368	0.0201433	acne_bothsex	11	62868950	C	A
11:62864703:GA:G	GA	0.190561	79.6545	FALSE	361141	584643	357.365	0.000167689	7.22871e-05	2.31977	0.020354	acne_bothsex	11	62864703	GA	G
11:62852616:A:G	A	0.191652	80.1104	FALSE	361141	583856	356.957	0.000166675	7.19815e-05	2.31552	0.020585	acne_bothsex	11	62852616	A	G
11:62864004:T:C	T	0.191223	79.9312	FALSE	361141	584165	357	0.000165595	7.20177e-05	2.29936	0.0214851	acne_bothsex	11	62864004	T	C
11:62864847:T:A	T	0.191185	79.9154	FALSE	361141	584192	357	0.000165476	7.20258e-05	2.29745	0.0215936	acne_bothsex	11	62864847	T	A
11:62864385:T:C	T	0.191185	79.9154	FALSE	361141	584192	357	0.000165461	7.20223e-05	2.29735	0.0215992	acne_bothsex	11	62864385	T	C
11:62864324:T:C	T	0.191185	79.9152	FALSE	361141	584193	357	0.00016546	7.20224e-05	2.29734	0.0216001	acne_bothsex	11	62864324	T	C
11:62864635:T:C	T	0.191185	79.9152	FALSE	361141	584193	357	0.00016546	7.20224e-05	2.29734	0.0216001	acne_bothsex	11	62864635	T	C
11:62863866:A:C	A	0.191185	79.9154	FALSE	361141	584192	357	0.000165458	7.20218e-05	2.29733	0.0216007	acne_bothsex	11	62863866	A	C
11:62862380:C:A	C	0.19119	79.9173	FALSE	361141	584189	356.992	0.00016544	7.20241e-05	2.29701	0.0216186	acne_bothsex	11	62862380	C	A
11:62862101:C:T	C	0.191184	79.9148	FALSE	361141	584193	356.992	0.000165418	7.20239e-05	2.29671	0.0216361	acne_bothsex	11	62862101	C	T
11:62856548:A:C	A	0.191162	79.9058	FALSE	361141	584209	356.969	0.000165136	7.20258e-05	2.29274	0.0218635	acne_bothsex	11	62856548	A	C
11:62855728:A:G	A	0.191165	79.9069	FALSE	361141	584207	356.965	0.000165108	7.20248e-05	2.29238	0.0218842	acne_bothsex	11	62855728	A	G
11:62844783:T:G	T	0.226856	49.0009	FALSE	194153	300217	180.784	0.000214477	9.35817e-05	2.29186	0.0219146	acne_female	11	62844783	T	G
11:62845928:T:C	T	0.206889	44.6881	FALSE	194153	307970	184.839	0.000215626	9.56882e-05	2.25343	0.0242334	acne_female	11	62845928	T	C
11:62845929:G:A	G	0.206889	44.6881	FALSE	194153	307970	184.839	0.000215626	9.56882e-05	2.25343	0.0242334	acne_female	11	62845929	G	A
11:62801148:A:C	C	0.337034	68.0808	FALSE	166988	112561	83.2	0.000203442	9.05839e-05	2.2459	0.0247118	acne_male	11	62801148	A	C
11:62817083:C:A	C	0.125712	25.3938	FALSE	166988	291991	166.514	-0.000273266	0.000128414	-2.128	0.0333382	acne_male	11	62817083	C	A
11:62809706:C:T	T	0.239525	51.7375	FALSE	194153	93009.1	64.5882	0.000188742	8.92106e-05	2.1157	0.034372	acne_female	11	62809706	C	T
11:62844131:T:C	T	0.194362	81.2431	FALSE	361141	581898	354.063	0.000151563	7.21455e-05	2.10079	0.0356601	acne_bothsex	11	62844131	T	C
11:62810879:C:A	A	0.205315	44.3481	FALSE	194153	79725.2	31.9255	-0.000201165	9.64868e-05	-2.0849	0.03708	acne_female	11	62810879	C	A
11:62807403:C:CTT	C	0.188922	78.9692	FALSE	361141	585827	355.937	0.000150102	7.26486e-05	2.06614	0.0388156	acne_bothsex	11	62807403	C	CTT
11:62866766:C:T	T	0.267385	111.767	FALSE	361141	193127	130.043	0.000131901	6.40475e-05	2.05942	0.039455	acne_bothsex	11	62866766	C	T
11:62864828:A:G	G	0.267395	111.771	FALSE	361141	193135	130.008	0.000131477	6.40169e-05	2.05379	0.0399969	acne_bothsex	11	62864828	A	G
11:62859924:A:G	G	0.267402	111.774	FALSE	361141	193139	130.004	0.00013142	6.40109e-05	2.05308	0.0400653	acne_bothsex	11	62859924	A	G
11:62868301:C:A	A	0.267522	111.824	FALSE	361141	193226	130.043	0.000131459	6.40405e-05	2.05275	0.0400977	acne_bothsex	11	62868301	C	A
11:62860037:C:T	T	0.267395	111.771	FALSE	361141	193135	129.992	0.000131392	6.40161e-05	2.05248	0.0401242	acne_bothsex	11	62860037	C	T
11:62855843:A:ACAACATCAACATCAACATCAACAT	ACAACATCAACATCAACATCAACAT	0.267496	111.813	FALSE	361141	193208	130.02	0.000131339	6.40319e-05	2.05114	0.0402537	acne_bothsex	11	62855843	A	ACAACATCAACATCAACATCAACAT
11:62865639:G:A	A	0.267566	111.843	FALSE	361141	193258	130.027	0.000131113	6.40214e-05	2.04796	0.0405648	acne_bothsex	11	62865639	G	A
11:62853232:A:G	G	0.267622	111.866	FALSE	361141	193299	129.996	0.000130625	6.40008e-05	2.041	0.0412518	acne_bothsex	11	62853232	A	G
11:62844794:T:C	T	0.229423	95.8988	FALSE	361141	556574	339.384	0.000142129	6.98083e-05	2.03599	0.0417516	acne_bothsex	11	62844794	T	C
11:62803905:A:C	A	0.383862	82.9142	FALSE	194153	239250	148.11	0.000158799	7.80248e-05	2.03524	0.0418285	acne_female	11	62803905	A	C
11:62842848:T:A	T	0.19109	79.8756	FALSE	361141	584261	354.902	0.000146758	7.21203e-05	2.0349	0.0418617	acne_bothsex	11	62842848	T	A
11:62914125:G:A	G	0.22949	95.927	FALSE	361141	556525	339.808	0.000137893	6.78187e-05	2.03325	0.0420277	acne_bothsex	11	62914125	G	A
11:62821921:G:C	C	0.124985	25.247	FALSE	166988	41742.1	34.8588	0.000261371	0.000128701	2.03083	0.0422735	acne_male	11	62821921	G	C
11:62844650:A:G	A	0.191163	79.9063	FALSE	361141	584208	354.812	0.000146152	7.21131e-05	2.02671	0.0426929	acne_bothsex	11	62844650	A	G
11:62838997:G:GT	G	0.212903	88.9936	FALSE	361141	568506	345.769	0.000145575	7.19625e-05	2.02293	0.043081	acne_bothsex	11	62838997	G	GT
11:62870326:A:C	C	0.267315	111.738	FALSE	361141	193077	129.635	0.000129282	6.40679e-05	2.01789	0.0436039	acne_bothsex	11	62870326	A	C
11:62847453:T:C	T	0.190505	79.6309	FALSE	361141	584684	355	0.000145242	7.21236e-05	2.0138	0.0440312	acne_bothsex	11	62847453	T	C
11:62845276:G:A	G	0.190348	79.5653	FALSE	361141	584797	355	0.000144926	7.21644e-05	2.00827	0.0446152	acne_bothsex	11	62845276	G	A
11:62865349:C:A	A	0.267542	111.833	FALSE	361141	193241	129.6	0.000128163	6.40226e-05	2.00184	0.0453023	acne_bothsex	11	62865349	C	A
11:62847562:G:T	G	0.190211	79.5081	FALSE	361141	584896	355	0.00014435	7.2139e-05	2.001	0.0453935	acne_bothsex	11	62847562	G	T
11:62845808:T:C	T	0.190206	79.5059	FALSE	361141	584900	355	0.00014435	7.21479e-05	2.00075	0.0454202	acne_bothsex	11	62845808	T	C
11:62846139:G:A	G	0.190189	79.4989	FALSE	361141	584912	355.004	0.000144311	7.21487e-05	2.00019	0.0454802	acne_bothsex	11	62846139	G	A
11:62846375:A:G	A	0.190196	79.5019	FALSE	361141	584907	355	0.000144294	7.21449e-05	2.00006	0.0454948	acne_bothsex	11	62846375	A	G
11:62806971:G:C	G	0.187306	78.2938	FALSE	361141	586994	356.059	0.000145412	7.27154e-05	1.99974	0.0455289	acne_bothsex	11	62806971	G	C
11:62845332:A:AT	A	0.190181	79.4955	FALSE	361141	584918	355	0.000144242	7.2152e-05	1.99915	0.0455932	acne_bothsex	11	62845332	A	AT
11:62844025:T:G	T	0.190167	79.4898	FALSE	361141	584928	355	0.000144186	7.21566e-05	1.99823	0.0456923	acne_bothsex	11	62844025	T	G
11:62843714:T:C	T	0.190164	79.4885	FALSE	361141	584930	355	0.00014417	7.21573e-05	1.99799	0.0457184	acne_bothsex	11	62843714	T	C
11:62843631:G:T	G	0.190163	79.488	FALSE	361141	584931	355	0.000144165	7.21574e-05	1.99793	0.0457254	acne_bothsex	11	62843631	G	T
11:62843457:A:C	A	0.190159	79.4866	FALSE	361141	584933	355	0.000144151	7.21579e-05	1.99771	0.045749	acne_bothsex	11	62843457	A	C
11:62839957:C:T	C	0.190127	79.4732	FALSE	361141	584957	355	0.000143957	7.21497e-05	1.99525	0.0460167	acne_bothsex	11	62839957	C	T
11:62839667:G:A	G	0.190123	79.4713	FALSE	361141	584960	355	0.000143944	7.21498e-05	1.99507	0.0460355	acne_bothsex	11	62839667	G	A
11:62807856:T:C	T	0.187248	78.2698	FALSE	361141	587036	356.024	0.000144806	7.27088e-05	1.99159	0.0464167	acne_bothsex	11	62807856	T	C
11:62808067:T:G	T	0.187248	78.2698	FALSE	361141	587036	356.012	0.000144685	7.27061e-05	1.98999	0.0465926	acne_bothsex	11	62808067	T	G
11:62840913:A:T	A	0.194603	81.3439	FALSE	361141	581724	353.051	0.000143328	7.21138e-05	1.98753	0.0468649	acne_bothsex	11	62840913	A	T
11:62840916:C:T	C	0.194603	81.3439	FALSE	361141	581724	353.051	0.000143328	7.21138e-05	1.98753	0.0468649	acne_bothsex	11	62840916	C	T
11:62861516:G:C	C	0.268077	112.056	FALSE	361141	193627	129.675	0.000126992	6.4009e-05	1.98397	0.0472597	acne_bothsex	11	62861516	G	C
11:62824596:C:CT	C	0.499175	100.833	FALSE	166988	167263	87.7608	-0.000180205	9.09017e-05	-1.98242	0.047434	acne_male	11	62824596	C	CT
11:62799468:T:C	C	0.386872	78.1482	FALSE	166988	129206	92	0.000173591	8.75965e-05	1.98171	0.0475133	acne_male	11	62799468	T	C
11:62848487:A:C	A	0.189653	79.275	FALSE	361141	585299	355	0.00014261	7.22541e-05	1.97373	0.0484129	acne_bothsex	11	62848487	A	C	rs11231341
11:62808800:C:T	T	0.186936	78.1394	FALSE	361141	135021	62.0118	-0.000143361	7.27351e-05	-1.971	0.0487249	acne_bothsex	11	62808800	C	T
11:62803838:G:C	G	0.399738	86.3435	FALSE	194153	233085	144.102	0.000152384	7.74613e-05	1.96723	0.0491586	acne_female	11	62803838	G	C
11:62838782:T:C	T	0.189468	79.1974	FALSE	361141	585433	355	0.00014185	7.22442e-05	1.96348	0.0495909	acne_bothsex	11	62838782	T	C
11:62837870:T:G	T	0.189449	79.1897	FALSE	361141	585446	355	0.00014184	7.22528e-05	1.96311	0.0496346	acne_bothsex	11	62837870	T	G
11:62838181:A:T	A	0.189415	79.1757	FALSE	361141	585471	355	0.000141708	7.22552e-05	1.96121	0.0498548	acne_bothsex	11	62838181	A	T
