# Supplementary material for: Unraveling the functional role of the orphan solute carrier, SLC22A24 in the transport of steroid conjugates through metabolomic and genome-wide association studies
Source: PLoS Genet. 2019 Sep 25;15(9):e1008208. doi: 10.1371/journal.pgen.1008208 (PMC6760779; doi:10.1371/journal.pgen.1008208)
Supplement: S2 Appendix — These sequences in FASTA format is used to create phylogenetic tree in Fig 5B and S5 Fig. (TXT) [file pgen.1008208.s025.txt]

>tr|E9Q6M5|E9Q6M5_MOUSE Solute carrier family 22 (organic cation transporter), member 26 OS=Mus musculus OX=10090 GN=Slc22a26 PE=1 SV=1
---------------MAFQDLLNLVGSHGRFQILQMAFLLICNVITMPHVILENFTAANL
GHRCWVHIIDNDTNSNNNSGILSQDDLLRISIPLDSNLRPEKCRRFVQPQWHLLQFNGSF
SNMTEPDTEPCMDGWVYDQRTFLSTTVTE-WNLVCGSQELNSVAKFIFLIGVLAGHFVGG
HLSD-------------------------KFGRKLLFRCALLQMAITGTCTALAPTFFIY
CLLRFLTGLCIIPINTNSVLL--KWTSPKTQALVTTLSMSSHHFGGLILAGLAFAFQNWH
HLQLAISVPIFVLLIPTSRW-L----TESARWLIVTNKP-QKALQELRKV-ASKNGIKNS
EDVLTMEV--VRTIMKDEIAIPR-TKPSLRDLFHMPNLRKRLC-LLCLLRFLQISPTVGI
NMNLQHLKGNVFLTQSLTSAFSIPATALGGFLLNYIGRRISQLLPCLLFGIFLLSIVSVP
Q----EMQTLLVVLITLAGGSSAMIYNSNVLYSSELMPTVI--RATALGVIGICGGVGAA
LSPLIMILTLYSASLPWIIYGVLSILGGLLPLILPETKNQPLPDSIQDVECG----WESS
----KQKKEEDVIIKVTQF-----------------------------------------
------------------------------------
>tr|B2RT89|B2RT89_MOUSE Predicted gene, EG434674 OS=Mus musculus OX=10090 GN=Slc22a28 PE=2 SV=1
---------------MAFQELLNQVGSLGRFQILQISFVLFLVGLVVPHITMENFTAAIP
NHRCWAPILDNDTASDNGSRILSQDDLLRISIPLDSNLRLDKCRRFAQPQWHLLHLNGTF
SNETEPDTEPCVDGWVYDRSNFLSTIVTE-WDLVCESQALNSVAKFSFMIGLFIGAIICG
HLSD-------------------------RFGRKFILTCALLQFAITETCVAFAPSFFIY
CLLRFLAGMSVEPISVNSNLLILEWTNPKFLGMVAVLTSCAASIGYMILAGLAFLFRIWH
HLQLAMSVPIFFFFILT-RW-M----SESARWLIVTNKP-QKGLKELRKV-AHMNGMKNS
GNTLTMEV--VEASMKNELEAAK-RKSSPRDLFHTPILRNRIC-VLSFMRYLFTVSIFGL
SLHLQHLSTNIILLRFLSSALGILISVIGHFVLNHMGRRITQLVLMSLRGIFMLTAVFVP
Q----EMQTLRIIVVTLAAALSSLCMCVSNLHINELLPTTL--RATGMGVIGMFGNSGLF
LAPLFMLLATYSANLPWIFYGGFSILYGFSVFLLPETKNQPLPDSIHDVGND----WKDS
----RQAKEEDSIIKVTRF-----------------------------------------
------------------------------------
>tr|E9PVA5|E9PVA5_MOUSE Solute carrier family 22, member 30 OS=Mus musculus OX=10090 GN=Slc22a30 PE=4 SV=1
---------------MAFQELLNQVGSLGRFQILQISFVLFLVGLVVPHITMENFTAAIP
NHRCWAPILDNDTASDNGSRILSQDDLLRISIPLDSNLRLDKCRRFAQPQWHLLHLNGTF
SNETEPDTEPCVDGWVYDRSNFLSTIVTE-WDLVCESQALNSVAKFSFMIGLFIGAIICG
HLSD-------------------------RFGRKFILTCALLQFAITETCVAFAPSFFIY
CLLRFLAGMSVEPISVNSHLLMLEWTSPKFLGMVAVLTSCAASIGYMILAGLAFLFRIWR
HLQLAMSVPIFFFLILT-RW-M----SESARWLIVTNKP-QKGLKELRKV-AHMNGMKNS
GNTLTMEV--VEASMKNELEAAK-RKSSPRDLFHTPILRKRIC-VLSFMRYLFTISIFGL
SLHLQHLSTNIILLQFLSSALGILISVIGHFVLNHMGRRITQLVLMSLRGIFMLTAVFVP
QVGKSQDKQRRRIPSLKSQGFEELLELPSDPREENFVQDMV-------------------
--------TIFSDDYSEFFF----------------------------------------
------------------------------------------------------------
------------------------------------
>tr|Q96LX3|Q96LX3_MOUSE Solute carrier family 22, member 30 OS=Mus musculus OX=10090 GN=Slc22a30 PE=2 SV=1
---------------MAFQELLNQVGSLGRFQILQISFVLFLVGLVVPHITMENFTAAIP
NHRCWAPILDNDTASDNGSRILSQDDLLRISIPLDSNLRLDKCRRFAQPQWHLLHLNGTF
SNETEPDTEPCVDGWVYDRSNFLSTIVTE-WDLVCESQALNSVAKFSFMIGLFIGAIICG
HLSD-------------------------RFGRKFILTCALLQFAITETCVAFAPSFFIY
CLLRFLAGMSVEPISVNSHLLMLEWTSPKFLGMVAVLTSCAASIGYMILAGLAFLFRIWR
HLQLAMSVPIFFFLILT-RW-M----SESARWLIVTNKP-QKGLKELRKV-AHMNGMKNS
GNTLTMEV--VEASMKNELEAAK-RKSSPRDLFHTPILRKRIC-VLSFMRYLFTISIFGL
SLHLQHLSTNIILLQFLSSALGILISVIGHFVLNHMGRRITQLVLMSLRGIFMLTAVFVP
Q----EMQTLRIIMATLAAALSSLCMCVSNLHINELLPTTL--RATGMGVIAMFGNSGLF
LAPLFMLLATYSANLPWIFYGGFSILYGFSVFLLPETKNQPLPDSIHDVGND----WKES
----RQAKEEDSIIKVTRF-----------------------------------------
------------------------------------
>tr|Q3V3G0|Q3V3G0_MOUSE Solute carrier family 22, member 30 OS=Mus musculus OX=10090 GN=Slc22a30 PE=2 SV=1
---------------MAFQELLNQVGSLGRFQILQISFVLFLVGLVVPHITMENFTAAIP
NHRCWAPILDNDTASDNGSRILSQDDLLRISIPLDSNLRLDKCRRFAQPQWHLLHLNGTF
SNETEPDTEPCVDGWVYDRSNFLSTIVTE-WDLVCESQALNSVAKFSFMIGLFIGAIICG
HLSD-------------------------RFGRKFILTCALLQFAITETCVAFAPSFFIY
CLLRFLAGMSVEPISVNSHLLMLEWTSPKFLGMVAVLTSCAASIGYMILAGLAFLFRIWR
HLQLAMSVPIFFFLILT-RW-M----SESARWLIVTNKP-QKGLKELRKV-AHMNGMKNS
GNTLTMEV--VEASMKNELEAAK-RKSSPRDLFHTPILRKRIC-VLSFMRYLFTISIFGL
SLHLQHLSTNIILLQFLSSALGILISVIGHFVLNHMGRRITQLVLMSLRGIFMLTAVFVP
Q-----------------------------------------------GFI---------
--------------IPYIQYI---------------------------------------
------------------------------------------------------------
------------------------------------
>tr|E9Q4Q3|E9Q4Q3_MOUSE Solute carrier family 22. member 29 OS=Mus musculus OX=10090 GN=Slc22a29 PE=4 SV=1
---------------MSFQELLNQVGSLGRFQILQIVFLFLLNAIVVPHIGMENFTAAIP
NHRCWVPILDNDTASDNGSRILSQDDLLRISIPLDSNLRLDKCRRFAQPQWHLLHLNGTF
SNVSEPDTEPCVDGWVYDRSNFLSTIVTE-WDLVCESQALNSVTKFSFMIGLFIGGIICG
HLSD-------------------------RFGRKFILTCALLQFAITETCVAFAPSFFIY
CSLRFLAGMSVEPISVNSHLLMLEWTSPKFLAMMAVLSSCAPNIGFMILAGLAFLFRIWH
HLQLTMSAPIFFFLILT-RW-L----SESARWLILINKP-QKGLKELRKV-AHMNGMKNS
GD-LTMEI--VRTSMKAELEAAK-TKPSLRDLFHTSILRKRIC-VLSFIRLFFTVSIIGL
AVHLQHLSSNIILLQFLISALAILVSVIGPFVLNHIGRRITYLVLMSLRGIFIMIAVFVP
Q----EMQTLRIIMATLAGGISSLCVGVSHLHTNELLPTTL--SD---------------
------ILCQLALDLLW------RLLHLQCVYCVSPS-----------------------
------------------------------------------------------------
------------------------------------
>sp|Q76M72|S22AR_MOUSE Solute carrier family 22 member 27 OS=Mus musculus OX=10090 GN=Slc22a27 PE=1 SV=1
---------------MSFQELLNQVGSLGRFQILQIVFLLLLNAIVVPHIAMENFTAAIP
NHRCWVPILDNDTASDNGSRILSQDDLLRISIPLDSNLRPEKCRRFAQPQWHLLHLNGTF
SNVSEPDTEPCVDGWVYDRSNFLSTIVTE-WDLVCESQALNSVTKFSFMIGLFIGGIICG
HLSD-------------------------RLGRKFILTCALLQFAITETCVAFAPSFFIY
CSLRFLAGLSVEPILVNSHLLMLEWTSPKFLTMMAALLSCAPNIGYMISAGLAFLFRIWH
HLQLTMSVPIFFFLILT-RW-L----SESARWLIVTNKP-QKGLKELRKV-AHMNGMKNS
GD-LTMEI--VRTSMKAELEAAK-TKPSLRDLFHTSILRKRIC-VLSFMRLFFTVSIFGL
AVHLQHLSSNIILLQFLISALAILVSVIGPFVLNHIGRRITYLVLMSLRGIFILIAVFVP
Q----EMQTLRIIMATLAEGISSLCVGVSRLHTNELLPTTL--RATAVGVIGFFGNSGSF
LSPLFMLLATYYANMPWIFYGGFSIFNAFTVFLLPETKNQPLPDSTHDVGND----WKES
----RKGKKEDPIIKVTRF-----------------------------------------
------------------------------------
>tr|Q8BWG6|Q8BWG6_MOUSE Solute carrier family 22. member 29 OS=Mus musculus OX=10090 GN=Slc22a29 PE=2 SV=1
---------------MSFQELLNQVGSLGRFQILQIVFLFLLNAIVVPHIGMENFTAAIP
NHRCWVPILDNDTASDNGSRILSQDDLLRISIPLDSNLRLDKCRRFAQPQWHLLHLNGTF
SNVSEPDTEPCVDGWVYDRSNFLSTIVTE-WDLVCESQALNSVTKFSFMIGLFIGGIICG
HLSD-------------------------RFGRKFILTCALLQFAITETCVAFAPSFFIY
CSLRFLAGMSVEPISVNSHLLMLEWTSPKFLAMMAVLSSCAPNIGFMILAGLAFLFRIWH
HLQLTMSAPIFFFLILT-RW-L----SESARWLILINKP-QKGLKELRKV-AHMNGMKNS
GD-LTMEI--VRTSMKAELEAAK-TKPSLRDLFHTSILRKRIC-VLSFIRLFFTVSIIGL
AVHLQHLSSNIILLQFLISALAILVSVIGPFVLNHIGRRITYLVLMSLRGIFIMIAVFVP
Q----EMQTLRIIMATLAGGISSLCVGVSHLHTNELLPTTL--RATALGVIGFFGNSGLF
LSPLFMLVATYYANLPWIFYGGFSIFNAFTVFLLPETKNQPLPDSTHDVGND----WKES
----RKGKREDPIIKVTRL-----------------------------------------
------------------------------------
>tr|Q4KM07|Q4KM07_RAT Integral membrane transport protein UST5r OS=Rattus norvegicus OX=10116 GN=Ust5r PE=1 SV=1
---------------MAFQELLNQVGSLGRFQILQMAFVFLINVSVVPHSTIENFTAAIP
SHRCWVPILDNVTVSDNHSRILNQDKLLKISIPLDSHLRLDKCRRFAQPQWHLLDLNDTF
SSVTEADTEPCVDGWVYDRSNFHSTTVTE-WDLVCESQVLNSVTKFSFMIGAFIGGIVNG
PLSD-------------------------RFGRKFVLKCALLQMAITETCVGFASNFFIY
CSLRFLAGMTFEPILVNSNLLMFEWTSHKFLAMMSVIAPCAGSFGSMILAGLAFQFQNWH
HLQLAMSVPIFFFLILT-RW-L----SESARWLIVTNKP-QKGLKELRKV-AHMNGMKNS
GDNLTMEV--VRTSMKRELEAAK-ARPSPRDLFHTPILRKRIC-AMSFMRILFMLSIFGM
SLHLQHLSSNIMLLQFVVSASSLLFSVIGPYVFNRMGRRITQMVVMTLRGICILTAVFVP
Q----EMQILRITVVTLAGAFSALSFGVNRLHTNELLPTTL--RATAIGVIGMFGNSGFF
LAPLFMILASYSPNLPWIFYGGFSILNGFTVFLLPETKNQPLPDCIHDIGND----WEES
----RQEMKEDPTIKVTRF-----------------------------------------
------------------------------------
>tr|G3V9H5|G3V9H5_RAT Integral membrane transport protein UST4r OS=Rattus norvegicus OX=10116 GN=UST4r PE=1 SV=1
---------------MAFQELLNQVGGLGRFQILQMVFVVFTSVIVVPHIIIENFTAAIP
SHRCWVPILDNVTVSDNDSRILNQDKLLKISIPLDSHLRLDKCRRFAQPQWHLLDLNDTF
SSITEPDTEPCVDGWVYDRSNFHSTTVTE-WNLVCESQALNSVTKLSFMIGAFIGGIVNG
LLSD-------------------------RFGRKFILKYALLQMAITETCAGFAPNLFIY
CSLRFLAGMSLEPITVNINLLMFEWTSPKFLTMVTVLGSCAGSFGGMILAGLAFQFQNWH
HLQLAMSVPIFFFLILT-RW-L----SESARWLIVINKP-QKGLKELKKV-AHINGMKKS
GDNITMEV--VRTSMKKELEAAK-MRPSPRDLFHTPILRKQIY-ILSFIRLLFILSGVGV
AIHLQHLSNNIELLQILISVSSILFSVIGHFVLNHIGRRITQMVIMFLRGISILTAIFAP
Q----EMETLRFIMAMMAEGLAALSYAANSLHANELLPTTL--RATARGVIGMFGNIGFF
LAPLCMMLASYSPNLPWIFYGGFAILSGFIVLLLPETKNNPLPDCTHDVEND----WKES
----RQEMKEDPIIKVTRF-----------------------------------------
------------------------------------
>tr|Q498U8|Q498U8_RAT Integral membrane transport protein UST4r OS=Rattus norvegicus OX=10116 GN=UST4r PE=1 SV=1
---------------MAFQELLNQVGGLGRFQILQMVFVVFTSVIVVPHIIIENFTAAIP
SHRCWVPILDNVTVSDNDSRILNQDKLLKISIPLDSHLRLDKCRRFAQPQWHLLDLNDTF
SSITEPDTEPCVDGWVYDRSNFHSTTVTE-WNLVCESQALNSVTKLSFMIGAFIGGIVNG
LLSD-------------------------RFGRKFILKYALLQMAITETCAGFAPNLFIY
CSLRFLAGMSLEPITVNINLLMFEWTSPKFLTMVTVLGSCAGSFGGMILAGLAFQFQNWH
HLQLAMSVPIFFFLILT-RW-L----SESARWLIVINKP-QKGLKELKKV-AHINGMKKS
GDNITMEV--VRTSMKKELEAAK-MRPSPRDLFHTPILRKQIY-ILSFIRLLFILSGVGV
AIHLQHLSNNIELLQILISVSSILFSVIGHFVLNHIGRRITQMVIMFLRGISILTAIFAP
Q----EMETLRFIMAMMAEGLAALSYAANSLHANELLPTTL-------------------
---------------------------------------------------S----WKES
----RQEMKEDPIIKVTRF-----------------------------------------
------------------------------------
>tr|A0A1A6HQR1|A0A1A6HQR1_NEOLE Uncharacterized protein (Fragment) OS=Neotoma lepida OX=56216 GN=A6R68_21735 PE=4 SV=1
VEAFLLPIGDSHSASMAFQDLLNRVGSMRRYQILQMAFILICNVIMAPHSLMENFTAAIP
GHRCWVHMLDNDTVSDNDSGIMSQDDLLRISIPLDSNLRPDKCHRFVQPQWHLLHLNGTS
SNVTEPDTEPCVDGWVYDQSTFLSTTVTE-WDLVCGSEILGSVAKFIFMIGILIGNFLGG
HLTD-------------------------RFGRKLIFTCALLLMAITGTCAXLVPTFFIY
CLLHFLQGACILPICTNCVLLMIEWTSPKFKALVTTLSMCAHSFGAIVMTGLAFAFRNWH
HLQLVTSVPIFFFLIPT-RW-L----SESARWLIMTNKP-QKGLQELRKV-AHVNGMKNS
GDVLTMEV--VRTTMKEELEATQ-TKPSLRDLFRTPNLRKRVL-LLCLFRFTIVIPIFGF
NIHLQHLKSNIFLIQCLSGAMSIPACIAAMYLLNYMGRRISQLFLCFLLGISILAIVSVP
E-----------------------------------------------------------
------------------------------------------------------------
------------------------------------------------------------
------------------------------------
>tr|Q91WJ2|Q91WJ2_MOUSE MCG14908, isoform CRA_b OS=Mus musculus OX=10090 GN=Slc22a26 PE=1 SV=1
---------------MAFQDLLNLVGSHGRFQILQMAFLLICNVITMPHVILENFTAANL
GHRCWVHIIDNDTNSNNNSGILSQDDLLRISIPLDSNLRPEKCRRFVQPQWHLLQFNGSF
SNMTEPDTEPCMDGWVYDQRTFLSTTVTE-WNLVCGSQELNSVAKFIFLIGVLAGHFVGG
HLSD-------------------------KFGRKLLFRCALLQMAITGTCTALAPTFFIY
CLLRFLTGLCIIPINTNSVLLMLEWTSPKTQALVTTLSMSSHHFGGLILAGLAFAFQNWH
HLQLAISVPIFVLLIPT-RW-L----TESARWLIVTNKP-QKALQELRKV-ASKNGIKNS
EDVLTMEV--VRTIMKDEIAIPR-TKPSLRDLFHMPNLRKRLC-LLCLLRFLQISPTVGI
NMNLQHLKGNVFLTQSLTSAFSIPATALGGFLLNYIGRRISQLLPCLLFGIFLLSIVSVP
Q----EMQTLLVVLITLAGGSSAMIYNSNVLYSSELMPTVI--RATALGVIGICGGVGAA
LSPLIMILTLYSASLPWIIYGVLSILGGLLPLILPETKNQPLPDSIQDVECG----WESS
----KQKKEEDVIIKVTQF-----------------------------------------
------------------------------------
>tr|A0A1U7Q2T4|A0A1U7Q2T4_MESAU solute carrier family 22 member 9-like isoform X1 OS=Mesocricetus auratus OX=10036 GN=LOC101830108 PE=4 SV=1
---------------MAFQDLFIHIGSLGRFQLLQMAFILICNGFVIPHTLLENFTAAIP
SHRCWVPILDNDTVSDNDSGILSRDDLLRISIPLDSNLRPDRCRRFTQPQWHLLHLNGTF
SSATGPDTEPCVDGWVYDRSTFLSTTVSQ-WDLVCESQALNSVAKFTFMSGIFLGHIIGG
HLSD-------------------------RFGRKLVFTGALLQMAITETCAAFAPTFLIY
CSFRFLAGISSSSMRTNSVLLILEWTSPKFQALVMALAFASGGIGQVILGGLAFVIRHWH
HLQLAMSVPMFFFLIPT-RW-L----SESARWLIMTNKP-QKGLKELQKA-ACRNGMKNS
RDVLTMEV--VRNAMEEELGAAQ-TEHSLLDLFRSPNLRKRIC-VLCFVRFVSLIPVLGL
LVHFQYLSNNVFLLQCLYGVISIPANALGNFSMNHMGRRITQLIFMPLLGIFILSTVFLP
Q----EMQTLRIILAALGGAISSACITSTLVHANELVPTVI--RATGLGVVGIAGSAGAA
VSPLFMILTIYSDSLPWIIYGVFPIIGGLIALLLPETKNQPLPDSIQDVENE----RKSS
----RKAK-KDAVTKVTPF-----------------------------------------
------------------------------------
>sp|Q8VCA0|S22AJ_MOUSE Solute carrier family 22 member 19 OS=Mus musculus OX=10090 GN=Slc22a19 PE=1 SV=1
---------------MAFQDLIIQIGSLGRFQILHMIFVLICHALSAPHTLLENFTAAIP
SHRCWVPILDNDTASDNGSRILSQDDLLRISIPLDSNLRPDKCRRYIQPQWHLLHLNGTF
PTVTEPDTEPCVDGWVYDQSTFLSTTVTQ-WDLVCGSQALNSVAKFIYMTGIFIGYIMGG
HLSD-------------------------KFGRKLIFTCSLLKMAITETCVAFAPSFLIY
CSLRFLSGIFSSTLRTNSALLILEWTSPKFQALVMALIFIASGVGQTLLGGLAFAFRNWH
HLQLALSVPMFLLLIPT-RW-L----SESARWLIMANKP-QKSLKELKKA-ACVNRIKNS
GDALTLEV--VKTIMKEELEAAQ-TKPSPLDLFRTPNLRKRIC-LLSFVRFVSVMSLLGL
LINIQYLSNNVFLLQCLYGVVCIPANVLGNFSMNYMGRRMTQLIFMSVLGISILAVVFLP
Q----EMQILRVFLSTLGGAISSASITSTLVHANELVPTII--RATALGVVGIAGSAGGA
LSPLLMILTTYSASLPWIIYGILPFLGGLVALLLPETKNQPLPDSIQDIENK----RKSS
----KEAK-KDVVAKVTPL-----------------------------------------
------------------------------------
>tr|O70609|O70609_RAT Putative integral membrane transport protein OS=Rattus norvegicus OX=10116 GN=Slc22a25 PE=2 SV=1
---------------MAFQDLLNQVGSLGRFQILQMTFILIFNIIISPHSLLENFTAVIP
NHRCWVPILDNDTVSGNDNGNLSQDDLLRVSIPLDSDLRPEKCRRFVQPQWDLLHLNGTF
SSVTEPDTEPCVDGWVYDQSTFLSTIITE-WDLVCESQSLDSIAKFLFLTGILVGNILYG
PLTD-------------------------RFGRRLILICASLQMAVTETCAAFAPTFLIY
CSLRFLAGISFSTVLTNSALLIIEWTRPKFQALATGLLLCAGAIGQTVLAGLAFTVRNWH
HLHLAMSVPIFFLLVPT-RW-L----SESARWLIMTNKL-QKGLKELIKV-AHINGMKNS
TDVLTIEV--VRTIMKEELEASQ-TKSSLWDLFRTPNLRKRIC-LLSLVRFVVWLSVIGL
LINFQHLRINVFLLQCLLGIITIPANLVGIFLVNHLGRRISQLFIISLFGISILAIIFVP
Q----EMQILRMVLATFGGVFSFVSVSSALVHANELLPTII--RATALGVIGIAGSTGAA
LSPLFMILRTYSDSLPWIIYGVLSFLGGLVVLLLPETKNQPLPDSIQDVENE----GRAS
----RQGKQNDTLIKVTQF-----------------------------------------
------------------------------------
>tr|A0A1U7Q666|A0A1U7Q666_MESAU solute carrier family 22 member 9-like isoform X1 OS=Mesocricetus auratus OX=10036 GN=LOC101829652 PE=4 SV=1
---------------MAFQDLLDQVGSLGRFQILQMTLIFICNVIVAPHSLLENFTAAAP
SHRCWVSILDNDTFSDNKSGILSQDDLLRISIPLDSNLRPDKCHRFVQPQWHLLHLNGTF
SGVAEPEIEPCVDGWVYDKSTFLSTIVTE-WDLVCESQSLDSIVKFLFLTGMFVGNTLYG
HLTD-------------------------RFGRKLVFRCALVQLAVSETCAAFAPTFLIY
CSLRFLAGISLSSLLTNSSLLTIEWIKPKFQATATALLLCAVAIGQLTLAGLAFAIQNWH
HLQLVMSVPVFFLLIPT-RW-L----SESARWLIVTNKP-QKSLQELRRA-AHMNGMKSS
GDTLTMEV--VISTMKEELETSQ-TKSSPWDLFRTPNMRKRMC-LLSLVRFMTWVSVFGL
MFNLQYLRTNAFLSVGLHGIISIPANLLGIFLLNHMGRRISQLFVISLFGISLLAIAFVP
Q----EMQILRIVLTTLGGGFSFVSVCCVIVHSNELLPTTI--RATALGIIGISGSSGAA
LSPLFMILVTYFDSLPWIIYGVFPIIGSLFVLLLPETKNQPLPDSIQDVENE----GRIS
----RQTKQKDAFIKVTQF-----------------------------------------
------------------------------------
>tr|A0A1U8BQ42|A0A1U8BQ42_MESAU solute carrier family 22 member 9-like isoform X2 OS=Mesocricetus auratus OX=10036 GN=LOC101829652 PE=4 SV=1
---------------MAFQDLLDQVGSLGRFQILQMTLIFICNVIVAPHSLLENFTAAAP
SHRCWVSILDNDTFSDNKSGILSQDDLLRISIPLDSNLRPDKCHRFVQPQWHLLHLNGTF
SGVAEPEIEPCVDGWVYDKSTFLSTIVTE-WDLVCESQSLDSIVKFLFLTGMFVGNTLYG
HLTD-------------------------RFGRKLVFRCALVQLAVSETCAAFAPTFLIY
CSLRFLAGISLSSLLTNSSLLTIEWIKPKFQATATALLLCAVAIGQLTLAGLAFAIQNWH
HLQLVMSVPVFFLLIPT-RW-L----SESARWLIVTNKP-QKSLQELRRA-AHMNGMKSS
GDTLTMEV--VISTMKEELETSQ-TKSSPWDLFRTPNMRKRMC-LLSLVRFMTWVSVFGL
MFNLQYLRTNAFLSVGL-------------------------------------------
H----EMQILRIVLTTLGGGFSFVSVCCVIVHSNELLPTTI--RATALGIIGISGSSGAA
LSPLFMILVTYFDSLPWIIYGVFPIIGSLFVLLLPETKNQPLPDSIQDVENE----GRIS
----RQTKQKDAFIKVTQF-----------------------------------------
------------------------------------
>tr|A0A1S3WFH7|A0A1S3WFH7_ERIEU solute carrier family 22 member 9-like OS=Erinaceus europaeus OX=9365 GN=LOC103116520 PE=4 SV=1
---------------MAFHTLLDKAGGLGKFQILQMIFLCISIFISSPSVLLENFTAAVP
DHRCWAHLLDNDTISANDTGTLSQEDLLRVSIPLESSLRPEKCWRFVHPQWQLLHQNGIF
PNVTELDMEPCVDGWVYDHSTFSSTIVTQ-WDLVCESQTLVQVTKFSFMAGMVVGSIICG
HLSD-------------------------RFGRRMVFRWCTFLLAITSSCVTFVPSFPMY
CSLXXXXGISYIPIAANSILLIVEWTVPQFQALGVTMTSFAMCIGQAALGGLAFGFRDWH
ILQLVVSVPLFVLFLGT-RW-V----AESAQWLIISNRP-EEALKELRKA-AHRNGKKDV
ENTLTMEV-----------------RRIGWLLWDERLLRINCSVLMAFHTLLDKAGGLGK
FQILQMILLCISIFIFILSPYTMLENFTAAMPAHRCWVHLLDNDTISANDTGTLS-----
-----QEDLLRVSIPM--DSSLRPEKCQHFVHPPVAAPSPE--WGTTVGIFGVFASIGGT
LGPLLMILEVYSPTLPWFVYGFIPILGGLAVLFLPETRNQPLPNTIQDVEIGFIGVWSEM
SCTPYKMDGTSSVTITNDF-----------------------------------------
------------------------------------
>tr|A0A1S2ZY67|A0A1S2ZY67_ERIEU solute carrier family 22 member 9-like OS=Erinaceus europaeus OX=9365 GN=LOC103116472 PE=4 SV=1
---------------MAFLTLLDKAGGLGKFQILQMILLCISIFISSPYTMLENFTAAVP
DHRCWVHLLDNDTNSANDIGTLSQEDLLRVSIPLDSSLRPEKCLRFVHPQWQLLHQNGTF
PNVTELDTEPCMDGWVYDHSTFSSTIVTQ-WDLVCESQSLIPVTKFSFMAGMVVGSIICG
HLSD-------------------------RFGRRMVFRWCTFLLSITSSCVTFVPNFPMY
CSLRFLSGISYIPIAANSILLIVEWAVPRFQALGITMAFFATCIGQASLGGLAFGFRDWH
ILQLVVSVPFFVLFLCT-RW-V----AESAQWLIISNRP-EEALKELRKA-AHCNGKKDV
ENTLTLEA--LRCAMQDELKAAQ-RKPVVLDLCRTPNLRKRIC-LLAFLRFVIAISRAGL
ILNPQYLGSNVFLIQALFGIIAFPGNFVALLTLNHLGRRISHMLFSFLLGISILATIFVP
E----EIQTVQSALATLGVGCASALTTSLTTHSSELIPTSI--RGTAIGISGVFHSIGGA
LAPLLMILEVYSPPLPWFIYGFIPILGGLSVLLLPETRNQPLPSTIQVVENE----RKSP
----NKSKEENICSEVTQF-----------------------------------------
------------------------------------
>tr|A0A1S3WG92|A0A1S3WG92_ERIEU solute carrier family 22 member 9-like OS=Erinaceus europaeus OX=9365 GN=LOC103116521 PE=4 SV=1
---------------MAFHRILDQDGGLGKFQILQMIFLCISTLTVIPYTTLENFTGAMP
DHCCWVHLLDNDTISVNDNGTLSQEDLLRVFIPLDSSLRPEKCQHFVHPQWHLLHQKGSF
LNMTELNMEPCVDGWVYDCSTFSSTIVTQ-KLLL-----------FTWLAS---------
--QP-------------------------RFGRKIVLKWSILLLAIASTCITFFASFPIY
CSLRFLSGISSIAIMTTVILLIVEWTVPQFQALGVTLVSVAMNIAQTALGGLAFAFRDWH
ILQLVLSVPFFALFLCT-RW-V----AESAQWLVISNRP-EEGLKELRKA-AHCNGIRDA
ENTLTIEA--LTATMQDELKAAQ-RKPAVLDLFHAPNLRKRIC-LLSFAGFSTAVSRFGL
ILNLGYLGSNVFLIQALFGIVAFPGNYAVLFTLNHLGRRISLLSFSFLLGISILATIFVP
Q----EIQTVQAILAAVGVGCTSAVYTCCNTYASELIPTSV--R----------------
------------------------------------------------------------
------------------------------------------------------------
------------------------------------
>tr|A0A1S3GVJ4|A0A1S3GVJ4_DIPOR solute carrier family 22 member 9-like OS=Dipodomys ordii OX=10020 GN=LOC106001913 PE=4 SV=1
---------------MAFQEILDQVGSLGRFQILQVAFLMICNILASPHIALENFTAAVP
EHRCWVRILDNGTLSDNGTGLLSQEDLLRISIPLDSNLRPEKCRRFVHPQWQLLHLNSTF
WNLSEAETEPCVDGWVYDRNSFVSTIVTK-WDLVCEFQSLTSISKFILTLGIFLGNTLCG
HLTD-------------------------RFGRRLIIIICVLNLAIADTCAAFVPTFLLY
CVLRSLAGLSITVILTNSTVLSVEWTGRKFQAMAVLLLLCSFGLGQVLLGGLAYFVRNWQ
NLQLALSIPVFFLLPFT-RC-L----AESARWLISTNKP-QEALKELWRA-ARINGMKNH
RDTLTVEV--VRATMKEELEVAK-KKASVRDLLHAPALRKRIC-LLAFVRFVIYLLTYGL
ILNLQNLGSNTFLLVILFGAQSIPTNCITLIALNHLGRRISQFLFMLFTGTFILATALVP
Q----EMQTLRLVLSTLGGGFGSASLSSLLTHSNELLPTVV--RATALGIIGLAGSLGSS
LAPLLMILAVYSAPLPWIIYGAFSVLGGFIVLLLPETRNQPLPDSIQDVENE----RKGS
----RQAKQEDTVIKVTQF-----------------------------------------
------------------------------------
>tr|A0A1S3FKD0|A0A1S3FKD0_DIPOR solute carrier family 22 member 9-like isoform X1 OS=Dipodomys ordii OX=10020 GN=LOC105989183 PE=4 SV=1
---------------MAFHDLLEQVGSQGRFQILQVAFLMMCNFLAFIHVLLENFTAAVP
EHRCWVRILDNDTLSDNGTGLLSQEDLLRISIPLDSNLRPEKCRRFVHPQWQLLHLNRTF
WNLSEAATEPCVDGWVYDRSSFVSTIVTK-WDLVCDSQSLISVAKFLFMAGMLTGSILYG
RLSD-------------------------KFGRRLVIVSCLLTLTVFEMCAAFAPNFIAY
CFLRSLVGTSTSGLMTIVPMLLIEWINPQFQALGIALAVCATSFGQIVLGSVAFLIRNWY
ILQLVISVPMFLLFMSK-RC-L----AESARWLIITNKP-QEALKELWRA-ARINGVKNY
RDTLTVEV--LRSTMKEELEAAQ-MKRALSDLFYNLNLCKRIC-LLCFTRCAICVSFFGL
FLNLQDLGSNVFLLQILFGVLNLPANYVAFLAMNHLGRRISQVLFTSLAGISILANIFVP
Q----EMLALRLILSTLGGCLLYASITCCLTHSNELLPTVI--RATASGIIGFTGSIGSA
LAPLLMMLTIYSASWPWFIYGGFSLLASLAVLLLPETRNQLLPDSIQDIENE----TQAS
----RKAKQKDTFIKVTRF-----------------------------------------
------------------------------------
>tr|A0A1S3FKT1|A0A1S3FKT1_DIPOR solute carrier family 22 member 9-like isoform X4 OS=Dipodomys ordii OX=10020 GN=LOC105989183 PE=4 SV=1
---------------MAFQEILDQVGSLGRFQFLQLAFLTIFSSITFCHLTLENFTAAVP
EHRCWVRILDNGTLSDNGTGLLSQEDLLRISIPLDSNLRPEKCRRFVHPQWQLLHLNSTF
WNLSEAATEPCVDGWVYDRSSFVSTIVTK-WGLVCDSQSLNSISKFLTLTGTLMGNLMYG
HLTD-------------------------RFGRRLIIISCLLKLAIADTCAAFAPTFLLY
CVLRFLAGMSTTGVLTNSSMLLVEWTRPKFQAMMVTLSFCSAGLAQILLGGLAYFVQNWH
ILQLVLSIPIFFLLLFT-RC-L----AESARWLIITNKP-QEALKELWRA-ARINGVKNY
RDTLTVEV--LRSTMKEELEAAQ-MKRALSDLFYNLNLCKRIC-LLCFTRCAICVSFFGL
FLNLQDLGSNVFLLQILFGVLNLPANYVAFLAMNHLGRRISQVLFTSLAGISILANIFVP
Q----EMLALRLILSTLGGCLLYASITCCLTHSNELLPTVI--RATASGIIGFTGSIGSA
LAPLLMMLTIYSASWPWFIYGGFSLLASLAVLLLPETRNQLLPDSIQDIENE----TQAS
----RKAKQKDTFIKVTRF-----------------------------------------
------------------------------------
>tr|A0A1S3FJJ3|A0A1S3FJJ3_DIPOR solute carrier family 22 member 9-like isoform X2 OS=Dipodomys ordii OX=10020 GN=LOC105989183 PE=4 SV=1
---------------MAFQEILDQVGSLGRFQFLQLAFLTIFSSITFCHLTLENFTAAVP
EHRCWVRILDNGTLSDNGTGLLSQEDLLRISIPLDSNLRPEKCRRFVHPQWQLLHLNSTF
WNLSEAATEPCVDGWVYDRSSFVSTIVTK-WGLVCDSQSLNSISKFLTLTGTLMGNLMYG
HLTD-------------------------RFGRRLIIISCLLKLAIADTCAAFAPTFLLY
CVLRFLAGMSTTGVLTNSSMLLVEWTRPKFQAMMVTLSFCSAGLAQILLGGLAYFVQNWH
ILQLVLSIPIFFLLLFT-RC-L----AESARWLIINNKP-QEALKELWRA-ARINGMKNY
RDTLTVEV--VRATMKEELEVAK-KKASVRDLLHAPALRKRIC-LLAFVRFTTWTCTFGL
LLNLQHLSSNIFLLQILLGVLFFPANCASLVALNHLGRQISQFLFMALMGISILATIFVP
Q----EMQTLRLVLSTLGGGLVFASVNASLAHANELLPTII--RATALGFIGIAGSVGSS
LSPLLMILVVYFAPLPWIIYGGLSILGSLTVFLLPETRNQPLPDSIQDVENE----NKGS
----RQAKQEDSFIKVTQF-----------------------------------------
------------------------------------
>tr|A0A1S3FKD5|A0A1S3FKD5_DIPOR solute carrier family 22 member 9-like isoform X5 OS=Dipodomys ordii OX=10020 GN=LOC105989183 PE=4 SV=1
---------------MAFQEILDQVGSLGRFQFLQLAFLTIFSSITFCHLTLENFTAAVP
EHRCWVRILDNGTLSDNGTGLLSQEDLLRISIPLDSNLRPEKCRRFVHPQWQLLHLNSTF
WNLSEAATEPCVDGWVYDRSSFVSTIVTK-WGLVCDSQSLNSISKFLTLTGTLMGNLMYG
HLTD-------------------------RFGRRLIIISCLLKLAIADTCAAFAPTFLLY
CVLRFLAGMSTTGVLTNSSMLLVEWTRPKFQAMMVTLSFCSAGLAQILLGGLAYFVQNWH
ILQLVLSIPIFFLLLFT-RC-L----AESARWLIINNKP-QEALKELWRA-ARINGMKNY
RDTLTVEV--VRATMKEELEVAK-KKASVRDLLHAPALRKRIC-LLAFVRFTTWTCTFGL
LLNLQHLSSNIFLLQILLGVLFFPANCASLVALNHLGRQI--------------------
-----KMQTLRLVLSTLGGGLVFASVNASLAHANELLPTII--RATALGFIGIAGSVGSS
LSPLLMILVVYFAPLPWIIYGGLSILGSLTVFLLPETRNQPLPDSIQDVENE----NKGS
----RQAKQEDSFIKVTQF-----------------------------------------
------------------------------------
>tr|A0A1U7UCS3|A0A1U7UCS3_TARSY solute carrier family 22 member 9-like OS=Tarsius syrichta OX=1868482 GN=LOC103274435 PE=4 SV=1
---------------MPFHNLLHHVGGLGRFQILQMVFIMISNLFVGPHVLLENFTAAIP
EHRCWVHILDNGTVSDNDTGTLSQDTLLKIFIPLDSNQRPEKCHRYVHPKWRLLHLNGTF
PNMSEPDSEPCVDGWVYDQSSFQSTIVSE-WDLVCGSQTLNSLSKFLFMTGMVVGSILCG
YFSD-------------------------RFGRRLMLRWCYLHHAIAGTCTAIAPTFLIY
CSLRFLAGAATIDIIKNSNILILEWATCQFQVLGMILTTSTAAVGQMMLGGLAFAIPDWR
TPQLVISVPLFVFFLSS-RW-L----AESAQWLIITNKP-EESLKELRKV-AHRNGIKNS
GDILTMEV--LRYTMKEELEAAQ-QKLSMSDLFCTPSFRKKIC-CLSFIRFAITMRFYGL
TLHLQHLGSNIFLLQCLFAVSTLLASCVALWALNYVGRRVSQMFFMALLGIYILLTTFVH
Q----EMQTLRMTLSTFGVGVSIAAVLSTITHEIELMPTII--RARASGIIGIVGNIGAA
LSPIVMTLKVYSAPLPWIIYGVNPILAGLLALLLPETRNQPLPDTIQDVQKE--------
------------------------------------------------------------
------------------------------------
>tr|H2ND26|H2ND26_PONAB Solute carrier family 22 member 9 OS=Pongo abelii OX=9601 GN=SLC22A9 PE=4 SV=1
---------------MAFQDLLGHAGDLWRFQILQTVFLSIFAVATYLHFILENFTAFIP
GHRCWVHILDNDTVSDNDTGALSQDALLRISIPLDSNMRPEKCRRFVHPQWQLLHLNGTF
PNTSDPDMEPCVDGWVYDRTSFSSTIVTE-WDLVCDSQSLTSVAKFVFMAGMMVGGILGG
HLSD-------------------------RFGRRFVVRWCYLQVAIVGTCAALAPTFLIY
CALRFLSGIAAMSLITNTIMLIAEWATHRFQAMGITLGMCTSGIAFMTLAGLAFAIRDWH
ILQLVVSVPYFVIFLTS-SW-L----LESARWLIINNKP-EEGLKELRKA-AHRSGMKNA
RDTLTLEI--LKSTMKKELEAAQKKKPSLCELLHMPNICKRIS-LLSFTRFANFMAYFGL
NLHVQHLGNNVFLLQTLFGAVILLANCVAPWALKYMNRRASQMLLMFLLAICLLAIIFVP
R----EMQTLREVLATLGLGASALANTLAFAHGNELIPTII--RARAMGINATFANIAGA
LAPLMMILSVYSPPLPWIIYGVFPFISGFAFLLLPETRNKPLFDTIQDEKNE----RKDP
----REPKQEDPSMEVTQF-----------------------------------------
------------------------------------
>tr|G3SB06|G3SB06_GORGO Solute carrier family 22 member 9 OS=Gorilla gorilla gorilla OX=9595 GN=SLC22A9 PE=4 SV=2
---------------MAFQDLLGHAGDLWRFQILQTVFLSIFAVATYLHFMLENFTAFIP
GHRCWVHILDNDTVSDNDTGALSQDVLLRISIPLDSNMTPEKCRRFVHPQWQLLHLNGTF
TNTSDADMEPCVDGWVYDRSSFSSTIVTE-WDLVCDSQSLTSVAKFVFMAGMMVGGILGG
HLSD-------------------------RFGRRFVLRWCYLQVAIVGTCAALAPTFLIY
CSLRFLSGIAAMSLITNTIMLIAEWATHRFQAMGITLGMCPSGIAFMTLAGLAFAIRDWH
ILQLVVSVPYFVIFLTS-SW-L----LESARWLIINNKP-EEGLKELRKA-AHRSGMKNA
RDTLTLEI--LKSTMKKELEAAQKKKPSLCEMLHMPNICKRIS-LLSFTRFANFMAYFGL
NLHVQHLGNNVFLLQTLFGAVILLANCVAPWALKYMNRRASQMLLMFLLAICLLAIIFVP
Q----EMQTLREVLATLGLGASALANTLAFAHGNEVIPTII--RARAMGINATSANIAGA
LAPLMMILSVYSPPLPWIIYGVFPFISGFAFLLLPETRNKPLFDTIQDEKNE----RKDP
----REPKQEDPRVEVTQF-----------------------------------------
------------------------------------
>tr|H2Q3X9|H2Q3X9_PANTR SLC22A9 isoform 2 OS=Pan troglodytes OX=9598 GN=SLC22A9 PE=4 SV=1
---------------MAFQDLLSHAGDLWRFQILQTVFLSIFAVATYLHFMLENFTAFTP
GHRCWVHILDNDTVSDNDTGTLSQDALLRISIPLDSNMRPEKCRRFVHPQWQLLHLNGTF
PNTSDADMEPCVDGWVYDRSSFSSTIVTE-WDLVCDSQSLTSVAKFVFMAGMMVGGILGG
HLSD-------------------------RFGRRFVLRWCYLQVAIVGTCAALAPTFLIY
CSLRFLSGIAAMSLITNTIMLIAEWATHRFQAMGITLGMCPSGIAFMTLAGLAFAIRDWH
ILQLVVSVPYFVIFLTS-SW-L----LESARWLIINNKP-EEGLKELRKA-AHRSGMKNA
RDTLTLEI--LKSTMKKELEAAQKKKPSLCEMLHMPNICKRIS-LLSFTRFANFMAYFGL
NLHVQHLGNNVFLLQTLFGAVILLANCVAPWALKYMNRRASQMLLMFLLAICLLAIIFVP
Q----EMQTLREVLATLGLGASALANTLAFAHGNEVIPTII--RARAMGINATFANIAGA
LAPLMMILSVYSPPLPWIIYGVFPFISGFAFLLLPETRNKPLFDTIQDEKNE----RKDP
----REPKQEDPRVEVTQF-----------------------------------------
------------------------------------
>sp|Q8IVM8|S22A9_HUMAN Solute carrier family 22 member 9 OS=Homo sapiens OX=9606 GN=SLC22A9 PE=1 SV=1
---------------MAFQDLLGHAGDLWRFQILQTVFLSIFAVATYLHFMLENFTAFIP
GHRCWVHILDNDTVSDNDTGALSQDALLRISIPLDSNMRPEKCRRFVHPQWQLLHLNGTF
PNTSDADMEPCVDGWVYDRISFSSTIVTE-WDLVCDSQSLTSVAKFVFMAGMMVGGILGG
HLSD-------------------------RFGRRFVLRWCYLQVAIVGTCAALAPTFLIY
CSLRFLSGIAAMSLITNTIMLIAEWATHRFQAMGITLGMCPSGIAFMTLAGLAFAIRDWH
ILQLVVSVPYFVIFLTS-SW-L----LESARWLIINNKP-EEGLKELRKA-AHRSGMKNA
RDTLTLEI--LKSTMKKELEAAQKKKPSLCEMLHMPNICKRIS-LLSFTRFANFMAYFGL
NLHVQHLGNNVFLLQTLFGAVILLANCVAPWALKYMNRRASQMLLMFLLAICLLAIIFVP
Q----EMQTLREVLATLGLGASALANTLAFAHGNEVIPTII--RARAMGINATFANIAGA
LAPLMMILSVYSPPLPWIIYGVFPFISGFAFLLLPETRNKPLFDTIQDEKNE----RKDP
----REPKQEDPRVEVTQF-----------------------------------------
------------------------------------
>tr|H2ND27|H2ND27_PONAB Solute carrier family 22 member 25 OS=Pongo abelii OX=9601 GN=SLC22A25 PE=4 SV=2
---------------MAFQDLLDQVGGLGRFQILQMVFLIMFNIIVYHQTWLENFAAFIP
DHRCWVHILDNDTIPDSDPGTLSQDALLRISIPFDSNLQPETCHRFVHPQWELLHLNGTF
PNTSDPDTEPCVDGWVYDQSSFPSTIVTK-WDLVCESQPLNSVAKFLLMAGMMVGGNLYG
HLSD-------------------------KFGRKFVLRWSYLQLAIVGTCAAFAPTILVY
CSLHFLAGAATFSIIVNTVLLIVEWITHRFCAMALTLTLCAASIGHITLGGLAFVIRDQC
ILQLVMSAPCFVFFLFS-RW-L----AESARWLIINNKP-EEGLKELRKA-AHRNGMKNA
EDILTMEV--LKSTMKQELEAAQ-KKHSLCELLRIPNICKRIC-FLSFV-----------
----QHLGNNVFLLQTLFGAVTLLANCVAPWALNHMSR-VSQMLLMFLLATCLLAIIFVP
Q----KMQTLRVVLATLGVGAASLAITCSAAQENELIPSII--RGRATGITGTFANIGGA
LASLVMILSIYSPLLPWIIYGVFAILSSLVVLLLPETRNQPLLDSIQDVENE--------
------------------------------------------------------------
------------------------------------
>tr|G1QWU3|G1QWU3_NOMLE Solute carrier family 22 member 25 OS=Nomascus leucogenys OX=61853 GN=SLC22A25 PE=4 SV=1
---------------MAFQDLLDQVGGLGRFQILQMVFLIMFNIIVYHQTRLENFAAFIP
DHRCWVHILDNDTIPDNDPGTLSQDALLRISIPFNSNLRPEKCRRFVHPQWELLHLNGTF
PNTSEPDTEPCVDGWVYDQSSFRSTIVTK-WDLVCESQSLNSVAKFLFMAGMMMGGNLYG
HLSD-------------------------RFGRKFMLRWSYLQLAIVGTCAAFAPTILVY
CSLRFLAGAATFSIIVNTVLLIVEWITHRFCAMALTLTICAASIGHITLGGLAFVIRDQC
ILQLVMSAPCFVFFLFS-RW-L----AESARWLIINNKP-EEGLKELRKA-AHRNGMKNA
EDILTMEV--LKSTMKQELEAAQ-KKHSLCELLRIPNICKRIC-FLSFVRFASTIPFWGL
TLHLQHLGNNVFLLQTLFGAVTLLANCVAPWALNHMSRRVSQMLLMFLLAICLLVIIFVP
Q----EMQTLRVVLATLGVGAASLAITCSAAQENELIPSII--RGRATGITGTFANIGGA
LASLVMILSIYSPPLPWIIYGVFAILSGLVVLLLPETRNQPLLDSIQDVENE-----VNS
----LAAPQRSSLL----------------------------------------------
------------------------------------
>sp|Q6T423|S22AP_HUMAN Solute carrier family 22 member 25 OS=Homo sapiens OX=9606 GN=SLC22A25 PE=2 SV=2
---------------MAFQDLLDQVGGLGRFQILQMVFLIMFNVIVYHQTQLENFAAFIL
DHRCWVHILDNDTIPDNDPGTLSQDALLRISIPFDSNLRPEKCRRFVHPQWKLIHLNGTF
PNTSEPDTEPCVDGWVYDQSSFPSTIVTK-WDLVCESQPLNSVAKFLFMAGMMVGGNLYG
HLSD-------------------------RFGRKFVLRWSYLQLAIVGTCAAFAPTILVY
CSLRFLAGAATFSIIVNTVLLIVEWITHQFCAMALTLTLCAASIGHITLGSLAFVIRDQC
ILQLVMSAPCFVFFLFS-RW-L----AESARWLIINNKP-EEGLKELRKA-AHRNGMKNA
EDILTMEV--LKSTMKQELEAAQ-KKHSLCELLRIPNICKRIC-FLSFVRFASTIPFWGL
TLHLQHLGNNVFLLQTLFGAVTLLANCVAPWALNHMSRRLSQMLLMFLLATCLLAIIFVP
Q----EMQTLRVVLATLGVGAASLGITCSTAQENELIPSII--RGRATGITGNFANIGGA
LASLMMILSIYSRPLPWIIYGVFAILSGLVVLLLPETRNQPLLDSIQDVENE----GVNS
----LAAPQRSSVL----------------------------------------------
------------------------------------
>tr|H2Q3X6|H2Q3X6_PANTR Solute carrier family 22 member 25 OS=Pan troglodytes OX=9598 GN=SLC22A25 PE=4 SV=1
---------------MAFQDLLDQVGGLGRFQILQMVFLIMFNVIVYHQTRLENFAAFIP
DHRCWVHILDNDTIPDNDPRTLSQDALLRISIPFDSNLRPEKCHCFVHPQWELIHLNGTF
PNTSEPDTEPCVDGWVYDQSSFPSTIVTK-WDLVCESQPLNSVAKFLFMAGMMVGGNLYG
HLSD-------------------------RFGRKFVLRWSYLQLAIVGTCAAFAPTILVY
CSLRFLAGAATFSIIVNTVLLIVEWITHQFCAMALTLTLCAASIGHITLGGLAFVIRDQC
ILQLVMSASCFVFFLFS-RW-L----AESARWLIINNKP-EEGLKELRKA-AHRNGMKDA
EDILTMEV--LKSTMKQELEAAQ-KKHSLCELLRIPNICKRIC-FLSFVRFASTIPFWGL
TLHLQHLGNNVFLLQTLFGAVTLLANCVAPWALNHMSRRLSQMLLMFLLATCLLAIIFVP
Q----EMQTLRVVLATLGVGAASLAITCSAAQENELIPSII--RGRATGITGTFANIGGA
LASLVMILSIYYPPLPWIIYGVFAILSGLVVLLLPETRNQPLLDSIQDVENE-----VNS
----LAAPQRSSVL----------------------------------------------
------------------------------------
>tr|G3QXR6|G3QXR6_GORGO Solute carrier family 22 member 25 OS=Gorilla gorilla gorilla OX=9595 GN=SLC22A25 PE=4 SV=1
---------------MAFQDLLDQVGGLGRFQILQMVFLIMFNVIVYHQTRLENFAAFIP
DHRCWVHILDNDTIPDNDPGTLSQDALLRISIPFDSNLRPEKCRRFVHPQWELLHLNGTF
PNTSEPDTEPCVDGWVYDQSSFPSTIVTK-WDLVCESQPLNSVAKFLFMAGMMVGGNLYG
HLSD-------------------------RFGRKFVLRWSYLQLAIVGTCAAFAPTILVY
CSLRFLAGAATFSIIVNTVLLIVEWITHQFCAMALTLTLCAASIGHITLGGLAFVIRDQC
ILQLVMSAPCFVFFLFS-RW-L----AESARWLIINNKP-EEGLKELRKA-AHRNGMKNA
EDILTMEV--LKSTMKQELEAAQ-KKHSLCELLRIPNICKRIC-FLSFVRFASTIPFWGL
TLHLQHLGSNVFLLQTLFGAVTLLANCVAPWALNHMSRRLSQMLLMFLLATCLLAIIFVP
Q----EMQTLRVVLATLGVGAASLAITCSAAQENELIPSII--RGRATGITGTFANIGGA
LASLVMILSIYSPPLPWIIYGVFAILSGLVVLLLPETRNQPLLDSIQDVENE-----VNS
----LAAPQRSSVL----------------------------------------------
------------------------------------
>tr|G3QM20|G3QM20_GORGO Solute carrier family 22 member 25 OS=Gorilla gorilla gorilla OX=9595 GN=SLC22A25 PE=4 SV=2
---------------MAFQDLLDQVGGLGRFQILQMVFLIMFNVIVYHQTRLENFAAFIP
DHRCWVHILDNDTIPDNDPGTLSQDALLRISIPFDSNLRPEKCRRFVHPQWELLHLNGTF
PNTSEPDTEPCVDGWVYDQSSFPSTIVTK-WDLVCESQPLNSVAKFLFMAGMMVGGNLYG
HLSD-------------------------RFGRKFVLRWSYLQLAIVGTCAAFAPTILVY
CSLRFLAGAATFSIIVNTVLLIVEWITHQFCAMALTLTLCAASIGHITLGGLAFVIRDQC
ILQLVMSAPCFVFFLFS-RW-L----AESARWLIINNKP-EEGLKELRKA-AHRNGMKNA
EDILTMEV--LKSTMKQELEAAQ-KKHSLCELLRIPNICKRIC-FLSFVRFASTIPFWGL
TLHLQHLGSNVFLLQTLFGAVTLLANCVAPWALNHMSRRLSQMLLMFLLATCLLAIIFVP
Q----EMQTLRVVLATLGVGAASLAITCSAAQENELIPSII--RGRATGITGTFANIGGA
LASLVMILSIYSPPLPWIIYGVFAILSGLVVLLLPETRNQPLLDSIQDVEND--------
----LAAPQRSSVL----------------------------------------------
------------------------------------
>tr|G1T3H6|G1T3H6_RABIT Uncharacterized protein OS=Oryctolagus cuniculus OX=9986 GN=LOC100337844 PE=4 SV=1
---------------MAFNELLDQVGGLGRFQILQVLSLISIMVVAFPQALLENFTAAVP
DHRCWVPLLDNHTASGNASDVLSQDALLRVSIPLDAKLRPEKCRRFTHPQWQLLYLNGTS
PSTNEPDTEPCVDGWVYDRSSSVSTTVTQ-WDLVCESESLTSVLRFLLMAGMMVGNIVFG
HLTD-------------------------RFGRKLILRWCILQLAIADTCAAFAPTFLVY
CLLRFLAGMSTGTIMANVSMLIIEWTLPRFQAMGMTLMSSSGCIGQIILAGLAFAIREWH
VLQLVISVPFFVFCLSS-RW-L----AESARWLIVANKS-QEALKELKKA-AHKNGVKNV
GDTLTMEV--VRSTMKEELEAAV-TKPSPWDLFRASILLKQIL-LLSFVRFANSMLFYGL
NLHIHHLGNNIFLIQCLFGLVNILANCVALLALNYIGRRVSQVLLMFLMGISILAITFVP
Q----EMDTLRVVLSTFGEGVCVATLLCSITQGNELIPTSF--RATGLGIIAICGNFGAA
LSPLMMILRMYSEPLPWIIYGILSIVAGLSVLLLPETRNQPLPDYIQDVKNK----ARAS
----TKAEREDSLDKVTRF-----------------------------------------
------------------------------------
>tr|G1T3I7|G1T3I7_RABIT Uncharacterized protein OS=Oryctolagus cuniculus OX=9986 PE=4 SV=1
---------------MAFQDLLDQIGGQGRFQILQTAFFVILTIVTYPQFQLENFTAAIP
GHRCWVPLLDNHTISDNDTGLLNKDALLRVFIPLDANLRPEKCRRFIRPQWQLLHLNGTF
PNISESDTEPCVDGWVYDQSSFHSTIVTK-WDLVCTSQSLNSVIRFIVMTGMLVGGILCG
HLTD-------------------------RFGRKFMLRFCVLLLAIASTCTAFSPSFLIY
CSLRFFVGLSTSAILSNNIILILEWTLPKFQALGTTLIISAGCIGQIALGSLAFAIRDWH
VLQLVFSVPFFVFFLCS-RW-L----AESARWLIITNKA-EKGLKELRKA-AHRNGMKNV
EDTLTIEV--VRSTMKEELLDAQ-RKPSLCDSFHTPVLRKRIL-LLSLVRLSNIMVVIGL
NIHLQHFGSSVYLLQGLFGVVNLLGNFVALLALNHIGRRGSQALFSFVLGISILSLTFVP
Q----EMETLRVTLSVFGGGLSSAAMSSCVTHGNELLPTAI--RATASGIITIAGSTGAA
LAPLVMILRIYYAPLPWIIYGAMSILSGLVVLLLPETRNQPLPDSIQDVEDE--------
------------------------------------------------------------
------------------------------------
>tr|F6WZ77|F6WZ77_CALJA Solute carrier family 22 member 10 OS=Callithrix jacchus OX=9483 GN=SLC22A10 PE=4 SV=1
---------------MAFEELLNQVGGLGRFQILHLVLILPSFLVLIPHILLENFTAFIP
GHRCWVHILDNNTVFDNDTGIFSEDALLRISIPLDSNLRPEKCRRFVHPQWQLLHLNETM
HNTSEADTERCVDGWVYDRSYFPSNIVTK-WDMVCDYQSLKSVVQFLLLTGMLVGGIIGG
YFSD-------------------------RFGRRLVLRWSFLQLTIADTCTAFAPTFSVY
CLLRFLAGFSSMNIISNNNMLTTEWIRPQSKALVVILLSGALSVGQIILGGLAYVFRDWR
TLHVVVSLPFFVFFLFS-RW-L----VESAQWLIITNKL-DEGLKALRKV-ARTNGMKNA
EETLNIDV--VRSTMQEELDAAQ-IKTTVCDLFHHPSMRKRIC-ILLFMRFANTVSFYGI
MINLQHVGSNIFLLQVLFGAVTLIFRGLALFTLNHMGRRISQILFMFLVGLSILANTFVP
K----EMQVLRVALACVGISCSAAAFSSRAVHFIELIPTVL--RARALGIDLMTSRIGAA
LAPLLMTLTVFVTTLPWIIYGVFPIIAGIVVFLLPETKNLPLPDTINGVENQ--------
------------------------------------------------------------
------------------------------------
>tr|F6X038|F6X038_CALJA Solute carrier family 22 member 10 OS=Callithrix jacchus OX=9483 GN=SLC22A10 PE=4 SV=2
------------------------------------------------------------
-------ILDNNTVFDNDTGIFSEDALLRISIPLDSNLRPEKCRRFVHPQWQLLHLNETM
HNTSEADTERCVDGWVYDRSYFPSNIVTK-WDMVCDYQSLKSVVQFLLLTGMLVGGIIGG
YFSD--------------------------------------------------------
------------------------------------------------------------
------------------RW-L----VESAQWLIITNKL-DEGLKALRKV-ARTNGMKNA
EETLNIDV--VRSTMQEELDAAQ-IKTTVCDLFHHPSMRKRIC-ILLFMREKN-------
------------------------------------------------------------
------------------------------------------------------------
------------------------------------------------LQNK--------
------------------------------------------------------------
------------------------------------
>tr|G1QWU8|G1QWU8_NOMLE Solute carrier family 22 member 10 OS=Nomascus leucogenys OX=61853 GN=SLC22A10 PE=4 SV=2
---------------MAFEELLSQVGGLGRFQILHLVFILPSLMVLIPHILLENFAAAIP
GHRCWVHILDNNTGSDNETGILSEDALLRISIPLDSNLRPEKCRRFVHPQWQLLHLNGTI
HNTSEADTEPCVDGWVYDQSYFPSTIVTK-WDLVCDYQSLKSVVQFLLLTGMLVGGIIGG
HFSD-------------------------RFGRRLILRWCFLQLAITDTCAAFAPTFPVY
CVLRFLAGFSSMIIISNNSLLITEWIRPNSKALVVILSSGALSTGQIILGGLAYVFRDWQ
TLHVVVSVPFFVFFLLS-RW-L----VESARWLIITNKL-DEGLKALRKV-AQTNGIKNA
EETLNIEV--VRSTMQEELDAAQ-TKTTVCDLFRNPSMRKRIC-ILVFLRFANTIPFYGT
MVNLQHVGSNIFLLQVLYGAVALIVRCLALLTLNHMGRRISQILFMFLVGLSILANTFVP
K----EMQTLRVALACLGIGCSSATFSSVAVHFIELIPTVL--RARASGIDLMASRIGAA
LAPLLMTLTVFFTTLPWIIYGIFPIIGGLVVFLLPETKNLPLPDTIKDVENQ--------
------------------------------------------------------------
------------------------------------
>tr|G3RG24|G3RG24_GORGO Solute carrier family 22 member 10 OS=Gorilla gorilla gorilla OX=9595 GN=SLC22A10 PE=4 SV=2
---------------MAFEELLSQVGGLGRFQILHLVFILPSLMVLIPHILLENFAAAIP
GHRCWVHMLDNNTGSGNETGILSEDALLRISIPLDSNLRPEKCRRFVHPQWQLLHLNGTI
HSTSEADTEPCVDGWVYDQSYFPSTIVTK-WDLVCDYQSLKSVVQFLLLTGMLVGGIIGG
HVSD-------------------------RFGRRFILRWCLLQLAITDTCAAFAPTFPVY
CVLRFLAGFSSMIIISNNSLLITEWIRPNSKALVVILSSGALSIGQIILGGLAYVFRDWQ
TLHVVASVPFFVFFLLS-RW-L----MESARWLIITNKL-DEGLKALRKV-ARTNGIKNA
EETLNIEV--VRSTMQEELDAAQ-TKTTVCDLFRNPSMRKRIC-ILVFLRFANTIPFYGT
MVNLQHVGSNIFLLQVLYGAVALIVRCLALLTLNHMGRRISQILFMFLVGLSILANTFVP
K----EMQTLRVALACLGVGCSAATFSSVAVHFIELIPTVL--RARASGIDLTASRIGAA
LAPLLMTLTVFFTTLPWIIYGIFPIIGGLIVFLLPETKNLPLPDTIKDVENK--------
----KNLKKKA-------------------------------------------------
------------------------------------
>sp|Q63ZE4|S22AA_HUMAN Solute carrier family 22 member 10 OS=Homo sapiens OX=9606 GN=SLC22A10 PE=2 SV=2
---------------MAFEELLSQVGGLGRFQMLHLVFILPSLMLLIPHILLENFAAAIP
GHRCWVHMLDNNTGSGNETGILSEDALLRISIPLDSNLRPEKCRRFVHPQWQLLHLNGTI
HSTSEADTEPCVDGWVYDQSYFPSTIVTK-WDLVCDYQSLKSVVQFLLLTGMLVGGIIGG
HVSD-------------------------RFGRRFILRWCLLQLAITDTCAAFAPTFPVY
CVLRFLAGFSSMIIISNNSLPITEWIRPNSKALVVILSSGALSIGQIILGGLAYVFRDWQ
TLHVVASVPFFVFFLLS-RW-L----VESARWLIITNKL-DEGLKALRKV-ARTNGIKNA
EETLNIEV--VRSTMQEELDAAQ-TKTTVCDLFRNPSMRKRIC-ILVFLRFANTIPFYGT
MVNLQHVGSNIFLLQVLYGAVALIVRCLALLTLNHMGRRISQILFMFLVGLSILANTFVP
K----EMQTLRVALACLGIGCSAATFSSVAVHFIELIPTVL--RARASGIDLTASRIGAA
LAPLLMTLTVFFTTLPWIIYGIFPIIGGLIVFLLPETKNLPLPDTIKDVENQ--------
----KKNLKEKA------------------------------------------------
------------------------------------
>tr|A0A2I3TWY5|A0A2I3TWY5_PANTR Solute carrier family 22 member 10 OS=Pan troglodytes OX=9598 GN=SLC22A10 PE=4 SV=1
---------------MAFEELLSQVGGLRRFQILHLVFILPSLMLLIPHILLENFAAAIP
GHRCWVHMVDNNTGSGNETGILSEDALLRISIPLDSNLRPEKCRRFVHPQWQLLHLNGTI
HSTSEADTEPCVDGWVYDQSYFPSTIVTK-WDLVCDYQSLKSVVQFLLLTGMLVGGIIGG
HVSD-------------------------RFGRRFILRWCLLQLAITDTCAAFAPTFPVY
CVLRFLAGFSSMIIISNNSLLITEWIRPNSKALVVILSSGALSIGQIILGGLAYVFRDWQ
TLHVVASVPFFVFFLLS-RW-L----VESARWLIITNKL-DEGLKALRKV-ARTNGIKNA
EETLNIEV--VRSTMQEELDAAQ-TKTTVCDLFRNPSMRKRIC-ILVFLRFANTIPFYGT
MVNLQHVGSNIFLLQVLYGAVALIVRCLALLTLNHMGRRISQILFMFLVGLSILANTFVP
K----EMQTLRVALACLGIGCSAATFSSVAVHFIELIPTVL--RARASGIDLTASRIGAA
LAPLLMTLTVFFTTLPWIIYGIFPIIGGLIVFLLPETKNLPLPDTIKDVENK--------
----KNLKKKA-------------------------------------------------
------------------------------------
>tr|G1LHB1|G1LHB1_AILME Solute carrier family 22 member 10 OS=Ailuropoda melanoleuca OX=9646 GN=SLC22A10 PE=4 SV=1
---------------MAFQELLDQVGGLGKFQVLQIVLIFPFAMMIICQILLENFTAAIP
GHRCWVHILDNDTVSDNDTGILSPDTLLRISIPLDSDLRPEKCHRFIHLQWQLLHLNGTF
TNMTEPDKETCLDGWVYDKSSFPSTIVTE-WDLVCNYQSQKSIVQSLFMAGMLVGGLIGG
HLSD-------------------------RFGRKLILRWCLLQLTIFGTSAAFVPSFLIY
CSLRFLSGCSSIIILTNGIMLIIEWVRPPSKVLAITLIFCALSVGQIVLGGLAFVFREWR
TLQLVVSVPFLVFFLSS-RW-L----VESARWLIVNNKP-EEGLKALRKV-ARINGMWNA
GDALTMEG--LRSIMQDELEAAQ-IKTTELDLFRIPSLRKRTC-LLLFVRFGITLPFYGI
MINLQHFGSNIFLFQVVFGALTAIVRGLPLLVQNHMGRRTTQTLFMFLVGLSVLVNTFVP
Q----EMQTLRVALAGMGISFAAASFTGFSVHLLELIPTIL--RARALGLDTVAGRCGAT
AAPLLMTLMVYLPTLPWIIYGVFPIIAGLVVLFLPETRDLPLLDTIHDMKNN----DRVT
--SIPYNKKKEILFRSLGI-----------------------------------------
------------------------------------
>tr|E2RA75|E2RA75_CANLF Solute carrier family 22 member 10 OS=Canis lupus familiaris OX=9615 GN=SLC22A10 PE=4 SV=2
---------------MAFQELLDQVGDLGKYQILQMVLIFPTLMMLLCQIFLENFTAAIP
GHRCWVNILDNDTVSDNDTEILSPDALLRISIPMDSDLRPDKCHRFIHPQWQLLHVNGTF
TNMTEPDKETCLDGWVYDQSSFPSTIITE-WDLVCSYQSQKSVVQFLFMTGMLVGGLIGG
HLSD-------------------------RFGRKLILRWCLLQLTIFGTSAAFAPTFLIY
CLLCFLSGCASVIILINGPLLIIEWIRPSSKVMAITLMSCALSLGQMILGGLAFLFRGWR
TLQLVVSVPFLVIFFSS-RW-L----VEPARWLIINNKP-EEGLKALRKV-AHINGMKNA
GDILTMEG--LRSSMQDELEAAQ-TKTTVCDLFCTPDLRKRIC-LLLFVRFATIVPFYGI
TINLQHFGSNIFLFQVVFGALTALVRCLPLLVQNHMGRRTTQTVFMFLVGLSILANTFVP
Q----EMQTLRVALASAGISFAAASSTSFSIHLIELIPTVL--RARALGLDTLASRCGAV
LAPLLMTLMAYLSILPWIIYGVFPIMAGLAVLLQPETREMPLLDTIHDVKNN----KEFS
----RKVKEINSSVKMTKV-----------------------------------------
------------------------------------
>tr|E2RPN4|E2RPN4_CANLF Solute carrier family 22 member 10 OS=Canis lupus familiaris OX=9615 GN=SLC22A10 PE=4 SV=2
---------------MAFQELLDQVGDLGKYQILQMVLIFPTLMMLLCQIFLENFTAAIP
GHRCWVNILDNDTVSDNDTEILSPDALLRISIPMDSDLRPDKCHRFIHPQWQLLHVNGTF
TNMTEPDKETCLDGWVYDQSSFPSTIITE-WDLVCSYQSQKSVVQFLFMTGMLVGGLIGG
HLSD-------------------------RFGRKLILRWCLLQLTIFGTSAAFAPTFLIY
CLLCFLSGCASVIILINGPLLIIEWIRPSSKVMAITLMSCALSLGQMILGGLAFLFRGWR
TLQLVVSVPFLVIFFSS-RW-L----VEPARWLIINNKP-EEGLKALRKV-AHINGMKNA
GDILTME----RAAEKDELEAAQ-TKTTVCDLFCTPDLRKRIC-LLLFVRFATIVPFYGI
TINLQHFGSNIFLFQVVFGALTALVRCLPLLVQNHMGRRTTQTVFMFLVGLSILANTFVP
Q----EMQTLRVALASAGISFAAASSTSFSIHLIELIPTVL--RARALGLDTLASRCGAV
LAPLLMTLMAYLSILPWIIYGVFPIMAGLAVLLQPETREMPLLDTIHDVKNK----KHTN
LFFIFSVFKKQRILKKSKRNKFLCK-----------------------------------
------------------------------------
>tr|F6PUJ5|F6PUJ5_HORSE Uncharacterized protein OS=Equus caballus OX=9796 GN=SLC22A10 PE=4 SV=1
---------------MAFEELLDQVGGLGKFQILQMVLVLSSLMILVSHTLLENFTAAIP
GHRCWVHILDNDTVFNNDTGVLSREV-------LDSNLKPEKCRRFLLPEWQLLHRNGTF
PNMTDPVTEPCLDGWVYDRSSFSSTIVTE-WDLVCDYQSQKAVVQFLFMAGMLVGMLVCG
PLSD-------------------------RFGRKVVLRCCLLLLAISGTCTAFAPTFLVY
CLLRFLSGCSSMAIMMNSSMLIVEWTRSQSKAMVITLVSCALNMGQIILGGLAFVFREWR
TLQLVVSVPFFVLFLSS-RW-L----RESARWLIVTNKP-DEGLKELRKA-AHTNGRKNA
EETLNMEV--LRSTMQEELEAAQ-NKTTMCDLFRTPKMRKRIC-LGSFLRFTNTLPFYGI
FINLQHFGSNIFLFQVVFGVLTASGRCLALLSLNHMGRRITQMLFMFLMGFSLLVNIFVP
Q----EMQTLRVALASVGIGSCAASSCSASVHLAELNPTVL--RARASGLGLVMGRIGAA
LAPLLMILAVYLPTLPWIIYGVFPIIGGLVVFFLPETRNQPLPDTIQDVE----------
------------------------------------------------------------
------------------------------------
>tr|S9WYC8|S9WYC8_CAMFR Solute carrier family 22 member 10 OS=Camelus ferus OX=419612 GN=CB1_000570025 PE=4 SV=1
---------------MAFEELLDKVGGLGKFQILQMALFFPFLMLGVCQVLLENFTAAIP
GHRCWVHILDNDTVSDNGTGILSPDVFLRISIPLDSNLKPEKCHCFLLPQWQLLHLNGTL
PNMTHLDTEPCVDGWVYDQSSFHSTIVTEVWEEVGSQMVFAPACHL--------------
--------------------------------------WDL--------CS-FAPTFLTF
CSLHFWSGCSTVVILINTSTLIVEWTRSQSKAMVITLVTCATSMGQIVLGGLAFVFQEWR
TLQLVVSIPFFVFFISS-RW-L----IESARWLIITNKP-DKSLKELKKV-AQRNGIKNA
EAMLNMEG--LRSAIQKELEAAQ-TKATVFDLFRTPNLRKRIC-LLLFVRFANTVPVYGI
SLNLQHFGSNIFLFQVIFGALTALVRSLVFLVLKYMGRRPTQTLFLFLVGLAILVNMFVP
Q----EMQTLRVTLASLGVSFVSASVTSFSIHSAELIPTLL--RTTASGLEMIISRCGAA
LAPLLMTLVVYRPTLPWIIYGVIPIIAGFVAFFLPETRNLPLPDTIQDVEDK--------
------------------------------------------------------------
------------------------------------
>tr|S9Y7H7|S9Y7H7_CAMFR Solute carrier family 22 member 10 OS=Camelus ferus OX=419612 GN=CB1_000570024 PE=4 SV=1
---------------MAFEELLDKAGGLGKFQILQMVFVLPSVIFGVCQVLLENFTAAIP
GHRCWVHILDNDTVSDNDTGILSRDVLLKISIPLDSNLKPEKCHRFLLPQWQLLHLNGTL
PNMTDLDMEPCVDGWVYDQSSFSSTIITE-WDLVCDYQSQKPVVQFLFMVGMLVGGLIYG
HLSD-------------------------RFGRRLILRWCLFQLAISGTCTAFAPTFLIY
CSLRFWSGCSVVVIMLINGVLIVEWTSAQSKAMAVTLLTSASSVGQIILGGLAFVFREWR
TLQLVVSLPFFVFFISS-WW-L----AESARWLIVTNKP-DKGLKELKKF-AQRNGIKNA
EETLNMEG--LRSAMQEELEAAQ-TKTTMFDLFRTPNLRKRIC-LLLFVRFANTVPFYGI
SLNLQHFGSNIFLFQVIFGALTTLVRSLVPLALKYMGRLPTQTLLLFLMGLSILVNIFVS
Q----EMQTLRVTLASVGISFAAASITTYSVQNVELIPTLL--RAKATGLDMVASKCASA
LAPFLMTLEIYLPTLPWIIYGVCPITAGLAVFFLPETRNLPLPDTIQDVENN----CGIV
----IALLQCSPVSLPSKLPVDLPAARSHTWIVAHYWVSAIPITVSMKGTRPTENAAPAF
TPAVCQSSTPCSFVLEVWVHKGTCGAKGYLLPGAVN
>tr|E1BQ26|E1BQ26_BOVIN Uncharacterized protein OS=Bos taurus OX=9913 GN=LOC526757 PE=4 SV=2
---------------MAFEELLDKVGGLGKFQILQMALIFPSFMIVVCHSLLENFTAAVP
GHRCWVHILDNATVSDNDTGILSPDVLLRISIPLDSNLKPEKCRRFLHPQWQLLHLNGTF
PNMTDLDTEPCVDGWVYDHSLVSSTIVTE-WDLVCDQQSQKPLIQSLVMVGTLVGGLIYG
HLSD-------------------------RFGRKLILKWCLLQLAISGTCTSFAPNIFIY
CLLRFLSGCSIAVIITNNCFLIIEWTRSQSKGMVLTLIYCALSIGQMMLGGLAFVFREWR
TLQLVLSVPFFVFFLSS-RW-L----VESSRWLIITSKP-DKGLKELKIV-AHRNGMKNA
EEILNLEG--LRATMQEELETAQ-TKTTMFDLFRTPNLRKRIY-LLSLVRFAGTIPFFGI
IVNLQHFGSNIFLFQVIFGALTISVRCLALYPLNNVGRRPTQMFFMFLVGLSILINMFVP
Q----DMQILRVILASVGIGCAAASHTCFSVHQSELLPTIV--RAKAAGLDLLANRCGAA
LAPLLMTLVVYLPTLPWIIYGVCPIIAVPVLLLLPETRNLPLPDTIQDVENK----KKFS
----RKVNEKDFYIKVTKF-----------------------------------------
------------------------------------
>tr|W5NS50|W5NS50_SHEEP Uncharacterized protein OS=Ovis aries OX=9940 PE=4 SV=1
----------------------------------------------------------VP
GHCCWVHILDNATVSGNDTGIPSPDVLLRISIPLDSNFKPEKCRCFLHPQWQLLHLNGTF
PNMTDLDTEPCVDGWVYDHSLFSSTIVTE-WDLVCDQPSQKPLIQSLVMVGILVGGLIYG
HLSD-------------------------RFGRKLILRCCLLQLAISGTCTTFAPNIFIY
CLLRFLSGCSIAVIITNNCFLIIEWTRSQSKGMVLTLIYCALSIGQMMLGGLAFVFREWR
TLQLVVSVPFFAFFFSS-RW-L----VESSRWLIITNKP-DEGLKELKMV-AHRNGMKNV
EETLNLEG--LRATMQEELETAQ-TRTTIFDLFRTPNLRKRIY-LLSFVRFAITLPFFGI
IVNLQHFGSNIFLFQVIFGALTISVRCLALYPLNNVGRRPTEIFFLFLVGLSILINMFVP
Q----DMQTLHVILASVGIGCVAASHTCFTVHQSELLPTIV--RAKAAGLDLLANRCAAA
LAPLLMTLVVYLPTLPWIIYGMCPIIAAPVLLLLPETRNLPLPDTIQDVENN----KKFS
----RTVNEKDLYIKVTKF-----------------------------------------
------------------------------------
>tr|F1N425|F1N425_BOVIN Solute carrier family 22, member 10 OS=Bos taurus OX=9913 GN=SLC22A10 PE=4 SV=1
---------------MAFEELLNEVGGLGKFQILQMVLALPLVGIAACHILLENFTAAIP
GHRCWVYILDNAT------EILSPDVLLRISIPLDSNLKPEKCHRFLHPQWQLLHLNRTF
ANMTGLDTEPCMDGWVYDHSLFSSTIVTE-WDLICDHQSQKSVVQFVFMAGMQVGGFVYG
HLSD-------------------------RFGRKLILRCCLLQLAISGTCTAFAPTFLIY
SLLRFWSGCSAVAIITNNWLLIAEWTRSQSKAMVIMLITCAISIGQMMLGGLAFAFREWR
TLQLVVSVPFFVFSFSS-RW-L----VESARWLIVTNKT-DQGLRELKKV-ARRNEMKNA
EATLNMEG--LRVTMQEELEGAQ-TKTTVFDFFRTPNLRKRIC-LLLFVRFAVTVPLYGI
SLNLQHFGSNIFLFQVIFGALTTLARCLALVVLNYKGRRPTQMLFLFLVGLSILANMFVP
Q----EMQPLRVALASVGISCVAAAVTSYCVHCDELMPTLL--KAKAFGLDAMVSRCGAA
LAPLLMTLVVYLPTLPWIIYGVFPIIAGLVVLFQPETRNMPLSDTIQDVENT----KTVS
----REANEKDFYIKVTKF-----------------------------------------
------------------------------------
>tr|W5NUH8|W5NUH8_SHEEP Uncharacterized protein OS=Ovis aries OX=9940 GN=LOC101118829 PE=4 SV=1
---------------MAFEELLNEVGGLGKFQILQMVLALPLVGIAACHILLENFTAAIP
GHRCWVYILDNAT------GILSPDVLLRISIPLDSNLKPEKCHRFLHPQWQLLHLNRTF
PNMSDLDTEPCVDGWVYDHSLFSSTIVTE-WDLICDHQSQKSVVQFVFMAGMQVGGFIYG
HLSD-------------------------RFGRKLILRCCLLQLAISGTCTAFAPTFLIY
CLLRFWSGCSAVAIITNNWMLIAEWTRSQSKAMVIMLITCAVSIGQMMLGGLAFVFREWR
TLQLVVSIPFFVFSFSS-RW-L----VESARWLIITNKT-DEGLRELKKV-ARRNEMKNA
EAILNMEG--LRVTMQEELEGAQ-TKTTVFDFFRTPNLRKRIC-LLLFVRFAVTVPLYGI
SMNLQHFGSNIFLFQVIFGALTTLARCLALVVLNHKGRRPTQMFFLFLVGVSILANTFVP
P----EMQALRVALASVGITCVAAAVTSYCVHCDELMPTLL--RAKAFGLDAMVSRCGSA
LAPLLMTLVVYLPTLPWIIYGVFPIIAGLVVPFQPETKNMPLSDTIQDVENT----KRVS
----REA--KDFYMKVTKF-----------------------------------------
------------------------------------
>tr|E1BGE4|E1BGE4_BOVIN Uncharacterized protein OS=Bos taurus OX=9913 GN=LOC520237 PE=4 SV=2
---------------MAFEELLDEVGGLGKFQILQMALILPSLMIIVCQILLENFTAAIP
RHRCWVHILDNDTVSDNDTGFLSPDVLLRISIPLDSNLKPEKCHRFLHPQWQLLHLNGTF
PNMTDLDTEPCVDGWVYDHSLFSSTIVTE-WDLICDHQSQKPVAQSLFMAGMLVGGFIYG
HLSD-------------------------RFGRKLILRCCLLQLAISGTCAAFAPTFLIY
CSIRFWSGCSAVVIVANNIMLIIEWTRSQSKAMILTLVACTFSMGQMMLGGLAFVFREWR
TLQLVVSVPFFVFFLSS-RW-L----VESARWLIITNKP-DEGLKELKKV-AHRNGMKNA
EATLNMEG--LRVTMQEELKTAQ-MKTTVFDLFRTPKLRKRIC-LLFFVRFGTTIPFFGI
FINLQHFGSNIFLFQVIFGALTGLTRCLIPPVLNHMGRRPTQTLFMFLVGLSILVNTFVP
Q----EMQTVRVTLASVGMGCVAASNTSISVHFVELLPTLV--RARAAGIDMMASRCGAA
LAPLLMTLVVYLPTLPWIIYGVCPIIASLLVLLQPETRHLPLPDTIQDVENK--------
-----KGKQT--------------------------------------------------
------------------------------------
>tr|W5NTA3|W5NTA3_SHEEP Uncharacterized protein OS=Ovis aries OX=9940 PE=4 SV=1
---------------MAFEELLDEVGGLGKFQILQMVLIFPSLMIIVCQILLENFTAAIP
RHRCWVHILDNDAVSDNGTGFLSPDVLLRISIPLDSNLKPEKCHRFLHPQWQLLHLNGTF
PNMTDLDMEPCVDGWVYDHSLFSSTIVTE-WDLICDHQSQKPVAQSLFLAGMLVGGFIYG
HLSD-------------------------RFGRKLILRCCLLQLAVSGTCTAFAPTFLIY
CSLRFWSGCSAVVIVANNIMLIIEWTRSQSKAVILTLISCTFSMGQVMLGGLAFVFREWR
TLQLVVSVPFFVFFLSS-RW-L----VESARWLIITNKP-DKGLKELKKV-AHRNGMKNA
EATLNMEG--LRVTMQEELKTAQ-MKTTVFDLFRTPNLRKRIC-LLFFVRFGTTIPYFGI
FINLQHFGSNIFLFQVIFGVLTCLTRCLIPPVLNHMGRRPTQTLFMFLVGLSILVNTFVP
Q----EMQTVRVTLASVGMGCVAASNTSISVHFVELLPTLV--RAKAAGIDMMASRCGAA
LAPLLMTLVVYLPTLPWIIYGVCPIIASLLVLLQPETRHLPLPDTIQDVENK-SNGKIGT
----GKIETDKIYFKIRKKTEECHGI----------------------------------
------------------------------------
>tr|W5NRV9|W5NRV9_SHEEP Uncharacterized protein OS=Ovis aries OX=9940 PE=4 SV=1
---------------MAFEELLDKVGGLGKFQILQMAVTFPFHMIAVCHSLLENFTAAVP
GHRCY-----NATVSGNDTGILSPDVLLRISIPLDSNFKPEKCRCFLHPQWQLLHLNGTF
PNMTDLDTEPCVDGWVFDHSLFSFTIVTE-WDLVCDHQSQKSMVQSLFMAGMLVGSFIYG
HLSD-------------------------KFGRKLILRCCLLQLAISGTCAAFAPTFLIY
CLLRFWSGCSAVAFVSNNSMLIVEWVRSQSKVMVITLVSCALSIGQVMLGGL-FDFREWR
TLQLVVSVPFFAFFLSS-RW-L----VESARWLIITNKP-DEDLKGLRTV-AHRNGVKNA
ETTLNVELKGLRATMQGQLEAAQ-TKTTVFHLFRTPNLRCYST-VLDIVIFANTVPYFGI
FMNLQLFGSNIFLFQVIFGALTISARCLSLLVLNHTGRRLTQMLFMFLVGLSILANMFVP
R----EMQTLRLTLASVGMGCVAAAVSSNSVHNSEFMPTLL--RAKASGLNMMASRCGAA
LAPLLMTLVVYLSTLSWIFYGVRLILAGLLVLILPETRNIPLLDTVQDVENK--------
------------------------------------------------------------
------------------------------------
>tr|E1BHU4|E1BHU4_BOVIN Uncharacterized protein OS=Bos taurus OX=9913 PE=4 SV=2
---------------MALEELLDKVGGLGKFQILQMALTFPFYMIVVCHSLLENFTAAVP
GHHCWVHNLDNATVSDNDTGILSPDVLLRISIPLDSNFKPEKCRRFLHPQWQLLHLNGTF
PNMTDLDTEPCVDGWVFDHSLFSFTIVTE-WDLVCDHQSQKSMVQSLFMAGMLVGSFIYG
HLSD-------------------------RFGRKLILRCCLLQLAISGICAAFAPTFLIY
CLLRFWSGCSAVAIVSNNSMLIVAWVRAQSKATVITLIACALSIGQMMLGGLAFVFREWR
TLQLVVSVPFFVFFLSSNEW-L----VESARWLIITNKP-DEGLKGLRIV-AHRNGMKNA
EATLNMEG--LRATMQEQLEAAQ-TKTTVFDLFRTPNLCKRIC-LLSFARFANTVPYFGI
FMNLQHFGSNIFLFQVIFGALTISARCLALLVLNHMGCRLTQMLLMFLVGLSILANMFVP
Q----EMQTLRLTLASVGMGCVAAAVASNSVHNSELMPTLL--RAKASGLNMMASRCGAA
LAPLLMTVVVYLPTLPWIIYGVCLILAGLLILLLPETRNMPLLDTIQDVEN---------
------------------------------------------------------------
------------------------------------
>tr|G3MYS4|G3MYS4_BOVIN Uncharacterized protein OS=Bos taurus OX=9913 PE=4 SV=1
------------------------------------------------HSLLENFTAAVP
GHHCWVHNLDNATVSE-------------ISIPLDSNFKPEKCRRFLHPQWQLLHLNGTF
PNMTDLDTEPCVDGWVFDHSLFSFTIVTE-WDLVCDHQSQKSMVQSLFMAGMLVGSFIYG
HLSD-------------------------RFGRKLILRCCLLQLAISGICAAFAPTFLIY
CLLRFWSGCSAVAIVSNNSMLIVAWVRAQSKATVITLIACALSIGQMMLGGLAFVFREWR
TLQLVVSVPFFVFFLSSNEW-L----VESARWLIITNKP-DEGLKGLRIV-AHRNGMKNA
EATLNMEG--LRATMQEQLEAAQ-TKTTVFDLFRTPNLCKRIC-LLSFARFANTVPYFGI
FMNLQHFGSNIFLFQVIFGALTISARCLALLVLNHMGCRLTQMLLMFLVGLSILANMFVP
Q----EMQTLRLTLASVGMGCVAAAVASNSV-----------------------------
------------------------------------------------------------
------------------------------------------------------------
------------------------------------
>tr|I3L854|I3L854_PIG Uncharacterized protein OS=Sus scrofa OX=9823 GN=LOC100737875 PE=4 SV=2
---------------MAFEELLNEVGGLGKFQILQMLLAFPPLMMVVCHILLENFTAAIP
GHHCWVRILDNDTDSGNDTGTLGPEVLLRISIPLDSNLKPEKCRRYLHPQWQLLHLNGTF
PNVTDLDTEPCVDGWVYDQSSFSHTIVTE-WDLVCDYQSQKPLVQFAFMAGMLLGGFLYG
YLSD-------------------------RFGRKLILRWCLLQLAISGTCAAFAPNFLVY
CFLRFWSGCSAVAILSNNSMIVVEWTRAQSKAMVISVITCATGIGQIILGGLAFVFREWR
TLQLVVSVPFFVFFLST--WCL----VESARWLIITNKP-AKGLKELKKV-AHRNGLKNA
EATLNMEG--LRETMKEELEVAQ-TNTTLLDLFRTPKLRKRMC-LLAFVRFANTMPFYGI
FINLQHFGNNIFLFQVIFGVLSTLARSLLFIVMNHMDRRPTQMLFMFLVGISILANTFVP
Q----DMQILRVTLGSLGIGFIAASITSYSVHSFELIPTLL--RAKASGLELMVSRFGAA
LAPLLMTLVVYQPILPWIIYGVSPIIAGLVVFFQPETKNLPLPDTIQDVENH----KNFL
----RKVNEKEAYIKVTKL-----------------------------------------
------------------------------------
>tr|I3LJF3|I3LJF3_PIG Uncharacterized protein OS=Sus scrofa OX=9823 GN=LOC100737764 PE=4 SV=2
---------------MAFEELLNEAGGMGKFQILQLFLVLPPVMILACHILLENFTAAIP
GHRCWVHILDNDTI---------------IYIPLDSNLKPEKCRRFLHPQWQLLHLSGTF
PNVTDLDTEPCVDGWVYDQSFFSSTIVTE-WDLVCDYQFQKSVAQFLFLAGMLVGGLIYG
HFSD-------------------------RFGRKLILRWCLLQLAISGTCTAFAPTFLIY
CLLRFWSGCSAAVIITNNWMLTIEWTRSQSKAMVIALITSAISIGQIILGGLAFAFREWR
TLQLVISIPFFVFFVSS-RW-L----VESARWLIITNKP-EEGLKELKKV-AHRNGIKM-
----------MKATMQEELEAAR-TKTTLFDLFRTPILRRRMC-LLSFVRFASIIPFYGI
FINLQYFGSNIFLFQVIFGALTALARYLALLSLNHVGRRPSQMFFMYLLGLSILCNTFVP
Q----EMQTLRVTLASVGITFAAASTTSFSVHYDELVPTVL--RATALGLDIVASRSGSS
VAPLLMTLAVYLPTLPWIIYAVSPILAGLVVFFLPETRNLPLFDTIQDVK-------KFS
----GKINEKDSYTKVTKF-----------------------------------------
------------------------------------
>tr|A0A286ZZR2|A0A286ZZR2_PIG Uncharacterized protein OS=Sus scrofa OX=9823 GN=LOC100513779 PE=4 SV=1
---------------MAFEELLNEVGGLGKFQILQMVLTLPCLMLTICQILLENFTAAIP
AHRCWVHILDNDTVSDNDTGTLSPDVLLRISIPLDSNLKPEKCHRFLHPQWQLLHLNGTF
PNVTDLDTEPCVDGWVYDRSSFSSTIVTE-WDLVCDYQSQKPLVQFAFMAGMLLGGFIYG
CLSD-------------------------RFGRKVILRWCLLQLAISGTCAAFAPNFLLY
CSLRFWSGCSTVVAMSNNWMLVIEWIRSQSKAWVITLMNCAFSMGQIMLGALALVFRDWR
TLQLVVSLPFFVFLFLS-RW-L----VESARWLIITNKP-EEGLKELQKV-ARRNGLKNI
EATLNMEG--LRATMQEELEAAR-TKTTLLDLFRTPNLRKRIC-LLFFVRFANAIPFYGI
FINLQYFGSNIFLFQVIFGILTASVRFAALLFLSHMDRRPTVMLFMCLLGLSILANMFVP
Q----EMQTLRVALSTLGVAVSSVALMCSFAHGNELVPTII--RVTASGVMGIAANIGAA
LAPLLMILTEYSPHLPWIIYGGFSILAGFLAPLLPETRNRPLPDSIQDVEKE----GKGL
----RKAKQEDTFMKVTQF-----------------------------------------
------------------------------------
>tr|A0A286ZYX3|A0A286ZYX3_PIG Uncharacterized protein OS=Sus scrofa OX=9823 GN=LOC100513779 PE=4 SV=1
---------------MAFEELLNEVGGLGKFQILQMVLTLPCLMLTICQILLENFTAAIP
AHRCWVHILDNDTVSDNDTGTLSPDVLLRISIPLDSNLKPEKCHRFLHPQWQLLHLNGTF
PNVTDLDTEPCVDGWVYDRSSFSSTIVTE-WDLVCDYQSQKPLVQFAFMAGMLLGGFIYG
CLSDRDLCTGHRNDLSIRSGGISEHYLAVRFGRKVILRWCLLQLAISGTCAAFAPNFLLY
CSLRFWSGCSTVVAMSNNWMLVIEWIRSQSKAWVITLMNCAFSMGQIMLGALALVFRDWR
TLQLVVSLPFFVFLFLS-RW-L----VESARWLIITNKP-EEGLKELQKV-ARRNGLKNI
EATLNMEG--LRATMQEELEAAR-TKTTLLDLFRTPNLRKRIC-LLFFVRFANAIPFYGI
FINLQYFGSNIFLFQVIFGILTASVRFAALLFLSHMDRRPTVMLFMCLLGLSILANMFVP
Q----EMQTLRVALSTLGVAVSSVALMCSFAHGNELVPTII--RVTASGVMGIAANIGAA
LAPLLMILTEYSPHLPWIIYGGFSILAGFLAPLLPETRNRPLPDSIQDVEKE----GKGL
----RKAKQEDTFMKVTQF-----------------------------------------
------------------------------------
>tr|A0A286ZVV8|A0A286ZVV8_PIG Uncharacterized protein OS=Sus scrofa OX=9823 GN=LOC100513779 PE=4 SV=1
---------------MAFEELLNEVGGLGKFQILQMVLTLPCLMLTICQILLENFTAAIP
AHRCWVHILDNDTVSDNDTGTLSPDVLLRISIPLDSNLKPEKCHRFLHPQWQLLHLNGTF
PNVTDLDTEPCVDGWVYDRSSFSSTIVTE-WDLVCDYQSQKPLVQFAFMAGMLLGGFIYG
CLSDRDLCTGHRNDLSIRSGGISEHYLAVRFGRKVILRWCLLQLAISGTCAAFAPNFLLY
CSLRFWSGCSTVVAMSNNWMLVIEWIRSQSKAWVITLMNCAFSMGQIMLGALALVFRDWR
TLQLVVSLPFFVFLFLS-RW-L----VESARWLIITNKP-EEGLKELQKV-ARRNGLKNI
EATLNMEG--LRATMQEELEAAR-TKTTLLDLFRTPNLRKRIC-LLFFVRFANAIPFYGI
FINLQYFGSNIFLFQVIFGILTASVRFAALLFLSHMDRRPTVMLFMCLLGLSILANMFVP
Q----EMQTLRVTLASLGISFAAA------------------------------------
-------------------------LSTVIVSIIPNSSPL--------------------
------------------------------------------------------------
------------------------------------
>tr|F1RPX5|F1RPX5_PIG Uncharacterized protein OS=Sus scrofa OX=9823 GN=LOC100513779 PE=4 SV=2
---------------MAFEELLNEVGGLGKFQILQMVLTLPCLMLTICQILLENFTAAIP
AHRCWVHILDNDTVSDNDTGTLSPDVLLRISIPLDSNLKPEKCHRFLHPQWQLLHLNGTF
PNVTDLDTEPCVDGWVYDRSSFSSTIVTE-WDLVCDYQSQKPLVQFAFMAGMLLGGFIYG
CLSDRDLCTGHRNDLSIRSGGISEHYLAVRFGRKVILRWCLLQLAISGTCAAFAPNFLLY
CSLRFWSGCSTVVAMSNNWMLVIEWIRSQSKAWVITLMNCAFSMGQIMLGALALVFRDWR
TLQLVVSLPFFVFLFLS-RW-L----VESARWLIITNKP-EEGLKELQKV-ARRNGLKNI
EATLNMEG--LRATMQEELEAAR-TKTTLLDLFRTPNLRKRIC-LLFFVRFANAIPFYGI
FINLQYFGSNIFLFQVIFGILTASVRFAALLFLSHMDRRPTVMLFMCLLGLSILANMFVP
Q----EMQTLRVTLASVGISFVAASATSFSVQLVELVPTIV--RAKALGVDNVASRCGAT
LAPLLMTVAVYLPTLPWIIYAVSPILGGLVVFFLPETRNLPLLDTIQDVEND----TKFS
----RKINEKNSYIKVTKL-----------------------------------------
------------------------------------
>tr|G1U8B0|G1U8B0_RABIT Uncharacterized protein OS=Oryctolagus cuniculus OX=9986 PE=4 SV=1
---------------MAFQDLLDQVGSWGRFQILQMIFLMICNVAVYPHILLENFTAAVP
DHRCWVPLLDNHTTSDNDTGLLNKDALLRVFIPLDANLRPEKCRRFTRPQWQLLYLNGTS
PSTNEPDTEPCVDGWVYDRSSFVSTTVMQ-WDLVCDSQSLNSVSKFLFMAGMVVGSIVFG
HLTD-------------------------RYGRRLILIWCLLQIAIADTCAAFAPTFFVY
CILRFLSGMSTAAILANNSMLIIEWTVPQFQATGMTLAVSAASIGQILLGGLAFAVRNWC
TLQLVMSVQRWLYIYYI-RW-V----LESARWLIINNKP-QEGLKELRKA-ASRNGVKNS
EDILTMEV--LNSAMQEELETAQ-KKPSARDLFRSPNLRKRIW-LMSFVRFATFMHLFGL
SLHLQHLGSNVFLFQVLFGAVTLPANYVALLALNHMGRRISQLLLMFLVGLCILALIFVP
Q----ETQTVRVVVATLGGGLSFASLTSSLAHGNELIPTIISPRATVAGIAGIAGSLGSS
LAPLLMILTVYYAPSPWIIYGGFSILAGLVVLLLPETRNQPLPDSIQDVEDE----KNVS
----RKTKQEEAFIKVTKL-----------------------------------------
------------------------------------
>tr|A0A1S2ZY58|A0A1S2ZY58_ERIEU solute carrier family 22 member 9-like OS=Erinaceus europaeus OX=9365 GN=LOC103116469 PE=4 SV=1
---------------MGFNSLLSLVGGLGKFQILQMIFIGGSLLIVYCHILLENFTAAVP
AHRCWVHLLDNDTISANDTGTLSQEDLLRVSIPLDSSLRPEKCRRFVHPQWQLLHQNGTF
PDVTELDTESCLDGWVYDRSTFSSTIVTK-WDLVCESQSLKSVVRFIFMTGMLLGSIVFG
QLSD-------------------------RFGRKFVLRWCFLQLAIADTCAAFAPNFPIY
CSLRFLAGFSTITIMTNGILILVEWTVPQFQALGITVPISSACIGQMIMGGVTFVIRDWR
TLQLVYSVPLFAIFFFS-RW-L----VESARWLIITNHL-EKALEELRKA-AHRNGIKNV
GDILTMEV--VRTAMQEEVEAMQ-KRASVLDLFRTHNLCKMIF-LLSFVRFSVYITFYGL
SLHLQHLGNNIFLFQVLFGLVNLPSNLIALMILNHIGRRVSQIFLTSFLGFSILTTIFLP
P----EMQTLRVILSVFGIGTSSAAMMCSIVHGNELTPTVI--RATALGVVGIVGHLGAA
LSPLFMILAVHSPHLPWILYSLFSILVAPAVYLLPETRNRPLPDSIQAMENE----RKVS
----GEIKQEDTIMKVTQF-----------------------------------------
------------------------------------
>tr|A0A1S2ZY65|A0A1S2ZY65_ERIEU solute carrier family 22 member 9-like isoform X1 OS=Erinaceus europaeus OX=9365 GN=LOC103116470 PE=4 SV=1
---------------MAFQSLLEQAGGLGRFQILQMVLLCTVIIFTFPRSVLENFTAAVP
DHRCWVHLLDNDTISANDTGTLSQEDLLRVSIPLDSSLRPEKCRRFIHPQWQLLHQNGTF
LDVTELDTEPCVDGWVYDCSTFSSTIVTK-WDLVCESQLLTSVSKFIFMVGMLVGSILCG
HLAD-------------------------RFGRKLVLRWCCFQLAIADTCAAFAPNFSIY
CSLRFLSGIFTIGITTNCNMLIIEWAVPRFQAMGLALSLSAISSGQIALGGLAFAIRGWH
RLQLVMSVPLFVLFLST-RW-L----AESARWLITSNRP-EESLKELRRA-AHCNRIKDA
EDILTMEI--LTSTMQRELESTQ-RRPSLLDMLRSRILLKRIC-LVSFVRFTCVLSYFGL
TLNLQHLGSNVFLFQVLFGVVTLPGNFAAFLILRYLPRRSSQLLLLSLLGISILATIFVP
Q----EMQAVRAALASFGMGLCSASIICSLTHEGELAPTII--RATLAGISGLCGNIGAV
LAPLLTILAVYSPSAPWITYGVIPITGGLISLLLPETMNQPLPETIQDLENE----SKCS
----RKAKREDICLKVTQF-----------------------------------------
------------------------------------
>tr|A0A1S3WFU4|A0A1S3WFU4_ERIEU solute carrier family 22 member 9-like isoform X2 OS=Erinaceus europaeus OX=9365 GN=LOC103116470 PE=4 SV=1
---------------MAFQSLLEQAGGLGRFQILQMVLLCTVIIFTFPRSVLENFTAAVP
DHRCWVHLLDNDTISANDTGTLSQEDLLRVSIPLDSSLRPEKCRRFIHPQWQLLHQNGTF
LDVTELDTEPCVDGWVYDCSTFSSTIVTK-WDLVCESQLLTSVSKFIFMVGMLVGSILCG
HLAD-------------------------RFGRKLVLRWCCFQLAIADTCAAFAPNFSIY
CSLRFLSGIFTIGITTNCNMLIIEWAVPRFQAMGLALSLSAISSGQIALGGLAFAIRGWH
RLQLVMSVPLFVLFLST-RW-L----AESARWLITSNRP-EESLKELRRA-AHCNRIKDA
EDILTMEI--LTSTMQRELESTQ-RRPSLLDMLRSRILLKRIC-LVSFVRFTCVLSYFGL
TLNLQHLGSNVFLFQVLFGVVTLPGNFAAFLILRYLPRRSSQLLLLSLLGISILATIFVP
Q----------------------------GQHSQEFLDFVV-------------------
------ILGQSWPPS---------------------------------------------
------------------------------------------------------------
------------------------------------
>tr|G3UF03|G3UF03_LOXAF Uncharacterized protein OS=Loxodonta africana OX=9785 GN=LOC100673322 PE=4 SV=1
---------------MGFQDLLHQVGGQGRFQILQMVFLLISNVIVQMHVPLENFTAATP
DHRCWVPILDNDTVSDNGTGIFSHDALLRISIPLDSNLKPEKCRRFLHPQWQLLHFNESS
LNTSEPDTEPCVDGWVYDKSTFPSTTVAK-WDLVCESQSLKLVAQFLFMFGMLLGGLICG
PLSD-------------------------RFGRRLILRWCLLQMAITNTSVAFAPSFLVY
CSLRFLTGFSTTSSMSNAIMLIIEWSLPKFQAMGVMLVTCSFSTGHMILGGLAFAFREWH
MLQLVVSVPLFAVFLSS-RW-L----AESARWLIVSNKP-EEGLKELRKA-AHINGIKNA
GETLTMEV--LRATMQEELEAAQ-NKPSVCDVFRTPILCKWIS-LMVFMRFATTIPLFGL
LLNIQLLGSNVFLIQVLFGIVSLPGQGLALLAMKHTGRRGSQAFFMFLLGACILLLTFMP
Q-----------------------------------------------------------
------------------------------------------------------------
------------------------------------------------------------
------------------------------------
>tr|G3UJX8|G3UJX8_LOXAF Uncharacterized protein OS=Loxodonta africana OX=9785 GN=LOC100673322 PE=4 SV=1
---------------MGFQDLLHQVGGQGRFQILQMVFLLISNVIVQMHIPLENFTAATP
DHRCWVPILDNDTVSDNGTGIFSHDALLRISIPLDSNLKPEKCRRFLHPQWQLLHFNESS
LNTSEPDTEPCVDGWVYDKGTFPSTTVAK-WDLVCESQPLKSVSQFLFMFGMLLGGVVCG
PLSD-------------------------RFGRRVILRCCFLLMAIADTCVVFAPSFLVY
CSLRFLAGISNTGIMTNIILLIIEWSALKFQAMGVTLATFSYSVGYITLGGMAFAFREWH
TLQLVVSVPLFVLFLSS-RW-L----AESARWLIVSNKP-EEGLKELRKA-AHMNGIKNA
GETLTMEV--LRATMQEELEAAQ-NKPSVCDVFRTPILCKWIS-LMVFMRFATTIPLFGL
LLNIQLLGSNVFLIQVLFGIVSLPGQGLALLAMKHTGRRGSQAFFMFLLGACILLLTFMP
Q----EMQTLNVVLATLGMGAASAITTCSIAHSNELFPTVISPRARISGILTVAACSGAA
VAPLLMTLAVFSVPLPWIIYGVFPILAGLVVLPLPETRNQPLPDTIQDIENK----RKVL
----RKSKQDHTCVKVTQF-----------------------------------------
------------------------------------
>tr|G3UBK5|G3UBK5_LOXAF Uncharacterized protein OS=Loxodonta africana OX=9785 GN=LOC100673322 PE=4 SV=1
---------------MGFQDLLRQVGGQGRFQILQMVFLLISNVIVQMHIPLENFTAATP
DHRCWVPILDNDTVSDNGTGIFSHDALLRISIPLDSNLKPQKCRRFLHPQWQLLHFNESS
LNTSEPDTEPCVDGWVYDKSTFPSTTVAK-WDLVCESQPLKSVSQLLFMFGMLLGGVVCG
LLSD-------------------------RFGRRVILSCCFLLMAIADTCVVFAPSFLIY
CSLRFLAGISTTGIMSNIILLIIEWSVLEFQATGMTLATISYSVGYITLGGLAFALREWH
VLQLMVSVPLFVLFLSS-RW-L----AESARWLIANDKL-EGGLKELRKV-AHMNGIKNA
GETLTMEV--LRSTMQEELEAAQ-QKPSVCDLFHTPTLRKWIC-LTFFVRFAVCMPYVGL
LLNLQLLGSNVFLIQVLCGIVSLPGQGLALLAMKLIGRRGSQAFFLFLLGVPILLFTFMP
Q----EMQTLNAVLAALGMGAASATITCCVAHANELFPTVISLRARVSGILTMAICSGAA
LSPLLMTLAVFSAPLPWIIYGVFPILAAFVAFLLPETRDRPLRDTIQDVENE----QDNS
----EKKKERKGLLSEERA-----------------------------------------
------------------------------------
>tr|G3T9I5|G3T9I5_LOXAF Uncharacterized protein OS=Loxodonta africana OX=9785 GN=LOC100673322 PE=4 SV=1
---------------MGFQDLLHQVGGQGRFQILQMVFLLISNVIVQMHVPLENFTAATP
DHRCWVPILDNDTVSDNGTGIFSHDALLRISIPLDSNLKPEKCRRFLHPQWQLLHFNESS
LNTSEPDTEPCVDGWVYDKSTFPSTTVAK-WDLVCESQSLKLVAQFLFMFGMLLGGLICG
PLSD-------------------------RFGRRVILSCCFLLMAIADTCVVFAPSFLIY
CSLRFLAGISTTGIMSNIILLIIEWSVLEFQATGMTLATISYSVGYITLGGLAFALREWH
VLQLMVSVPLFVLFLSS-RW-L----AESARWLIANDKL-EGGLKELRKV-AHMNGIKNA
GETLTMEV----------------------------------------------------
------------------------------------------------------------
------------------------------------------------------------
------------------------------------------------------------
------------------------------------------------------------
------------------------------------
>tr|G3TRW1|G3TRW1_LOXAF Uncharacterized protein OS=Loxodonta africana OX=9785 GN=LOC100673322 PE=4 SV=1
---------------MAFQELLDKAGGQGRFQILQMILLLTSIGIANIHCLLENFTAAVP
GHRCWVRVLDNDTVSANGTEILNSDVLLRISIPLDSNLRPEKCRRFLHTQWQFLQLNGTF
PNMSEPDTEPCVDGWVYDRSIFSSTIVNE-WDLVCGSQILKSVSQFIFMIGGLMGSLMFG
HLAD-------------------------RFGRRLVLRWCVLQLAVFGTCVAFAPTFLIY
CSLRFLSGFSSMGVTVNCGLLTSEWTVTKSKALVTTLGNCASSIGQIILGGLGVAIQEWR
ILQLVVSVPFFVFILPS-RW-L----VESARWLIVNDKS-DEGLKELRKV-ACINGIKNA
GETLTMEV--LRLTMQEELKAAQ-TKTSAFDLFRTPNMRKRMC-VLCLLRFSTSLSFYGL
ALNLQYLGTNISLFQILFGAVTLPARCIALLALNHMGRRISHILFMFLSGLFILTTVFVA
K----EMQTVIVTLAALGICTVSATSTSIAVYRNELIPTTL--RARILGIMQIANSSAAV
LAPLSMTLAMYSAPLPWIIYGTLSILAGLVVFFLPETRNWPLPDTIQDVQN---------
------------------------------------------------------------
------------------------------------
>tr|G3UJI5|G3UJI5_LOXAF Uncharacterized protein OS=Loxodonta africana OX=9785 GN=LOC100673322 PE=4 SV=1
---------------MAFQELLDKAGGQGRFQILQMILLLTSIGIANIHCLLENFTAAVP
GHRCWVRVLDNDTVSANGTEILNSDVLLRISIPLDSNLRPEKCRRFLHTQWQFLQLNGTF
PNMSEPDTEPCVDGWVYDRSIFSSTIVNE-WDLVCGSQILKSVSQFIFMIGGLMGSLMFG
HLAD-------------------------RFGRRLVLRWCVLQLAVFGTCVAFAPTFLIY
CSLRFLSGFSSMGVTVNCGLLTSEWTVTKSKALVTTLGNCASSIGQIILGGLGVAIQEWR
ILQLVVSVPFFVFILPS-RW-L----VESARWLIVNDKS-DEGLKELRKV-ACINGIKNA
GETLTMEV--LRLTMQEELKAAQ-TKTSAFDLFRTPNMRKRMC-VLCLLRFSTSLSFYGL
ALNLQYLGTNISLFQILFGAVTLPARCIALLALNHMGRRISHILFMFLSGLFILTTVFVA
K----EMQTVIVTLAALGICTVSATSTSIAVYRNELIPTTLSCRGTALGIILVASRIGGT
LAPLMMTLAVYMPLLPWIIYGVSPILVGFLVVFLPETRDLPLPDTIQDVENR--------
------------------------------------------------------------
------------------------------------
>tr|G3UIC7|G3UIC7_LOXAF Uncharacterized protein OS=Loxodonta africana OX=9785 GN=LOC100673322 PE=4 SV=1
---------------MAFQELLDKAGGQGRFQILQMILLLTSIGIANIHCLLENFTAAVP
GHRCWVRVLDNDTVSANGTEILNSDVLLRISIPLDSNLRPEKCRRFLHTQWQFLQLNGTF
PNMSEPDTEPCVDGWVYDRSIFSSTIVNE-WDLVCGSQILKSVSQFIFMIGGLMGSLMFG
HLAD-------------------------RFGRRLVLRWCVLQLAVFGTCVAFAPTFLIY
CSLRFLSGFSSMGVTVNCGLLIIEWSALKFQAMGVTLATFSYSVGYITLGGMAFAFREWH
TLQLVVSVPLFVLFLSS-RW-L----AESARWLIVSNKP-EEGLKELRKA-AHMNGIKNA
GETLTMEV--LRATMQEELEAAQ-NKPSVCDVFRTPILITCLP-SFVHQRFATTIPLFGL
LLNIQLLGSNVFLIQVLFGIVSLPGQGLALLAMKHTGRRGSQAFFMFLLGACILLLTFMP
Q----EMQTLNVVLATLGMGAASAITTCSIAHSNELFPTVI--RARVSGILTMAICSGAA
LSPLLMTLAVFSAPLPWIIYGVFPILAAFVAFLLPETRDRPLRDTIQDVENE--------
------------------------------------------------------------
------------------------------------
>tr|G3U3X4|G3U3X4_LOXAF Uncharacterized protein OS=Loxodonta africana OX=9785 GN=LOC100673322 PE=4 SV=1
---------------MAFQELLDKAGGQGRFQILQMILLLTSIGIANIHCLLENFTAAVP
GHRCWVRVLDNDTVSANGTEILNSDVLLRISIPLDSNLRPEKCRRFLHTQWQFLQLNGTF
PNMSEPDTEPCVDGWVYDRSIFSSTIVNE-WDLVCGSQILKSVSQFIFMIGGLMGSLMFG
HLAD-------------------------RFGRRLILRWCLLQMAITNTSVAFAPSFLVY
CSLRFLTGFSTTSSMSNAIMLIIEWSALKFQAMGVTLATFSYSVGYITLGGMAFAFREWH
TLQLVVSVPLFVLFLSS-RW-L----AESARWLIVSNKP-EEGLKELRKA-AHMNGIKNA
GETLTMEV----------------------------------------------------
------------------------------------------------------------
------------------------------------------------------------
------------------------------------------------------------
------------------------------------------------------------
------------------------------------
>tr|S9WJH0|S9WJH0_CAMFR Solute carrier family 22 member 9-like protein OS=Camelus ferus OX=419612 GN=CB1_001543002 PE=4 SV=1
---------------MAFQELLDQVGGLGRFQILQMIFLFVSNLIVYPHVVLENFTAAVP
GHRCWVPILDNDTDSANGTGTLSQDALLKISIPLDSNGRPENCRRFRHPQWQLLHLNGTF
PNMTELDMEPCVDGWVYDRSSFSSTIVNE-------------------------------
-------------------------------------------LAIVDTCAAFAPNFLVY
CILRFLAGVPITAIIVNSTMLIVEWVMPRFQAMGTALMFCTYGMGFITIGSLAFAIQDWC
TLQLAISVPLFVIFLSS-RW-L----VESARWLIIANKP-KEGLKKLRKV-AHRNGRKNA
GDILTIEV--VRSTMQEELEAAQ-TRPSMFDLFRTPNLRKRIC-LLCFVRFVISIPTFGL
LLHLQHVEGNIFLLQILTGIANFAGNFVTFFALNHLGRRVSQILFILLLAIPILAQTFIP
Q----EMQILFMVLTVLAVGGSCGTFTSSVSHGFELMPTVL--RVTATGIAGIAGNTGAA
LAPLIMMLAVYSPKLPWIIYGVSPILGGLVVPLLPETRNQPLPESIQDVEKE--------
------------------------------------------------------------
------------------------------------
>tr|A0A287ALC8|A0A287ALC8_PIG Uncharacterized protein OS=Sus scrofa OX=9823 GN=LOC110255291 PE=4 SV=1
---------------MAFHELLDKAGGLGRFQILQMVFLCISSFLVQPHVLLENFTAAVP
GHRCWVHILDNDTDSANSTGTLSQDALLRISIPLDSNLKPEKCRRFLHPQWQLLHLNETF
PNVTDLDTEPCVDGWVYDRSAFSSTIVTE-WDVVCESQSLNSVSKFLFMAGMLVGNFIYG
QLSD-------------------------RFGRRLVIILCFLQLGIADTTTVIAPNFLIY
CSLRFLAGISTSPLLTNSFVLMLEWTVPQFQTLVVALLLTSTTLGQLILGGLAFAIRDWR
TLQLVVSIPIFVLFLAS-RW-L----VESARWLLVTNKP-KEGLKELRKA-AHRNGKKNV
NDTLTMEI--MRATMQEELEAAQ-TKTSVFDLFRTPNMRKRTC-AMSFMRFANTMTYFAL
SLHLQHLGSNIFLLQVFFGLINIPANYCAFLALNHLGRRGSQMLFLFLLSSLVIAITSVP
Q----EMQAVRMVLASLAAGSCSALFSCFVSHSAELIPTVL--RSTSSGVLGIAGGSGAA
LSPLLMILTVYSPPLPWIICGIFSLLAGFAVLLLPETKNQPLPDSIQDVENK----GNDS
----RKTEQEDSFMKVTQF-----------------------------------------
------------------------------------
>tr|S7P3T4|S7P3T4_MYOBR Solute carrier family 22 member 9 OS=Myotis brandtii OX=109478 GN=D623_10005764 PE=4 SV=1
---------------MAFHTLLDVVGGLGRFQLLQLVLLCLSCFLVFPHILLENFTAAAP
AHRCWVPILDNNTGWANGSGALGPDALLRVSIPLDSDRRPEKCRRFLHPQWQLLHPNGTL
SNASEPDTEPCVDGWVYDRSTFSSTIVTQ-WDLVCEAETLKSMAKFSFMAGMLVGGAIYG
HLSD-------------------------RFGRRPILRWCSLALAIAETCAAFVPLLLAY
CALRFLAGFSTMGILNNSFVLIVEWTAPRFQALGMTTTIGAACVGQLLLGGMAFAIRDWH
TLQLVYSLPLFVLFLSS-RW-L----AESARWLIITNKP-EEGLKELRKA-AHMNGRKNA
GDTLTMEV--LRSTMQEELEAAQ-TNPPVSDLFRTPNMRERVC-LLSCVRFANVLPFYGL
SLHLQYLGSNVFLFQVLFGAITLPANYVALLAMNRLGRRLSQMLFLLLLGSFILAITFVP
Q----GGISQLCVCGEGGGGSKPHTIPSCSLDGNELIPTVI--RATASGIVAMAGNIGAA
MAPLLMILVVYSPHLPWILYAVSSFVPSLVVFFLPETRNQPLPDSIQDVEKE----RKGS
----RKADQQDTFIKVTQF-----------------------------------------
------------------------------------
>tr|G1PZ03|G1PZ03_MYOLU Uncharacterized protein (Fragment) OS=Myotis lucifugus OX=59463 PE=4 SV=1
------------------------------------------------------------
------------------------------------------------------------
-------------------------LLFQ-WDLVCEAETLKSMAKFSFMAGMLVGGAIYG
HLSD-------------------------RFGRRPILRWCSLALAISETCAAFVPLLLAY
CALRFLAGFSTMGILNNSSVLIVEWTTPRFQALGMTTTIGAACVGQLLLGGMAFAIRDWH
TLQLVYSLPLFVFFLSS-RY-QGALGGSLARWLIITNRTGRRGLKELRKALCRLTGVL--
--LLSLKV--LRSTMQEELEAAQ-TNPPVSDLFRTPNMRERIC-LLSCVRFANVIPFYGL
SLHLQYLGSNVFLFQVLFGAITLPANYVALLAMNRLGRRLSQMLFLLLLGSFILAITFVP
Q----DMQTLRVALSTLGMGFSSAAIMCSLAHGNELIPTVIRPRATASGIVAMAGNIGAA
MAPLLMILVVYSPHLPWILYAVSSFVPSLVVFFLPETRNQPLPDSIQDVEKE----RKGS
----RKADQQDTFIKVTQF-----------------------------------------
------------------------------------
>tr|L5LAY6|L5LAY6_MYODS Solute carrier family 22 member 9 OS=Myotis davidii OX=225400 GN=MDA_GLEAN10009112 PE=4 SV=1
---------------MAFHTLLDVVGGLGRFQLLQLVFLCLSCFLVFPHILLENFTAVAP
AHRCWVPILDNNTGWANGSGTLGPDALLRVSIPLDSDRRPEKCRRFLHPQWQLLHPNGTL
SNASEPATEPCVDGWVYDRSTFSSTIVTE-WDLVCEAETQKSMAKFSFMVGMLVGGAIYG
HLSD-------------------------RFGRRLILRWCSLALAITETCTAFVPLLLAY
CALRFLAGFSTMGILNNTSVLIVEWTAPRFQALGMTTTIGAASVGQLLLGGMAFAIRDWH
TLQLVYSLPLFVLFLSS-RW-L----AESARWLIITNKP-EEGLKELRKA-ARMNGRKNA
GDTLTMEV--LKSTMQEELEAAQ-TKPPVSDLFRTPNMRKRIC-LLSCVRFANVIPFYGL
SLHLQYLGSNVFLFQVLFGAITLPANYVALLAMNRLGRRLSQMLFLLLLGSFILAITFVP
Q----DMQTLRVALSTLGVGFSSAALMCSLAHGNELIPTVI--RATASGIVAMAGNVGAA
MAPLLMILVVYSPHLPWILYAVSSFVPSLVVFCLPETRNQPLPDSIQDVEKE--------
------------------------------------------------------------
------------------------------------
>tr|G1PD34|G1PD34_MYOLU Uncharacterized protein OS=Myotis lucifugus OX=59463 GN=LOC102440164 PE=4 SV=1
---------------MAFHTLLDEVGGLGRFQLLQLVFLCLSCFLVFPHILLENFTAVAP
AHRCWVPILDNNTGWANGSGALGPDALLRVSIPLDSDRRPEKCHRFLHPQWQLLHPNGTS
SNASEPATEPCVDGWVYDRSTFSSTIVTQ-WDLVCEAETLKSMAKFSFMAGMLVGGAIYG
HLSD-------------------------RFGRRPILRWCSLALAIAETCAAFVPLLLAY
CALRFLAGFSTMGILNNSSVLIVEWTAPRFQALGMTTTIGAACVGQLLLGGMAFAIRDWH
TLQLVYSLPLFVFFLSS-RW-L----AESARWLIITNKP-EEGLKELRKA-AHMNGRKNA
GDTLTMEV--LRSTMQEELEAAQ-TNPPVSDLFRTPNMRERIC-LLSCVRFANVIPFYGL
SLHLQYLGSNVFLFQVLFGAITLPANYVALLAMNRLGRRLSQMLFLLLLGSFILAITFVP
Q----DMQTLRVALSTLGMGFSSAAIMCSLAHGNELIPTVIRPRATASGIVAMAGNIGAA
MAPLLMILVVYSPHLPWILYAVSSFVPSLVVFFLPETRNQPLPDSIQDVEKE--------
------------------------------------------------------------
------------------------------------
>tr|I3LPA0|I3LPA0_PIG Uncharacterized protein OS=Sus scrofa OX=9823 GN=LOC102164585 PE=4 SV=2
---------------MAFQDLLDQVGGLGRFQILQMVFLCICSIIAYPHILLENFTAAVP
GHRCWVHILDNDTDSANSTGTLSQDALLRISIPLDSNLKPEKCCRFLHPQWQLLHLSGTF
PNVTDLDTEPCVDGWVYDQSFFSSTIVTE-WDLVCDYQSLTSVPKFLCITGMLVGGILYS
HLSD-------------------------RFGRKLILSWCLLQLALADTCAVIAPNFPIY
CLLRFLAGLPAATILVNSNMLIIEWMVPQFQAMGVALVTSAAGVGQILLGGLAFAFQDWC
TFQLVISVPLFVSFLSS-RW-L----AESARWLIVANRP-EEGLKELRKV-AHRNGRQNA
GDTLTIEV---RATMQEELEAAQ-AKTSVFDLCRTPNLRKRTC-VLSFVRFLVSIPVFAL
VLHLQLLGENVFLLQILFGIINTPSNWVAFLALNHLGRRVSQILFTFLQAVFILVLAFIP
Q----EMQTVRAVLASLAAGFSSATFTSSVSHAFELIPTTI--RATSTGVLGIAGGTGAA
LSPLLMILTVYSPPLPWIVCGIFSLLAGFAVLLLPETKNQPLPDSIQDVENK----RKDS
----IKEGQEDTFMKVTQF-----------------------------------------
------------------------------------
>tr|F1RPX6|F1RPX6_PIG Uncharacterized protein OS=Sus scrofa OX=9823 GN=LOC102164585 PE=4 SV=3
---------------MAFQDLLDQVGGLGRFQILQMVFLCICSIIAYPHILLENFTAAVP
GHRCWVHILDNDTDSANSTGTLSQDALLRISIPLDSNLKPEKCCRFLHPQWQLLHLSGTF
PNVTDLDTEPCVDGWVYDQSFFSSTIVTE-WDLVCDYQSLTSVPKFLCITGMLVGGILYS
HLSD-------------------------RFGRKLILSWCLLQLALADTCAVIAPNFPIY
CLLRFLAGLPAATILVNSNMLIIEWMVPQFQAMGVALVTSAAGVGQILLGGLAFAFQDWC
TFQLVISVPLFVSFLSS-RW-L----AESARWLIVANRP-EEGLKELRKV-AHRNGRQNA
GDTLTIEV--VRATMQEELEAAQ-AKTSVFDLCRTPNLRKRTC-VLSFVRWASHI--FAL
VLHLQLLGENVFLLQILFGIINTPSNWVAFLALNHLGRRVSQILFTFLQAVFILVLAFIP
Q----EMQTVRAVLASLAAGFSSATFTSSVSHAFELIPTTI--RATSTGVLGIAGGTGAA
LSPLLMILTVYSPPLPWIVCGIFSLLAGFAVLLLPETKNQPLPDSIQDVENK------VP
------------------------------------------------------------
------------------------------------
>tr|A0A287AXB5|A0A287AXB5_PIG Uncharacterized protein OS=Sus scrofa OX=9823 GN=LOC102164585 PE=4 SV=1
---------------MAFQDLLDQVGGLGRFQILQMVFLCICSIIAYPHILLENFTAAVP
GHRCWVHILDNDTDSANSTGTLSQDALLRISIPLDSNLKPEKCCRFLHPQWQLLHLSGTF
PNVTDLDTEPCVDGWVYDQSFFSSTIVTE-WDLVCDYQSLTSVPKFLCITGMLVGGILYS
HLSD-------------------------RFGRKLILSWCLLQLALADTCAVIAPNFPIY
CLLRFLAGLPAATILVNSNMLIIEWMVPQFQAMGVALVTSAAGVGQILLGGLAFAFQDWC
TFQLVISVPLFVSFLSS-RW-L----AESARWLIVANRP-EEGLKELRKV-AHRNGRQNA
GDTLTIEV--VRATMQEELEAAQ-AKTSVFDLCRTPNLRKRTC-VLSFVRWASHI--FAL
VLHLQLLGENVFLLQILFGIINTPSNWVAFLALNHLGRRVSQILFTFLQAVFILVLAFIP
Q----EMQTVRAVLASLAAGFSSATFTSSVSHAFELIPTTI--RATSTGVLGIAGGTGAA
LSPLLMILTVYSPPLPWIVCGIFSLLAGFAVLLLPETKNQPLPDSIQDVENN--------
----PKKNQDKKNQKTKKL-----------------------------------------
------------------------------------
>tr|A0A286ZWF8|A0A286ZWF8_PIG Uncharacterized protein OS=Sus scrofa OX=9823 GN=LOC102164585 PE=4 SV=1
---------------MAFQDLLDQVGGLGRFQILQMVFLCICSIIAYPHILLENFTAAVP
GHRCWVHILDNDTDSANSTGTLSQDALLRISIPLDSNLKPEKCCRFLHPQWQLLHLSGTF
PNVTDLDTEPCVDGWVYDQSFFSSTIVTE-WDLVCDYQSLTSVPKFLCITGMLVGGILYS
HLSD-------------------------RFGRKLILSWCLLQLALADTCAVIAPNFPIY
CLLRFLAGLPAATILVNSNMLIIEWMVPQFQAMGVALVTSAAGVGQILLGGLAFAFQDWC
TFQLVISVPLFVSFLSS-RY-------------------------------------KLP
PRTMTLR---------------------VQSLAPLSGLRIRHC-HELWCRSQT-------
-----RLGSHVAVV----------------------------------------------
------------------------------------------------------------
------------------------------------------------------------
------------------------------------------------------------
------------------------------------
>tr|A0A287ADH3|A0A287ADH3_PIG Uncharacterized protein OS=Sus scrofa OX=9823 GN=LOC102164585 PE=4 SV=1
---------------MAFQDLLDQVGGLGRFQILQMVFLCICSIIAYPHILLENFTAAVP
GHRCWVHILDNDTDSANSTGTLSQDALLRISIPLDSNLKPEKCCRFLHPQWQLLHLSGTF
PNVTDLDTEPCVDGWVYDQSFFSSTIVTE-WDLVCDYQSLTSVPKFLCITGMLVGGILYS
HLSD-------------------------RFGRKLILSWCLLQLALADTCAVIAPNFPIY
CLLRFLAGLPAATILVNSNMLIIEWMVPQFQAMGVALVTSAAGVGQILLGGLAFAFQDWC
TFQLVISVPLFVSFLSS-RW-L----AESARWLIVANRP-EEGLKELRKV-AHRNGRQNA
GDTLTIEV----------------------------------------------------
----RQLGAGYLIL--------------------------------------IPTHLFHE
K----EIEV---------------------------------------------------
------------------------------------------------------------
------------------------------------------------------------
------------------------------------
>tr|F1MGV4|F1MGV4_BOVIN Uncharacterized protein OS=Bos taurus OX=9913 GN=LOC517475 PE=4 SV=2
---------------MAFQDLLDQVGGLGRFQILQMVFFCISSLIVYPHILLENFTAAIP
DHRCWVHILDNDTDSANDTGTLSQDAFLRISIPLDSNLRPEKCRRFSHPQWQFLYLNGTF
PNMTDLDTEPCVDGWMYDRSSFSSTIVTE-WDLVCKSESLISVAKFLVMSGILVGGIVYG
YLSD-------------------------RFGRKFIIRLCFLQLAIVDTFTVIAPNFLIY
CSLRFLAGMSATCLLTNNVLLTLEWREPRFQAMATTLLMAATSLGQTILGGLAFAIRDWH
TLQLVMSAPLFVLFLAS-RW-L----IESARWLITIDKP-KKGLKELQKA-AHRNGRKNA
GDILTMEV--LRSAMQEELEAAE-TKPSVLDLFRTPNLRKRIC-LLSFVRFANVLTHFGL
TLHLQHLGSNIFMFQILFGIVTIPANYAALLALNHLGRRITQMLFIFLLAVSTLTITCVS
E----EMQAVRMALAALATGVSFATFASNFCHGSELIPTVLSPRVTSVGIMGIAANTGAA
LAPLLMILMVYSPHLPWIIYGVLPILAGLVVPLLPETRNKPLPDSIQDVENE----EKSS
----RKTKQEDTFMKVTQC-----------------------------------------
------------------------------------
>tr|W5NVG8|W5NVG8_SHEEP Uncharacterized protein OS=Ovis aries OX=9940 GN=LOC101119346 PE=4 SV=1
---------------MAFQDLLDQVGGLGRFQVLQMVFFCISSLIVYPHILLENFTAAIP
DHRCWVHILDNDTGSVNDTGTLSQDALLRISIPLDSNLRPEKCRRFSHPQWPFLYLNGTF
PNMTDLDTEPCVDGWMYDRSTFSSTIVTE-WDLVCKSQSLISVAKFLVMSGILVGGIIYG
YLSD-------------------------RFGRKFIIRLCFLQLAIVDTFTVIAPNFIIY
CSLRFLAGMSATCLLTTNVLLTLEWTEPRFQAMATTLLMAATSLGQTIFGGLAFAIRDWH
TLQLVMSAPLFVLFLAS-RW-L----IESARWLITIDKP-KKGLKELQKA-AHRNGRKNT
GDTLTMEV--LRSAMQEELEAAQ-TKPSVFDLFRTPNLRKRIC-LLSFVRFANVLTHFGL
TLHLQHLGSNIFLFQILFGIVTIPANYAALLALNHLGRRITQMLFIFLLAVSTLTITCVP
E----EMQALRMALAALATGVSFATFASNFCHGSELIPTVLSPRVTSVGIMGIASNTGAA
LAPLLMILTVYSPHLPWIIYGVLPILAGLVVPLLPETRNKPLPDSIQDVENE----EKSS
----RKTKQEDTFMKVTQC-----------------------------------------
------------------------------------
>tr|F7ACM6|F7ACM6_HORSE Uncharacterized protein OS=Equus caballus OX=9796 GN=LOC100064545 PE=4 SV=1
---------------MAFQDLLDQVGGLGRFQILQIVFFCISSLIVYPHMLLENFTAAVP
GHRCWVHILDNDTVSVNGTGILSQDAVLRISIPLDSNLRPEKCHRFLHPQWHLLHLNGTF
PNMSELDTEACVNGWVYDQSSFSSTIVTE-WDLVCEFQLLNSVSKFLFMAGTLVGSIIYG
HLSD-------------------------RFGRRLILRWCLFQFAIADTCAAFAPTFLIY
CSLRFLAGFSITTIMLNSTMLIVEWTVPRFQAMGTTMKTCANSIGQIISGGLAFAIRDWR
TLQLVVSLPVFLIFLSS-RW-L----MESARWLIITNKP-EDGLKELRKA-AHRNGKKDV
GDTLTLEV--LTSTMQEELEAAR-TKHTVCDLFRTPNLRKRIC-LLSFVRFATFIPFYGL
SLHLQHLGKNIFLFQVLFGVVTLPSNYVALLALNHLGRRVSQMLFLFLLGISILAIIFVP
Q----EMQTPRVFLASLGIGVSSAAITSALAHGNELIPTVI--RAIGLGIIGIAGNIGAA
LAPLLMILVVYSPRLPWIIYGVFPILAGLVVRLLPETRDQPLPDSIQDVENE----RKSW
----RKAKQEDISMKVTPF-----------------------------------------
------------------------------------
>tr|F6TSF7|F6TSF7_HORSE Uncharacterized protein OS=Equus caballus OX=9796 GN=LOC100060455 PE=4 SV=1
---------------MAFKDLLDQVGGLGRFQILQTAFLCICAMIAYPHVLLENFTAAVP
GHRCWVQILDNDTVSSNGTGILSQDAFLRISIPLDSNLKPEKCHRYVHPQWQLLHLNGTF
PNTSEPDTEPCVDGWVYDRISYSSTIVSE-WDLVCEFQSLISVSKFLVIAGMLVGNIIYG
HLSD-------------------------RFGRRLILRWCLLQFAIADTCAAFAPTFLIY
CSLRFLAGFSVMTIMLNSTMLIVEWTVPRFQAMGTTLAFCSHSIGQIISGGLAYAIRDWR
TLQLVVSVPVFVIFLSS-SW-L----MESARWLIITNKP-QEGLRELRKA-AHRNGKKNI
KDTLTLEV--LTHTMQEELETAQ-NKPSVFDLFRTPNLRKRIC-LLSFMRFATFIPLFGL
SLNLQHLGKNIFLFQVLFGAVKIPSNYVALLALNHLGRRVSQMLFLFLLGLSILAIIFVP
E----DMQTPRVVLATLGVGVSSAAIISAVAHANELIPTVI--RATALAVTGTVANIGAT
LAPLLMILTVSSPHLPWIIYGVFPILAGLVVRLLPETRNQPLPDSIQDVEKK----RKSS
----LKAKQEDICMKVTPL-----------------------------------------
------------------------------------
>tr|F6TAJ3|F6TAJ3_HORSE Uncharacterized protein OS=Equus caballus OX=9796 GN=LOC100060455 PE=4 SV=1
---------------MAFKDLLDQVGGLGRFQILQTAFLCICAMIAYPHVLLENFTAAVP
GHRCWVQILDNDTVSSNGT-----DAFLRISIPLDSNLKPEKCHRYVHPQWQLLHLNGTF
PNTSEPDTEPCVDGWVYDRISYSSTIVSE-WDLVCEFQSLISVSKFLVIAGMLVGNIIYG
HLSD-------------------------RFGRRLILRWCLLQFAIADTCAAFAPTFLIY
CSLRFLAGFSVMTIMLNSTMLIVEWTVPRFQAMGTTLAFCSHSIGQIISGGLAYAIRDWR
TLQLVVSVPVFVIFLSS-SW-L----MESARWLIITNKP-QEGLRELRKA-AHRNGKKNI
KDTLTLEV--LTHTMQEELETAQ-NKPSVFDLFRTPNLRKRIC-LLSFMRFATFIPLFGL
SLNLQHLGKNIFLFQVLFGAVKIPSNYVALLALNHLGRRVSQMLFLFLLGLSILAIIFVP
E----DMQTPRVVLATLGVGVSSAAIISAVAHANELIPTVI--RATALAVTGTVANIGAT
LAPLLMILTVSSPHLPWIIYGVFPILAGLVVRLLPETRNQPLPDSIQDVEKK--------
------------------------------------------------------------
------------------------------------
>tr|M3WNE6|M3WNE6_FELCA Uncharacterized protein OS=Felis catus OX=9685 GN=LOC101094449 PE=4 SV=2
---------------MAFQDLLDQVGGWGRFHILQMVFYSILSLIAYPHILLESFTAIVP
GHRCWVHILDNDTVSANSTGILNQDALLRISIPLDSNLRPDKCHRFLHLQWGLLHLNGTF
PNTNELDTEPCVDGWVYDQSSFLSTIVTE-WDLVCESQSLKSVTKFLFMAGMLVGNIIFG
HLSD-------------------------RFGRKLILRWCFLQLAVTDTCAAFAPTFFIY
CTLRFLAGSSTMTILANSVMLIVEWTVPQFQATGLAMTVCGACVGQMILGGLAFAIRDWH
TLQLVSSVPLFVLFLSS-RW-L----MESARWLIMTNKP-EEALKALRKV-ALWNGRKNA
GDTLTMEV--LRSSMQEELEAAQ-KKISLRDVFRMPTLRRRIC-LMSFVRFSVYMSFYGL
VLHIQHIGSNVFLSQVLFGLVNIPSSYIAVLALNHIGRRTCQMIFLPFLGISILITTFLP
K----EMQTLRLSLSALGVGVCSAAVVSSSTHGNELIPTVI--RATVTGILGMAGYIGAA
LSPLLMILTVYSPHLPWITYGIFSILAGLIVSLLPETRNQPLPDSIQDVEKQ----RKAS
----RKVKQEDPFMKVTQF-----------------------------------------
------------------------------------
>tr|L5KNT5|L5KNT5_PTEAL Solute carrier family 22 member 9 OS=Pteropus alecto OX=9402 GN=PAL_GLEAN10011452 PE=4 SV=1
---------------MAFHKLLDQVGGLGRFQILQLIFLCISSLIVYSHILLENFTAAVP
DHRCWVHILDNDTVSANGTGLLRQDALLRISIPLDSNLEPEKCRRFLHPQWQLLHLNGTF
SNTSELDTEPCVDGWVYDRSSFSSTIVTE-WDLVCQSQSLKSMAKFSFMAGMLMGSIISG
HLSD-------------------------RFGRRLILRWCFLQLAIAETCLIFAPNLLIY
CLLRFLAGFSTPSILSNNSLLIIEWTIPQFQAMGMTMTICAASVGPIILGGLAFVIQDWH
ILQLVFSTPLFVLFFAS-RW-L----AESARWLIITNKP-EEGLKELRRA-ARRNGVKNA
GDTLTMEV--LRSVMQEELEAAK-SKPPACDMFRIPNLRKRIC-LLSFVRFANCMSFYGL
TLHLQHLGTNVFLFQILFGIVTLPANYIALLALNHLGRRISQILFMLLVGIFFLTIPSVP
Q----DMQTLRLVLSTLGVGFSSAALLCSFTHGNELMPTVI--RATASGIIGIIGNTGAA
LTPLLMILTVYSPHLPWIVFAVFSILASLVIILLPETRNRPLPDSLQDVENK----KKGS
----RKAEQEDISIKVTQF-----------------------------------------
------------------------------------
>tr|E2RAC3|E2RAC3_CANLF Uncharacterized protein OS=Canis lupus familiaris OX=9615 GN=LOC476047 PE=4 SV=2
---------------MAFQDLLDQVGALGRFQILQMVFLCISNLVVYPHILLENFTAASP
GHRCWVHVLDNDTVSANGTGILSQDALLRISIPLDSNLRPEKCRRFIHPQWQLLPLNGTF
FNMSERDIEPCVDGWVYDQSSFPSTIVTK-WDLVCESQSLKSMAKFLFMTGTLVGGIIFG
HLSD-------------------------RLGRRLILRWCFLQLAIADTCAAFAPTFAIY
CVLRILAGCSTMTILTNTTMLFVEWTEPRLQAMAIAMTICAACVGQMTLGGLAFAIRDWH
TLQLVVSVPLFVFFLFS-RC-L----AESARWLIITNKP-EEGLRVLRKA-AHRNGRKNA
GEALTMEV--LRSTMQEELEAAQ-KKLSVRDLFRTPILRRRIY-FASFVRFASYMPFFGL
ILHLQHMGSNVFLFQVIFGMVNLPASYIAFLALNHMGRRVSQMLFMSVLGISILTTTFLP
E----EMQTLRVILSTLGVGVSSAAVMCSSAHGNELLPTVISPRATAMGILGLAGSIGAA
LAPLLMILTIYSPHLPWIMYGAFPILACLVVLLLPETRNQPLPDSIQDVEKDLLKKKKGK
----REKAQEKQRRKIPSSSVGPALETE--------------------------------
------------------------------------
>tr|M3YQ17|M3YQ17_MUSPF Uncharacterized protein OS=Mustela putorius furo OX=9669 PE=4 SV=1
---------------MAFQDLLDQVGGLGRFQILQMVFLSLSSLIAYPHVSLENFTAAVP
GHRCWVHIIDNDTVSANGTGILSQESLLRISIPLDSNLRPEKCRRFIHPQWHLLHLNRTF
ANTSESDTEPCVDGWVYDQSSFPSTIVTK-WDLICESQSLKSMAKFLFMAGMLVGGIIFG
HLSD-------------------------RFGRKLILKWCFLQLAVADTCVAFAPTFVIY
CVLRFLAGCSTVSIMMNNIMLLVEWTVPRFQALGITVAVCTPCIGQMILGGLAFAIRDWY
TLQLVVSAPLFVSFLFS-RW-L----VESARWLVITNKF-EEGLKALRKA-AQRNGRKNA
GEALTVEV--LRSTMKEELEIAQ-EKPSVPDLFRTPILRRRIC-LLSFVRFATYMPFYGL
ILHLQHIGNNVFLFQVLFGMVSLPANYIALLALNHMGRRVSQMIFGFLLGIFILTTTFLP
E----EMQTLRVTLSTLGVGVSSAALMSSSAHGNELIPTII--RATATGILGIASNFGAA
MAPLLMILTVYSPHLPWIMYGVFPILSGLAVLLLPETRNRPLPDFIQDVEKE----REGL
----RKTKKEDTFMKVTQF-----------------------------------------
------------------------------------
>tr|G1LH79|G1LH79_AILME Uncharacterized protein OS=Ailuropoda melanoleuca OX=9646 PE=4 SV=1
---------------MAFQDLLEQVGGLGRFQILQMVFLCLSNLLVYPHISLENFTAAVP
GHRCWVHILDNDTVSANGTGILRQDALLRISIPLDSHLRPEKCRRFIHPQWQLLHLNGTF
PNTSELDTELCVDGWVYDQSSFPSTIVTK-WDLICESQSLKSMTKFLFMAGMLVGGIIFG
HLSD-------------------------RFGRKFILSWCFLQLAVADTCTVLAPTFVIY
CVLRFLAGCSAMNIITNTIMLLVEWTVPRFQALGITVAVCTACVGQMILGGLAFAIRDWR
TLQLVVSVPLFVSFLFS-RW-L----VESARWLVITNKF-EEGLKVLRKA-AHRNGRKNA
GEALTVEV--LRAVMQEELEAAQ-KKPSVPDLFRTPVLRGRIC-LLSFVRFATYMPFYGL
LLHLQHIGNNVFLFQFLFNMVNLPANYVALLALNHMGRRVSQMIFVSLLGISILTTTFLP
E----EMQTLRVTLSALGVGLCSAAIMCSSAHGNELIPTIISPRATAAGILGIAANTGAA
LAPLLMILTVYSPHLPWIMYGVFPILSGLAVLLLPETRNQPLPDFIQDVEKE----REGL
----RKAKKEDTFMKVTQF-----------------------------------------
------------------------------------
>tr|W5NW37|W5NW37_SHEEP Uncharacterized protein OS=Ovis aries OX=9940 PE=4 SV=1
---------------MAFQDLLDQVGGLGRFQILQMVFLCISSLIVSPHILLENFTAAIP
GHRCWVHILDNDTGSANDTGTLSQDALLRISIPLDSNLRPDKCRRFSRPQWQLLHLNGTF
PNMRELDTEPCVDGWVYDRSTFSSTIVTE-WDLICDYQSLNSVAKFLLMSGMLVGSVIYN
YLSD-------------------------KFGRKMTLGWCLLQLAIADTCAAIAPTFLIY
CSLRFLAGLPVPAIIANTTILVLEWTVPRFQTVGTALVICASGVAQMLLGGLAFAIRDWR
TLQLVFSVPLFVSFLFS-RW-L----AESARWLIITNRP-EEGLKELKKV-AHRNGRKNA
GDTLTMEV--LRSAMQEELEAAQ-TKPSVFDLFRTPNLRKRIC-LLSFVRWASHNAFFGL
SLHLQFVGENIFLLQILFGVVQLPGNYAAVLALNHLGRRVSQMVFIFLLAASILVLIFIP
Q----EMQTLRVVTAALAVGVSCATLSSCLSHAFELTPTVLSPRVTALGIIGFASAAGTA
LAPLLMILSVYSTRLPWIIYGVCSILGGFVVRLLPETRNKPLPDSIQDVENE----GKCS
----RKAKQEETFIQVTQF-----------------------------------------
------------------------------------
>tr|A0A286ZR69|A0A286ZR69_PIG Uncharacterized protein OS=Sus scrofa OX=9823 GN=LOC100513779 PE=4 SV=1
---------------MAFQDLLDQVGGLGRFQILQMVFLCICSLIAYPHILLENFTAAVP
GHRCWVHILDNDTDSANSTGTLSQDALLRISIPLDSNLKPEKCRRYLHPQRQLLHLNETF
PNVTDLDTEPCVDGWVYDRSAFSSTIVTK-WDLICESQSLKSVAKFLFMVGMLVGSIIYG
HLSD-------------------------RFGRKLMLRWCLLQLAITDTCAAFAPTFLIY
CSLRFLAGFSTMSILTNCSVLIVEWTVPRFQAMGMTMAICAACMGQIILGGLAFAIRDWQ
TLQLVFSVPLFVFFLSS-RW-L----SESARWLIITNKP-EEGLKELRKA-AQRNGIKNP
GDILTIEV--VGATLQEELEAAQ-TKTTMFDLFRTPNLRKRIC-VLSFVRFANFMSFFGL
ILHLQYMGSNVFLFQVLFGVVNLPANYVAFLALNHLGRQISQTLFMFLLGISILAITFVP
Q----EMQTLRVALSTLGVAVSSVALMCSFAHGNELVPTII--RVTASGVMGIAANIGAA
LAPLLMILTEYSPHLPWIIYGGFSILAGFLAPLLPETRNRPLPDSIQDVEKE----GKGL
----RKAKQEDTFMKVTQF-----------------------------------------
------------------------------------
>tr|W5NV24|W5NV24_SHEEP Uncharacterized protein OS=Ovis aries OX=9940 GN=LOC101119087 PE=4 SV=1
---------------MAFQDLLDQVGGLGRFQILQMLFLCISSLITYPHILLENFTAAVP
GHHCWVHILDNNTDSANDTRTLSPDALLRISIPLDSNLRPEKCRRFSRPQWQLLNLNRTF
PNITDLDTESCVDGWVYDQSIFTSTIVTK-WDLVCESQSLKSMAKFLFMAGMLVGSFVYG
HLSD-------------------------RFGRRLIFRCCLLQLAIADTSAAFAPTYLIY
CSLRFLAGFSTMSILTNCTVLIVEWTVPRFQVMGMTLSICAACLGKIILGGLAFAIRDWR
TLQLVFSVPLFVFFLSS-RW-L----AESARWLIITNRP-EEGLKELKKA-AHRNGRKNA
GESLTMEV--LRSAMQEELEAAQ-IKTSVFDLFRTPNLRKRIC-LLSFVRFANFMSFFGL
ILHLQYMGNNVFLFQVLFGAVNLPANYVAFLALNHLGRQVSQTLFLFLLGISILAITFVP
Q----EMQTLRMAASTLGIAVSSMTLMCSFVHGNELIPTVLSPRVTASGFLGIASNIGAA
LAPLLMILTVYSSHLPWIIYGVCCILGGLVVPLLPETKNKPLPDSIQDVEKE----RKDS
----RKAKPDGTFTNSIPSTIC--------------------------------------
------------------------------------
>sp|Q2KIV1|S22A9_BOVIN Solute carrier family 22 member 9 OS=Bos taurus OX=9913 GN=SLC22A9 PE=2 SV=1
---------------MAFQDLLDQVGGLGRFQILQMLLLCISSLITYPHILLENFTAAVP
GHQCWVHILNNNTDSANATGTLSPDALLRISIPLDSNLRPEKCRRFSRPQWQLLNLNRTF
PNITDLDTESCVDGWVYDQSIFTSTIVTE-WDLVCESQSLKSMAKFLFMAGMLVGSIVYG
HLSD-------------------------RFGRRLIFRCCLLQLAITDTSAAFAPTYLIY
CSLRFLAGFSTMSILTNCTVLIVEWTVPRFQVMGMTLSICAACLGQIILGGLAFAIRDWH
TLQLVFSVPLFVLFLSS-RW-L----AESARWLIITNRP-EEGLKELKKA-AHRNGRKNA
GDALTMEV--LRSAMQEELEAAQ-IKSSVFDLFRTPNLRKRIC-LLSFVRFANFMSFFGL
ILHLQYMGSNVFLFQVLFGAVNLPANCVAFWALNHLGRQVSQTLFLFLLGISILAITFVP
Q----EMQTLRMAVSALGIAVSSVTLMCSFAHGNELTPTVL--RVTASGFLGIASNIGAA
LAPLLMILTVYSPHLPWIIYGVCSILGGLVVPLLPETRNKPLPDSIQEVEKE----RKDS
----RKAKPEGTFMKVTQF-----------------------------------------
------------------------------------
>tr|F1N0Z8|F1N0Z8_BOVIN Solute carrier family 22 member 9 OS=Bos taurus OX=9913 GN=SLC22A9 PE=4 SV=2
---------------MAFQDLLDQVGGLGRFQILQMLLLCISSLITYPHILLENFTAAVP
GHQCWVHILNNNTDSANATGTLSPDALLRISIPLDSNLRPEKCRRFSRPQWQLLNLNRTF
PNITDLDTESCVDGWVYDQSIFTSTIVTE-WDLVCESQSLKSMAKFLFMAGMLVGSIVYG
HLSD-------------------------RFGRRLIFRCCLLQLAITDTSAAFAPTYLIY
CSLRFLAGFSTMSILTNCTVLIVEWTVPRFQVMGMTLSICAACLGQIILGGLAFAIRDWH
TLQLVFSVPLFVLFLSS-RW-L----AESARWLIITNRP-EEGLKELKKA-AHRNGRKNA
GDALTMEV--NR------------------------------------------------
------------------------------------------------------------
------------------------------------------------------------
------------------------------------------------------------
------------------------------------------------------------
------------------------------------
>tr|A0A1S2ZY91|A0A1S2ZY91_ERIEU solute carrier family 22 member 24-like isoform X1 OS=Erinaceus europaeus OX=9365 GN=LOC103116467 PE=4 SV=1
---------------MAFAELLDQVGNLGRFQILQIVFLCTTIIIMYPHLFLENFTAAIP
AHRCWVHLLDNDTISANDTGTLSQEDLLRVSIPLDSSLRPEKCRRFIHPQWQLLHQNGTF
PNVTELDTEPCVDGWVYDRSTFSSTIVTE-WELVCESQSLRLVVQSVLMTGALLGSPVYG
YLSD-------------------------RFGRKLGLRLSILQLAITGTSAAMAPNLLIY
SSLRFLAGFCITVIVSNSCALMLEWVQPQSRALVTMLMLNVCSAGQILLGGLASAIQDWR
TLMLIFSVPLFVNFLVS-RK-L----VESAQWLIISNRI-EEGVKELRRA-ARINGRLHA
EENLTFEF--VKSTMQKELDTPQ-VKISVFELFRAPKLRLRVC-FTSLLRFATGLTFYGL
ALNVQYFGKSIFLAQILFGSVILASRCVFYPALNHIGRRTSQLLLFFTSGLCFLAIAFLF
Q----EMPSTCAVLATVGISVISIINIIACLHHNELIPTIL--RLTSGGIQVLTSRTGAA
LAPLVMILGVYSLHLPWIIYGVICILAGLASQALPETKDCPLPNTIQDMEND----TRES
----RKIRQED--MKITQF-----------------------------------------
------------------------------------
>tr|A0A1S3WFW2|A0A1S3WFW2_ERIEU solute carrier family 22 member 9-like isoform X2 OS=Erinaceus europaeus OX=9365 GN=LOC103116467 PE=4 SV=1
---------------MAFAELLDQVGNLGRFQILQIVFLCTTIIIMYPHLFLENFTAAIP
AHRCWVHLLDNDTISANDTGTLSQEDLLRVSIPLDSSLRPEKCRRFIHPQWQLLHQNGTF
PNVTELDTEPCVDGWVYDRSTFSSTIVTE-WELVCESQSLRLVVQSVLMTGALLGSPVYG
YLSD-------------------------RFGRKLGLRLSILQLAITGTSAAMAPNLLIY
SSLRFLAGFCITVIVSNSCALMLEWVQPQSRALVTMLMLNVCSAGQILLGGLASAIQDWR
TLMLIFSVPLFVNFLVS-RK-L----VESAQWLIISNRI-EEGVKELRRA-ARINGRLHA
EENLTFEF--VKSTMQKELDTPQ-VKISVFELFRAPKLRLRVC-FTSL------------
------------------------------------------------------------
----------------------------------------L--RLTSGGIQVLTSRTGAA
LAPLVMILGVYSLHLPWIIYGVICILAGLASQALPETKDCPLPNTIQDMEND----TRES
----RKIRQED--MKITQF-----------------------------------------
------------------------------------
>tr|F7AJX8|F7AJX8_HORSE Solute carrier family 22 member 24 OS=Equus caballus OX=9796 GN=SLC22A24 PE=4 SV=1
---------------MAFQDLLDQVGSLGRFQILQTAFFCICILIAYPHMLLENFTAAVP
GHRCWVHILDNDTVSANGTEILSQETLLRISIPLDSNLRPEKCRRFIHPQWQFLDLNGTF
PNMSEPDTEPCVDGWVYDRSSFSSTIVTE-WDLVCESQSLISVAQSLFMVAQLLGGLIFG
HISD-------------------------RFGRKIIFRCCLLLFAISGTCAAIAPTFPVY
CSLRFLGGICLMNIITNAVSTMSEWTGPKSIALMTGIILNSCNIGQILMGGLGFVIQDWR
TLQLTMSIPLFILFLFS-RS-V----LESAQWLIITNQL-DEALKELRRA-AHINGKKDT
GETLTIEF--VKSTMKQELDEGQ-TNVSLFDLLRPPKLRVRIF-YLSFVRFAATIPFLGL
MLNLQHFGSNIFLFQIIFGAVTFIVRCAVLLTMNHVGRRISQMVSSFLVGIPILVNIFLS
Q----EMQTLRVALATLGIGATTAIFTTHTVHHNELVPTVL--RSIAIGLNAMFSRLGAT
LAPLLMILTVYSPDLPWIIYGVSSILAGLVVLLLPETRNQPLPNTIQDVENN----RRDS
----RKTKQEDISMKVTQF-----------------------------------------
------------------------------------
>tr|G1SZD9|G1SZD9_RABIT Uncharacterized protein OS=Oryctolagus cuniculus OX=9986 PE=4 SV=1
---------------MGFDVLLDQAGSLGRFQILQIAFFFVTSMITYTHILLENFTAAIP
GHRCWVPLLDNHTTSGNDSDILSQDALLRVSIPLDSNLRPEKCRRFIHPQWQLLYLNGTS
PSTNEPDTEPCVDGWVYDQSSFSSTIVTK-WDLVCEFQSLKSVVQTLFMSGSLLGGLMFG
RLSD-------------------------RYGRKAIYTWCLLQTAIADTCAIFAPTFVVF
CIFRFLAGLTTINIMTNAFILATEWTVPKLQYIGITLILCSYSIGQMLLGGLAFAIRDWY
TLHLTVSIPLFVLSLLS-RR-L----VESARWLVTTNQL-DEGTKALRRV-ARINGKKSA
GEILTIEF--VRSAMQEELNKAQ-TKTSVIHLLRAPKLRMIIC-FLSFIRLGASVPFMGL
ILNLQDLGSSIFLFQVLFGAITFISRCSAHLIMKHMDRRINQSLFFFLVGLCILVNTFLS
Q----EMQTLRVVLATLGIGTVSAANATFFVHALELTPTTFRQRSTTAGINNVFSRMGSV
LAPLLMTLVVYSPHLPWVMYGVFPILAGLIVFCLPETRNRPLPNTIQDVEND----TKES
----RKVKEEDTFIKVTQF-----------------------------------------
------------------------------------
>tr|G1TEC4|G1TEC4_RABIT Uncharacterized protein OS=Oryctolagus cuniculus OX=9986 PE=4 SV=1
---------------MGFDVLLDQAGSLGRFQILQIAFFFVANVIAYCHILLENFTAAIP
GHRCWVPLLDNHTASGNDSDILSQDALLRVSIPLDSNLRPEKCRRFTHPQWQLLHLNRTF
PNVSESDTEPCVDGWVYDQSSFSSTIVTK-WDLVCESQSQKSVVQTLFMSGSLLGSLIFG
YLSD-------------------------RYGRKGIYTWCLLQMAIADTCAIFAPTFIIF
CTLRFLAGSSIGIIMSNSLILITEWTMPKSKHIGVTLTFCSFSIGQMLLGGLAFAIRDWH
TLHLTVSIPLFVLSLLS-RR-L----VESALWLVTTNRL-EEGTKALRRV-ARINGKESA
GEILTVEF--VRSNMQEELDNAQ-NKPSTFQVLRAPKLCLRVC-CLGFVRLGATVPLMGL
ILNLQELGSNIFMFQVIFGAVTFISRYSAYLMMKHTGRRISQSLFLFLVGLFIVVNTFLP
R----EMQTLRAILATLGLGAASAATTAFSVHHIELIPTMF--RSTLSGVNNMFGRVGSV
LAPLLMTLVVYSPHLPWIMYGVFPILCGLIVFCLPETKNQPLPNTIQDVENA----EEVR
----KRLHGTRAGKILLQPEA---------------------------------------
------------------------------------
>tr|G1TGR3|G1TGR3_RABIT Uncharacterized protein OS=Oryctolagus cuniculus OX=9986 PE=4 SV=1
---------------MGFDVLLDQAGDLGRFQILQIAFFFVANVITYTHILLENFTAAIP
GHRCWVPV---------------QDALLRVSIPLDANLRPEKCRRFTHPQWQLLHLNRTF
PNVSESDTEPCVDGWVYDQSSFSSTIVTK-WDLVCE------LVQTLFLSGSLLGSLIFG
YLSD-------------------------RYGRKGVYTWCLLQTAIMDTCATFAPTFLIF
CILRFLAGFSVIIVLSNSTILASEWASPNSQHIGVTLLLCAHSIGQILLGGLAFAIHDWH
TLHLTVSIPLFVLSLLS-RR-L----VESARWLITTNQL-AEGTKALRRV-AHINGKESA
GEILTLEF--VRSTMQEEMDKAS-TKPSVVEVFQAPKLRMRIL-YLSFLRLGTTIPFYGL
ILNLQELGSSIFMFQILFGAVTFISRCIILLITKYMDRRISQSLFSFLAGLCILVNTFLF
K----EMQTLRVILATVGTGAVSAATATFAVQNAELIPTICRQRSTVAGIHNVSSRIGAV
LAPLLMTLVVYSPHLPWIIYGVFPILSGLIVFGLPETRNQPLPNTIQDVE----------
------------------------------------------------------------
------------------------------------
>tr|G1QWT5|G1QWT5_NOMLE Solute carrier family 22 member 24 OS=Nomascus leucogenys OX=61853 GN=SLC22A24 PE=4 SV=2
---------------MGFDVLLDQVGGVGRFQICLMAFFCITNILLFPNIVLENFTAFTP
GHRCWVSLLDNDTVSDNDTGTLSKDDLLRISIPLDSNLRPQKCQRFIHPQWQLLHLNGTF
PNTNEPDTEPCVDGWVYDRSSFLSTIVTE-WDLVCESQSQKSMVQSLFMVGSLLGGLIYG
HLSD-------------------------RVGWKIICKLCFLQLAISNTCAAFAPTFLVY
CILRFLAGFSTMTILGNTFILSLEWTLPQSRSMAIMVLLCSYSVGQMLLEGLAFAIQDWR
ILQLSVSTPIIVLFLSS--WKI----VESAQWLIINNQL-DEGLKELRRV-ALINGKKNT
EETLTTEF--VTSTMKKELDAVQ-IKTSVFPLFHAPKLRMRVF-GLCFVRFAITVPFYGL
ILNLQHLGSNVSLFQVLCGTVTLTARCVSLLTLNHMGRRISQMLFTFPLGLFILVNTFLP
Q----EMQILHVVLATLGIGSVSAASNSASVHHNELVPTIL--RSTVAGINAMSGRTEAA
LAPLLMTLMTYSPHLPWISYGVFPILAVPVILLLPETRDLPLPNTIQDVEND----RKDS
----RNIK-EDTCMKVTQF-----------------------------------------
------------------------------------
>tr|H2ND28|H2ND28_PONAB Solute carrier family 22 member 24 OS=Pongo abelii OX=9601 GN=SLC22A24 PE=4 SV=2
---------------MGFDVLLDQVGGMGRFQICLIAFFCITNILLFPNIVLENFTAFTP
GHRCWVPLLDNDTVSDNDTGTLSKDDLLRISIPLDSNLRPQKCQRFIHPQWQLLHLKGTF
PNTNETDTEPCVDGWVYDRTSFLSTIVTE-WDLVCESQSLKSMVQSLFMAGSLLGGLIYG
HLSD-------------------------RVGRKIICKLCFLQLAISNTCAAFAPTFLVY
CILRFLAGFSTMTILGNTFILSLEWTLPQSRSMAIMVLLCSYSVGQMLLGGLAFAIQDWR
VLQLTVSTPIIVLFLSS--WKM----VESARWLIINNQL-DEGLKELRRV-AHTNGKKNT
EETLTAEI--VRSTMKKELDAVQ-IKTSVFSLFHAPKLRMRVF-GLCFVRFAITVPFYGL
ILNLQHWGSNVSLFQVLCGAVTLTARCVSLLTLNHMGRRISQMLFTFPVGLFILVNTFLP
Q----EMQILRVVLATLGIGSVSAASNSASVHHNELVPTIL--RYKS-------------
------------------------------------------------------------
------------------------------------------------------------
------------------------------------
>tr|G3QS32|G3QS32_GORGO Solute carrier family 22 member 24 OS=Gorilla gorilla gorilla OX=9595 GN=SLC22A24 PE=4 SV=2
---------------MGFDVLLDQVGGMGRFQICLIAFFCITNILLFPNIVLENFTAFTP
GHRCWVPLLDNDTVSDNDTGTLSKDDLLRISIPLDSNLRPQKCQRFIHPQWQLLQLNGTF
PNTNEPDTEPCVDGWVYDRSSFLSTIVTE-WDLVCESQSLKSMVQSLFMAGSLLGGLIYG
HLSD-------------------------RVGRKIICKLCFLQLAISNTCAAFAPTFLVY
CILRFLAGFSTVTILGNTFILSLEWTLPRSRSMTIMVLLCSYSVGQMLLGGLAFAIQDWR
ILQLTVSTPIIVLFLSS--WKM----VESARWLIINNQL-DEGLKELRRV-AHINGKKNT
EETLTTEL--VRSTMKKELDAVQ-IKTSVFALFHAPKLRMRVF-GLCFVRFAITVPFYGL
ILNLQHLGSNVSLFQVLCGAVTLTARCVSLLTLNHMGRRISQMLFTFPVGLVILINTFLP
Q----EMQILRVVLATLGIGSVSAASNSASVHHNELVPTIL--RSTVAGINAMSGRTGAA
LAPLLMTLMAYSPHLPWISYGVFPILAVPVILLLPETRDLPLPNTIQDVEND----RKDS
----RNVKQEDTCMKVTQF-----------------------------------------
------------------------------------
>tr|A0A087WWM3|A0A087WWM3_HUMAN Solute carrier family 22 member 24 OS=Homo sapiens OX=9606 GN=SLC22A24 PE=4 SV=1
---------------MGFDVLLDQVGGMGRFQICLIAFFCITNILLFPNIVLENFTAFTP
SHRCWVPLLDNDTVSDNDTGTLSKDDLLRISIPLDSNLRPQKCQRFIHPQWQLLHLNGTF
PNTNEPDTEPCVDGWVYDRSSFLSTIVTE-WDLVCESQSLKSMVQSLFMAGSLLGGLIYG
HLSD-------------------------RVGRKIICKLCFLQLAISNTCAAFAPTFLVY
CILRFLAGFSTMTILGNTFILSLEWTLPRSRSMTIMVLLCSYSVGQMLLGGLAFAIQDWH
ILQLTVSTPIIVLFLSS--WKM----VESARWLIINNQL-DEGLKELRRV-AHINGKKNT
EETLTTEL--VRSTMKKELDAVR-IKTSIFSLFRAPKLRMRVF-GLCFVRFAITVPFYGL
ILNLQHLGSNVSLFQILCGAVTFTARCVSLLTLNHMGRRISQILFTFPVGLFILVNTFLP
Q----EMQILRVVLATLGIGSVSAASNSASVHHNELVPTIL--RSTVAGINAVSGRTGAA
LAPLLMTLMAYSPHLPWISYGVFPILAVPVILLLPETRDLPLPNTIQDVEND----RKDS
----RNIKQEDTCMKVTQF-----------------------------------------
------------------------------------
>tr|H2Q3X7|H2Q3X7_PANTR SLC22A24 isoform 1 OS=Pan troglodytes OX=9598 GN=SLC22A24 PE=4 SV=2
---------------MGFDVLLDQVGGMGRFQICLIAFFCITNILLFPNIVLENFTAFTP
GHRCWVPLLDNDTVSDNDTGTLSKDDLLRISIPLDSNLRPQKCQRFIHPQWQLLHLNGTF
PNTNEPDTEPCVDGWVYDRSSFLSTIVTE-WDLVCESQSLKSMVQSLFMAGSLLGGLIYG
HLSD-------------------------RVGRKIICKLCFLQLAISNTCAAFAPTFLVY
CILRFLAGFSTMTILGNTFILSLEWTLARSRSMTI-MVLCSYSVGQMLLGGLTFAIQDWR
ILQLTVSTPIIVLFLSS--WKM----VESARWLIINNQL-DEGLKELRRV-AHINGKKNT
EETLTTEL--VRSTMKKELDAVQ-IKTSVFSLFHAPKLRMRVF-GLCFVRFAITVPFYGL
ILNLQHLGSNVSLFQILCGAVTFTARCVSLLTLNHIGRRISQMLFTFPVGLFILVNTFLP
Q----EMQILRMVLATLGIGSVSAASNSASVHHNELVPTIL--RSTVAGINAVSGRTGAA
LAPLLMTLMAYSPHLPWISYGVFPILAVPVILLLPETRDLPLPNTIQDVEND----RKDS
----RNVKQEDTCMKVTQF-----------------------------------------
------------------------------------
>tr|H0WM13|H0WM13_OTOGA Uncharacterized protein OS=Otolemur garnettii OX=30611 GN=LOC100940550 PE=4 SV=1
---------------MAFEVLLDQVGSLGRFQILQMAFFCIIIAVMYPHVLLENFTAAIP
GHRCWVHILDNDTVSDNDTGTLNQDALLRISIPLDSNLRPEKCRHFVHPQWQLLHLNQTF
SKMSEPDTEACVDGWVYDQSFFFSTIVTE-WDLVCESESQKSLVQSLFMSGNIVGSLIYG
YLSD-------------------------RFGRKIICSWGLLQLAISGTCAAFAPTFLIY
CSLRFLSGFCMISTLGNLFSLAIEWTNHQSQSMAVILLSCACSAGQMLLGGLAFAIRDWR
TLQLTMSIPMFVFSLSS-RC-T----VESARWLIINNQP-DEGLKELRRV-AHINGQKNT
EETLTIEF--LRSTMQEELDKAK-TKESVWSLFCAPKLRMRII-CLSFVNLATSLPFYGL
ILNLQHLGGNVYVFQVLFGVVTLTGIFVAFWTTTHTPRRLSQMSFMFLVGLSILVNTSLD
Q----EMQILRVALATLGAGVLSAAASSQAVYQSELIPTIFSLRSTIRGITTIFHMIGAA
LAPTLMTLTNYSPHLPWITYGVFPILAGLVVLLLPETRNLPLPNTIQDVENE--------
------------------------------------------------------------
------------------------------------
>tr|H0Y0L6|H0Y0L6_OTOGA Uncharacterized protein OS=Otolemur garnettii OX=30611 GN=LOC100941497 PE=4 SV=1
---------------MASEVLLDRVGSLGRFQILQLAFFCIISILLFPHVLLENFTAAIP
GHHCWVHILNNDTVSENETGTLSQDALLRVSIPLDSNLRPEKCRRFVHPQWQLLYPNESF
SNMSEPDTEPCVDGWVYDQSCFSSTIVTE-WDLVCESESQKSVVQSLLMAGSLLGSLLYG
YLSD-------------------------RFGRKIICSWCLLQVAVCDTCAAFAPTLLVY
STLRFLAGSSILTVLGNFTLQAIEWTNPQSRSMAVMLLSCAWSAGQMFLGGLAFAIRDWR
TLQLTLSVPMFVFFMSS-RW-M----VESVQWLIINNQL-DEGLKELRRV-AHINGKKNI
EETLTIEF--LRSTMQEELDKAQ-IKASVSCLFRAPKLRVRVL-YLFFVKLATAVPSNGL
ILNLQHFGRNIYLFQVLFGAVALIGRFVALWTLDHMGRRPSQVLFLFLVGLSILVNTFLN
Q----ELQTLRVALASLGAGAASAASTISAVHQPELTPTVF--RSTVTGLCILASGIGAA
LAPLLMTLMRYSPLLPWITYGVFPILAGLFVLPLPETKNLPLPDTIDDVEND----FQQK
----KNKKRKS-------------------------------------------------
------------------------------------
