# Supplementary material for: Unraveling the functional role of the orphan solute carrier, SLC22A24 in the transport of steroid conjugates through metabolomic and genome-wide association studies
Source: PLoS Genet. 2019 Sep 25;15(9):e1008208. doi: 10.1371/journal.pgen.1008208 (PMC6760779; doi:10.1371/journal.pgen.1008208)
Supplement: S1 Data — (XLSX) [file pgen.1008208.s026.xlsx]

## Sheet: Fig 1A
Fig 1A. The plot is created using locuszoomplot (http://locuszoom.org/genform.php?type=yourdata). Data below were downloaded from http://www.hli-opendata.com/Metabolome/ and used to create Figure 1A. Chromosomal position based on human genome reference build hg38
rsid	chromosome	position	ref	alt	BIOCHEMICAL	pvalue
rs537720452	11	62596956	G	A	X - 22379	1.14435e-06
rs185600376	11	62619990	C	T	X - 22379	3.49901e-07
rs148213095	11	62626759	C	A	X - 22379	1.15766e-06
rs139539979	11	62681231	C	T	X - 22379	5.55739e-06
rs138102068	11	62731141	G	A	X - 22379	5.43022e-06
rs150260483	11	62751140	C	T	X - 22379	4.17399e-06
rs536484300	11	62765008	G	A	X - 22379	2.14381e-06
rs148901342	11	62778583	G	A	X - 22379	2.14381e-06
rs142048182	11	62841595	A	G	X - 22379	4.95597e-07
rs542796691	11	62841856	AC	A	X - 22379	2.78515e-06
rs146186393	11	62847435	G	A	X - 22379	1.1623e-06
rs12272560	11	62917305	G	A	X - 22379	2.01006e-08
rs184291297	11	62955862	G	A	X - 22379	2.16353e-07
rs76727724	11	62957050	T	C	X - 22379	6.82278e-10
rs948979	11	63016354	T	G	X - 22379	1.2756e-07
rs948980	11	63016417	G	C	X - 22379	1.76825e-07
rs3840764	11	63016497	T	TC	X - 22379	3.16468e-06
rs11828139	11	63031938	C	A	X - 22379	9.27869e-24
rs17713514	11	63035630	C	T	X - 22379	3.01917e-55
rs557340647	11	63036316	C	CT	X - 22379	3.90926e-32
rs7126203	11	63038854	A	C	X - 22379	1.8365e-06
rs4562836	11	63038900	G	T	X - 22379	2.51508e-07
rs138536820	11	63039150	G	C	X - 22379	1.9653e-50
rs140535429	11	63040927	G	A	X - 22379	6.00796e-16
rs144684779	11	63041132	G	A	X - 22379	5.21768e-14
rs146681994	11	63041328	C	T	X - 22379	6.53915e-12
rs11231319	11	63041584	G	A	X - 22379	1.73393e-15
rs111348144	11	63042370	G	A	X - 22379	2.54856e-54
rs956617	11	63043407	C	A	X - 22379	4.44636e-15
rs7109114	11	63043691	C	T	X - 22379	4.29448e-15
rs77850617	11	63044544	G	C	X - 22379	1.02304e-40
rs2155328	11	63046063	C	G	X - 22379	5.61503e-06
rs11231322	11	63046762	C	T	X - 22379	2.52741e-15
rs7126542	11	63047952	C	T	X - 22379	6.04766e-07
rs4963234	11	63048656	A	C	X - 22379	8.41676e-15
rs142131421	11	63050913	G	A	X - 22379	4.33963e-55
rs9804675	11	63051998	T	C	X - 22379	2.21441e-06
rs2212458	11	63052820	T	C	X - 22379	8.0422e-06
rs1939777	11	63054809	A	G	X - 22379	2.87923e-14
rs1939778	11	63054966	G	A	X - 22379	4.51414e-14
rs1939781	11	63055323	C	A	X - 22379	2.36307e-15
rs9705282	11	63057050	C	G	X - 22379	1.62819e-12
rs4109879	11	63057692	G	A	X - 22379	1.17736e-12
rs78176967	11	63057845	G	T	X - 22379	1.17161e-55
rs78598697	11	63057846	C	T	X - 22379	1.17161e-55
rs4578391	11	63058480	A	G	X - 22379	4.25818e-07
rs11231324	11	63059889	G	C	X - 22379	3.35723e-06
rs4963240	11	63059944	A	G	X - 22379	3.6437e-13
rs10897323	11	63060445	T	C	X - 22379	1.19697e-11
rs138003734	11	63060604	C	T	X - 22379	9.77798e-16
rs199535653	11	63062390	ACTTG	A	X - 22379	3.10087e-55
rs80276717	11	63064092	C	T	X - 22379	1.17161e-55
rs112515408	11	63066845	G	C	X - 22379	1.74889e-52
rs151042642	11	63067085	C	T	X - 22379	3.08064e-55
rs74511527	11	63067321	C	T	X - 22379	1.17161e-55
rs78107878	11	63067625	C	T	X - 22379	2.37276e-55
rs78788730	11	63068485	T	G	X - 22379	1.17161e-55
rs4246212	11	63068670	C	T	X - 22379	7.40832e-06
rs113570042	11	63069289	G	T	X - 22379	1.17161e-55
rs7926184	11	63069875	T	G	X - 22379	4.29556e-13
rs75148323	11	63069910	C	T	X - 22379	1.17161e-55
rs76926887	11	63069976	G	A	X - 22379	1.17161e-55
rs10792382	11	63070398	T	G	X - 22379	1.8345e-15
rs4963343	11	63070709	A	T	X - 22379	2.20652e-13
rs4963345	11	63070863	A	T	X - 22379	4.52923e-15
rs1944045	11	63071310	T	C	X - 22379	2.98325e-13
rs78014292	11	63071635	G	A	X - 22379	1.25646e-55
rs11231328	11	63072195	G	A	X - 22379	8.4002e-14
rs12223427	11	63072485	C	T	X - 22379	1.53053e-14
rs12796668	11	63078903	A	G	X - 22379	1.72712e-08
rs118185151	11	63078950	G	T	X - 22379	9.61876e-51
rs112595814	11	63079231	A	G	X - 22379	9.41774e-54
rs7945121	11	63079981	T	C	X - 22379	2.09791e-15
rs7926818	11	63080090	G	T	X - 22379	3.18727e-15
rs11231341	11	63081015	A	C	X - 22379	1.06039e-13
rs61285056	11	63084739	G	T	X - 22379	1.745e-53
rs118186763	11	63084951	T	A	X - 22379	1.39882e-47
rs7941102	11	63085144	A	G	X - 22379	6.05222e-12
rs111275386	11	63085527	G	A	X - 22379	1.07163e-53
chr11_63087024_GCA_G	11	63087024	GCA	G	X - 22379	1.43091e-30
rs1944035	11	63088256	A	G	X - 22379	7.83235e-13
rs6591734	11	63089076	A	C	X - 22379	2.30166e-13
rs112870560	11	63089329	T	C	X - 22379	1.07163e-53
rs118061655	11	63090627	G	A	X - 22379	4.56716e-15
rs202187460	11	63091325	TAC	T	X - 22379	2.81639e-53
rs182462158	11	63091330	A	G	X - 22379	2.58975e-53
rs150262653	11	63092993	A	G	X - 22379	1.07163e-53
rs138715879	11	63093478	G	A	X - 22379	1.07163e-53
rs11231351	11	63095654	C	T	X - 22379	3.11601e-12
rs118006559	11	63096242	C	T	X - 22379	1.8694e-45
rs1944043	11	63096394	A	C	X - 22379	3.61935e-13
rs1944042	11	63096532	T	C	X - 22379	9.61087e-14
rs1944041	11	63096852	T	C	X - 22379	2.36233e-13
rs7120661	11	63096913	T	C	X - 22379	8.69491e-14
rs2212994	11	63097163	T	C	X - 22379	1.29323e-12
rs2212992	11	63097375	T	A	X - 22379	5.39577e-11
rs112545435	11	63098049	C	G	X - 22379	1.07163e-53
rs1939736	11	63099023	T	G	X - 22379	1.84701e-13
rs111327720	11	63101192	C	A	X - 22379	8.91784e-54
rs7130316	11	63101478	C	A	X - 22379	1.85281e-12
rs7130455	11	63101572	C	T	X - 22379	7.64827e-14
rs7130710	11	63101829	C	T	X - 22379	3.15835e-12
rs113061143	11	63102180	T	C	X - 22379	1.07163e-53
rs117714862	11	63102226	A	G	X - 22379	1.07163e-53
rs113444667	11	63102593	G	A	X - 22379	1.07163e-53
rs113532193	11	63103279	G	C	X - 22379	1.76958e-53
rs1954993	11	63104424	C	A	X - 22379	1.97961e-11
rs112621169	11	63104763	G	A	X - 22379	1.07163e-53
rs141232858	11	63107062	A	C	X - 22379	6.47097e-41
rs4963362	11	63107486	G	C	X - 22379	1.80586e-09
rs10792389	11	63107628	C	G	X - 22379	9.29805e-06
rs142916825	11	63108204	G	A	X - 22379	7.06807e-48
rs115560664	11	63108497	G	A	X - 22379	6.68821e-36
rs4430513	11	63108622	T	C	X - 22379	7.04137e-10
rs9666145	11	63112337	G	T	X - 22379	1.36718e-09
rs6591744	11	63113437	A	G	X - 22379	6.70007e-06
rs6591746	11	63113591	C	T	X - 22379	2.63516e-06
rs60634765	11	63114373	A	C	X - 22379	7.88453e-36
rs7102504	11	63114420	C	T	X - 22379	1.48139e-10
rs113939203	11	63115255	T	A	X - 22379	1.08349e-52
rs147641133	11	63115328	G	T	X - 22379	1.07163e-53
rs1939745	11	63115561	A	G	X - 22379	7.75187e-11
rs113633408	11	63115636	A	G	X - 22379	4.03977e-11
rs1939744	11	63116059	C	T	X - 22379	2.71426e-11
rs143088266	11	63119946	T	TCGC	X - 22379	2.81639e-53
rs77455089	11	63123714	T	G	X - 22379	3.54581e-35
rs4963368	11	63126375	A	G	X - 22379	1.44317e-08
rs4963371	11	63126710	C	G	X - 22379	1.13307e-10
rs11518687	11	63130811	A	G	X - 22379	7.45922e-11
rs118072533	11	63132110	G	T	X - 22379	1.07163e-53
rs117553016	11	63133889	C	A	X - 22379	1.89084e-15
rs112170989	11	63135269	C	T	X - 22379	6.88015e-52
rs1944040	11	63135512	C	T	X - 22379	9.2811e-11
rs113172275	11	63137643	T	C	X - 22379	6.88015e-52
rs4963249	11	63137687	C	G	X - 22379	1.09313e-10
rs111917130	11	63138427	G	C	X - 22379	3.94338e-51
rs4345971	11	63138844	T	C	X - 22379	7.76439e-07
rs113018881	11	63139281	C	T	X - 22379	6.88015e-52
rs1939753	11	63142645	C	T	X - 22379	5.55602e-11
rs1939752	11	63142742	G	A	X - 22379	9.10728e-11
rs111865050	11	63142779	T	C	X - 22379	9.32796e-44
rs1939751	11	63142797	C	T	X - 22379	9.80804e-11
rs1939750	11	63142799	G	T	X - 22379	1.32919e-11
rs112136495	11	63142857	G	T	X - 22379	9.32796e-44
rs111898898	11	63143029	G	A	X - 22379	3.10897e-51
rs79586456	11	63146110	G	A	X - 22379	6.72472e-51
rs4405319	11	63146172	G	T	X - 22379	6.39057e-13
rs75859219	11	63146204	C	T	X - 22379	6.88015e-52
rs80237154	11	63146300	C	G	X - 22379	3.59813e-50
rs79357841	11	63146305	C	A	X - 22379	3.59813e-50
rs118180749	11	63146423	C	A	X - 22379	4.0671e-45
rs116584003	11	63146428	C	A	X - 22379	1.26351e-31
rs113337243	11	63146520	C	T	X - 22379	1.74063e-34
rs1939771	11	63146653	G	A	X - 22379	1.37227e-07
rs1939768	11	63147237	T	G	X - 22379	4.73778e-51
rs112295236	11	63147874	C	G	X - 22379	1.09381e-48
rs12803485	11	63148923	C	T	X - 22379	5.44562e-07
rs4611208	11	63152074	C	T	X - 22379	3.72092e-08
rs12794786	11	63153043	C	G	X - 22379	4.06084e-08
rs113497640	11	63156266	A	G	X - 22379	1.09381e-48
rs549357851	11	63156641	G	A	X - 22379	4.38256e-09
rs1961166	11	63158952	A	G	X - 22379	6.94277e-06
rs1122524	11	63163285	A	C	X - 22379	1.50575e-06
rs6591771	11	63164012	T	C	X - 22379	2.87236e-06
rs113276570	11	63164172	C	T	X - 22379	9.90833e-41
rs111442070	11	63166312	A	G	X - 22379	1.51973e-41
rs112113974	11	63167975	C	T	X - 22379	1.51973e-41
rs113102082	11	63169833	C	T	X - 22379	9.90833e-41
rs144894702	11	63170411	G	A	X - 22379	9.90833e-41
rs113950742	11	63170924	T	C	X - 22379	1.7134e-40
rs4963252	11	63173629	T	C	X - 22379	7.0509e-07
rs372262303	11	63174236	CT	C	X - 22379	4.17281e-41
rs111628338	11	63174450	A	G	X - 22379	1.51973e-41
rs2186721	11	63175233	G	A	X - 22379	5.48671e-07
rs112781395	11	63175346	T	A	X - 22379	9.90833e-41
rs117588481	11	63175838	T	C	X - 22379	1.7134e-40
rs10792403	11	63176066	C	G	X - 22379	4.30902e-07
rs537525922	11	63177351	A	AGT	X - 22379	1.39907e-29
rs11231394	11	63177617	A	C	X - 22379	3.91732e-07
rs2155316	11	63179346	A	G	X - 22379	1.93526e-06
rs111498943	11	63180025	G	A	X - 22379	9.90833e-41
rs7938863	11	63181542	G	A	X - 22379	1.38117e-06
rs776370115	11	63182474	C	CTA	X - 22379	7.88705e-25
rs1525071	11	63183034	T	C	X - 22379	1.72686e-06
rs111253931	11	63183236	G	A	X - 22379	9.90833e-41
rs35175904	11	63183840	G	C	X - 22379	6.7679e-35
rs73499750	11	63184670	G	A	X - 22379	9.90833e-41
rs10792404	11	63184971	C	T	X - 22379	9.43029e-07
rs10750995	11	63185037	C	G	X - 22379	1.48131e-06
rs10897385	11	63187218	C	T	X - 22379	4.40822e-06
rs11231400	11	63187294	T	A	X - 22379	6.31867e-06
rs111394260	11	63188106	T	A	X - 22379	2.26587e-36
rs143076934	11	63188992	C	T	X - 22379	6.96793e-38
rs111500017	11	63189640	C	T	X - 22379	2.82234e-34
rs139543633	11	63189953	G	C	X - 22379	5.81306e-32
rs111566733	11	63190338	G	A	X - 22379	3.14648e-37
rs186772946	11	63190675	G	T	X - 22379	1.19886e-37
rs7115707	11	63191251	T	C	X - 22379	1.15415e-06
rs3891628	11	63191528	T	C	X - 22379	6.62949e-13
rs3891629	11	63191686	T	C	X - 22379	5.65565e-07
rs10792406	11	63192632	G	A	X - 22379	6.99705e-07
rs2317089	11	63192820	T	C	X - 22379	1.47062e-06
rs2317090	11	63192891	T	C	X - 22379	6.16006e-07
rs2317093	11	63193959	A	T	X - 22379	3.0369e-07
rs12280550	11	63194060	A	G	X - 22379	6.23876e-07
rs11821251	11	63194415	C	T	X - 22379	8.07165e-34
rs142858316	11	63194471	A	G	X - 22379	4.90769e-38
rs113202096	11	63195190	C	A	X - 22379	2.21741e-27
rs150871665	11	63195806	A	AT	X - 22379	8.82589e-25
rs112361069	11	63195928	C	T	X - 22379	2.56168e-21
rs113032607	11	63196033	C	A	X - 22379	1.04634e-37
rs2222591	11	63196170	A	C	X - 22379	2.41712e-07
rs4258381	11	63196389	T	C	X - 22379	1.6459e-06
rs139245383	11	63196975	AG	A	X - 22379	4.15708e-33
rs144790177	11	63197268	A	C	X - 22379	1.68712e-38
rs7925760	11	63197319	C	G	X - 22379	8.94707e-07
rs12289480	11	63198101	T	C	X - 22379	1.2318e-06
rs111619939	11	63199188	C	G	X - 22379	6.97761e-40
rs111836849	11	63199443	G	C	X - 22379	1.70347e-39
rs61661499	11	63199825	A	AG	X - 22379	3.68237e-06
rs1525064	11	63199905	T	C	X - 22379	5.22337e-07
rs79496462	11	63199959	G	C	X - 22379	9.90833e-41
rs1997038	11	63200163	G	A	X - 22379	6.43961e-07
rs573015633	11	63200465	T	TA	X - 22379	1.07741e-38
rs4344494	11	63200521	G	A	X - 22379	5.21474e-07
rs7105157	11	63200979	T	C	X - 22379	6.7679e-35
rs112528361	11	63201096	C	T	X - 22379	9.90833e-41
rs112185384	11	63202240	A	G	X - 22379	2.40609e-37
rs1211550	11	63202553	G	A	X - 22379	6.74443e-07
rs11824311	11	63204363	C	A	X - 22379	6.7679e-35
rs1308010	11	63206387	C	G	X - 22379	3.03988e-07
rs7940490	11	63206956	G	A	X - 22379	6.7679e-35
rs1852067	11	63208402	C	T	X - 22379	5.18324e-07
rs58238635	11	63208439	C	G	X - 22379	1.55007e-40
rs11822690	11	63208515	G	A	X - 22379	6.7679e-35
rs1300798	11	63209579	C	T	X - 22379	9.66823e-07
rs56030503	11	63210131	T	G	X - 22379	7.80507e-07
rs111790304	11	63210151	T	C	X - 22379	9.90833e-41
rs1300796	11	63210542	G	T	X - 22379	1.85437e-06
rs1300795	11	63211212	C	T	X - 22379	1.44349e-06
rs113306611	11	63211405	T	A	X - 22379	9.90833e-41
chr11_63212804_TA_T	11	63212804	TA	T	X - 22379	6.54471e-10
rs1193646	11	63213654	A	G	X - 22379	2.48659e-06
rs1193645	11	63213784	G	A	X - 22379	8.74182e-07
rs111891933	11	63214272	G	A	X - 22379	1.78205e-32
rs111788187	11	63215860	A	G	X - 22379	9.90833e-41
rs12574967	11	63216005	T	G	X - 22379	5.05129e-07
rs1193642	11	63216402	A	G	X - 22379	8.69043e-07
rs35008097	11	63216838	T	TA	X - 22379	2.00431e-06
rs113341999	11	63218514	T	A	X - 22379	9.90833e-41
rs118083029	11	63219539	T	C	X - 22379	9.90833e-41
rs11336277	11	63220166	CA	C	X - 22379	2.54499e-06
rs117070489	11	63220294	C	T	X - 22379	9.90833e-41
rs6591778	11	63220295	A	G	X - 22379	3.15497e-06
rs112586706	11	63221168	T	C	X - 22379	1.53638e-40
rs1193733	11	63221748	G	C	X - 22379	1.28728e-06
rs1723219	11	63224463	A	G	X - 22379	2.71303e-07
rs1783654	11	63225165	A	G	X - 22379	3.65583e-06
rs113170055	11	63226183	A	G	X - 22379	9.90833e-41
rs1783652	11	63227159	G	A	X - 22379	1.04792e-06
rs112203890	11	63227855	A	G	X - 22379	9.90833e-41
rs2510590	11	63229112	G	A	X - 22379	8.7008e-07
rs74759635	11	63229210	G	C	X - 22379	1.55007e-40
rs149580358	11	63230723	C	T	X - 22379	9.95199e-43
rs140380616	11	63231520	G	T	X - 22379	2.37981e-37
rs141014456	11	63231757	T	A	X - 22379	3.74777e-31
rs1944092	11	63232807	T	C	X - 22379	5.81766e-06
rs184936796	11	63232812	A	C	X - 22379	2.90713e-35
rs1193897	11	63236496	A	G	X - 22379	1.15069e-06
rs1193896	11	63237291	A	G	X - 22379	5.88348e-07
rs1193894	11	63237525	T	C	X - 22379	1.25477e-06
rs1193893	11	63237541	A	C	X - 22379	1.2234e-06
rs11463359	11	63238399	A	AG	X - 22379	3.12302e-06
rs1193892	11	63241416	G	C	X - 22379	1.56951e-06
rs113140844	11	63241824	A	G	X - 22379	9.90833e-41
rs1357853	11	63244241	A	G	X - 22379	2.1005e-07
rs111827389	11	63244490	A	G	X - 22379	9.41653e-40
rs111337828	11	63244778	A	G	X - 22379	9.90833e-41
rs181998639	11	63245028	A	G	X - 22379	7.26943e-08
rs112318113	11	63245362	A	G	X - 22379	9.90833e-41
rs113524304	11	63245827	T	C	X - 22379	4.14679e-28
rs112870620	11	63246006	G	T	X - 22379	9.90833e-41
rs55763207	11	63249005	A	G	X - 22379	1.10675e-39
rs7938140	11	63249620	A	T	X - 22379	8.63866e-07
rs75254733	11	63249971	T	G	X - 22379	5.661e-40
rs112870974	11	63250648	C	T	X - 22379	3.67551e-40
rs111446429	11	63251522	T	C	X - 22379	4.04284e-39
rs1193734	11	63258566	T	C	X - 22379	7.98193e-08
rs141946986	11	63259272	C	T	X - 22379	3.23666e-42
rs113110204	11	63260598	C	G	X - 22379	3.67551e-40
rs112875818	11	63261835	T	C	X - 22379	8.79244e-40
rs113007099	11	63261906	C	T	X - 22379	5.69496e-40
rs112428201	11	63262653	C	T	X - 22379	9.90833e-41
rs113592019	11	63264491	T	C	X - 22379	3.67551e-40
rs111635538	11	63265044	C	T	X - 22379	3.67551e-40
rs111280691	11	63265682	C	T	X - 22379	5.71215e-40
rs78006956	11	63267924	C	A	X - 22379	4.30407e-33
rs746978692	11	63268524	TA	T	X - 22379	1.29473e-34
rs1944086	11	63269395	C	T	X - 22379	3.99691e-07
rs139810394	11	63272405	A	G	X - 22379	9.90833e-41
rs1723199	11	63272511	C	A	X - 22379	6.75848e-07
rs111806580	11	63273166	G	A	X - 22379	9.90833e-41
rs1193789	11	63274844	G	A	X - 22379	4.96127e-07
rs60147282	11	63276791	T	A	X - 22379	1.00666e-37
rs113288468	11	63277494	A	C	X - 22379	9.90833e-41
rs1193726	11	63277520	A	C	X - 22379	5.1691e-07
rs1205166	11	63277882	A	G	X - 22379	2.614e-07
rs1205186	11	63277893	G	A	X - 22379	9.63132e-08
rs113554055	11	63278408	A	G	X - 22379	3.67551e-40
rs1789327	11	63279399	T	C	X - 22379	4.17785e-07
rs113941435	11	63279424	A	C	X - 22379	5.12806e-40
rs1608760	11	63280023	T	C	X - 22379	1.9914e-07
rs1193729	11	63283546	C	T	X - 22379	2.07472e-07
rs113062762	11	63283596	A	C	X - 22379	5.12806e-40
rs142851004	11	63286141	C	T	X - 22379	3.1745e-39
rs139661433	11	63286498	C	A	X - 22379	9.90833e-41
rs488633	11	63287511	C	A	X - 22379	3.20931e-16
rs573532694	11	63288342	TA	T	X - 22379	2.06567e-38
rs72542454	11	63289968	T	C	X - 22379	5.12806e-40
rs1790218	11	63290453	G	A	X - 22379	4.40777e-07
rs59922153	11	63295020	G	A	X - 22379	2.27151e-35
rs112501844	11	63296155	A	C	X - 22379	1.39931e-40
rs112753913	11	63296448	C	G	X - 22379	9.90833e-41
rs117204398	11	63297584	T	A	X - 22379	1.46464e-13
rs1723213	11	63299195	T	C	X - 22379	1.61951e-07
rs1783634	11	63299199	A	G	X - 22379	2.78517e-07
rs577626532	11	63303834	G	C	X - 22379	1.50996e-14
rs111482186	11	63304268	A	G	X - 22379	5.12806e-40
rs1201559	11	63304838	C	T	X - 22379	3.74391e-07
rs113036348	11	63306101	C	T	X - 22379	8.90334e-41
rs1193718	11	63306608	C	T	X - 22379	2.5431e-07
rs4445638	11	63306966	T	C	X - 22379	2.05589e-07
rs143699681	11	63307502	AAAAC	A	X - 22379	7.33563e-07
rs3915142	11	63308505	A	G	X - 22379	6.67918e-07
rs538933627	11	63309176	C	CT	X - 22379	4.22016e-30
rs1789334	11	63310543	C	T	X - 22379	6.13478e-07
rs1404608	11	63311514	T	C	X - 22379	8.38571e-07
rs142965364	11	63312091	TCAAA	T	X - 22379	2.71202e-40
rs764041889	11	63312297	GTC	G	X - 22379	2.71202e-40
chr11_63312303_T_C	11	63312303	T	C	X - 22379	1.61996e-40
rs201983274	11	63313241	TGACA	T	X - 22379	3.80092e-40
rs117355747	11	63315045	A	C	X - 22379	5.0253e-31
rs569073422	11	63315307	C	CA	X - 22379	7.08171e-16
rs1783635	11	63315435	C	T	X - 22379	2.73565e-06
rs187849330	11	63315503	G	A	X - 22379	8.97501e-35
rs569631204	11	63315742	T	A	X - 22379	1.39626e-13
rs192784010	11	63315743	A	C	X - 22379	4.57159e-16
rs146855122	11	63317517	G	A	X - 22379	1.02927e-38
rs117071614	11	63317821	G	A	X - 22379	1.70713e-40
chr11_63319444_AAG_A	11	63319444	AAG	A	X - 22379	3.02272e-20
rs1790226	11	63324203	C	T	X - 22379	6.36525e-07
rs1783637	11	63325320	C	T	X - 22379	7.53162e-08
rs201321088	11	63325383	CA	C	X - 22379	2.71202e-40
rs112552783	11	63325993	A	G	X - 22379	9.90833e-41
rs111373362	11	63326320	C	T	X - 22379	9.90833e-41
rs113243283	11	63326502	G	C	X - 22379	9.90833e-41
rs1193787	11	63327939	C	T	X - 22379	6.21939e-08
rs187695690	11	63331791	A	G	X - 22379	2.04338e-34
rs145425615	11	63332723	C	T	X - 22379	1.83141e-40
rs111321437	11	63333542	T	C	X - 22379	1.39931e-40
rs112602736	11	63333784	C	T	X - 22379	9.90833e-41
rs113840505	11	63333858	G	A	X - 22379	2.85394e-34
rs112250024	11	63334729	A	T	X - 22379	1.39931e-40
rs549715	11	63335239	G	A	X - 22379	1.69876e-07
rs34530199	11	63335929	A	ATTC	X - 22379	4.18102e-06
rs1152249	11	63336314	C	T	X - 22379	4.3599e-07
rs111379272	11	63336473	C	T	X - 22379	9.90833e-41
rs112545613	11	63336842	C	T	X - 22379	9.90833e-41
rs1193722	11	63337545	T	G	X - 22379	2.33717e-07
rs113395081	11	63341579	G	T	X - 22379	2.71454e-31
rs1525066	11	63342401	G	A	X - 22379	4.80252e-07
rs1525065	11	63342677	C	T	X - 22379	3.83584e-07
rs113247971	11	63343118	G	A	X - 22379	9.90833e-41
rs35691956	11	63344422	AT	A	X - 22379	9.07634e-07
rs146159506	11	63350312	G	T	X - 22379	1.76763e-28
rs140155775	11	63350313	G	C	X - 22379	9.00341e-30
rs11231441	11	63350365	C	T	X - 22379	1.7069e-06
rs4963260	11	63352548	C	A	X - 22379	6.90353e-07
rs746321303	11	63354392	T	TTTTTCTTTTCTTTTCTTTTCTTTTCTTTTC	X - 22379	2.471e-07
rs4963401	11	63355984	T	C	X - 22379	1.65664e-06
rs4121883	11	63356331	A	G	X - 22379	1.63208e-06
rs112793786	11	63358413	C	T	X - 22379	1.39931e-40
rs3898161	11	63359382	G	A	X - 22379	9.50965e-07
rs12293171	11	63360626	C	T	X - 22379	8.07058e-07
rs113513729	11	63360757	A	T	X - 22379	1.39931e-40
rs147929860	11	63361026	AG	A	X - 22379	2.71202e-40
rs79056633	11	63361323	G	A	X - 22379	1.55007e-40
rs143610764	11	63361473	AG	A	X - 22379	3.68975e-10
rs12283500	11	63362839	G	A	X - 22379	4.88626e-07
rs144746946	11	63364580	A	G	X - 22379	1.12778e-39
rs2850630	11	63364751	G	A	X - 22379	8.0033e-32
rs534868097	11	63369106	T	TATGGTAAATGAATTATACTTCAAGG	X - 22379	4.57757e-22
rs72542470	11	63369749	T	G	X - 22379	9.90833e-41
rs10897407	11	63369912	A	G	X - 22379	4.08985e-07
rs113253118	11	63370476	C	T	X - 22379	9.90833e-41
rs113747568	11	63370480	T	C	X - 22379	3.23353e-40
rs113849261	11	63370749	C	T	X - 22379	9.90833e-41
rs4121881	11	63372021	A	G	X - 22379	8.08072e-07
rs10542575	11	63372325	AAAT	A	X - 22379	4.21349e-06
rs113513891	11	63372926	T	C	X - 22379	1.78736e-38
rs745704793	11	63373123	C	CT	X - 22379	5.0113e-06
rs112745008	11	63375267	G	C	X - 22379	3.33897e-40
rs511480	11	63379499	A	G	X - 22379	2.84299e-07
rs10750998	11	63379851	C	T	X - 22379	6.10605e-07
rs112436996	11	63380424	A	G	X - 22379	4.43285e-40
rs113446545	11	63380955	C	T	X - 22379	4.43285e-40
rs4963405	11	63381264	T	C	X - 22379	5.70888e-07
rs11605137	11	63381631	C	T	X - 22379	4.39306e-07
rs113712774	11	63382032	G	C	X - 22379	4.43285e-40
rs111739037	11	63382565	C	T	X - 22379	1.58257e-39
rs112033274	11	63382706	C	T	X - 22379	4.43285e-40
rs502642	11	63383315	T	C	X - 22379	2.72981e-07
rs113230491	11	63383973	C	T	X - 22379	5.08596e-24
rs111615688	11	63385241	T	C	X - 22379	6.98176e-37
rs111858293	11	63385945	C	T	X - 22379	4.43285e-40
rs147394024	11	63386309	C	A	X - 22379	6.98791e-14
rs113699949	11	63387028	C	G	X - 22379	9.90833e-41
rs113779758	11	63388009	C	T	X - 22379	9.90833e-41
rs113967277	11	63390417	A	G	X - 22379	4.14551e-39
rs10897411	11	63393766	T	C	X - 22379	2.27193e-07
rs488374	11	63394667	T	C	X - 22379	2.97563e-07
rs4085831	11	63394879	G	A	X - 22379	7.02066e-07
rs623990	11	63395486	T	C	X - 22379	2.06309e-07
rs147371445	11	63496869	G	A	X - 22379	7.98198e-09
rs79630302	11	63532619	T	C	X - 22379	7.84904e-07
rs11235020	11	71803454	G	A	X - 22379	2.42914e-06
rs66737129	11	123518502	A	G	X - 22379	1.61925e-07
rs11219183	11	123520625	A	G	X - 22379	3.28405e-06
rs4936820	11	123523557	C	T	X - 22379	3.4033e-07
rs17127435	11	123524640	A	G	X - 22379	2.35433e-09

## Sheet: Fig 1B
Fig 1B. The plot is created using locuszoomplot (http://locuszoom.org/genform.php?type=yourdata). Data below were downloaded from http://www.hli-opendata.com/Metabolome/ and used to create Figure 1B. Chromosomal position based on human genome reference build hg38
rsid	chromosome	position	ref	alt	BIOCHEMICAL	pvalue
rs747080946	11	8771529	C	CAGAG	etiocholanolone glucuronide	2.62691e-06
rs1387489	11	26020642	T	C	etiocholanolone glucuronide	5.39488e-06
rs11828139	11	63031938	C	A	etiocholanolone glucuronide	4.80067e-18
rs17713514	11	63035630	C	T	etiocholanolone glucuronide	6.53072e-37
rs557340647	11	63036316	C	CT	etiocholanolone glucuronide	3.54376e-22
rs138536820	11	63039150	G	C	etiocholanolone glucuronide	8.67481e-35
rs140535429	11	63040927	G	A	etiocholanolone glucuronide	6.43357e-10
rs144684779	11	63041132	G	A	etiocholanolone glucuronide	3.1627e-08
rs146681994	11	63041328	C	T	etiocholanolone glucuronide	1.27309e-07
rs11231319	11	63041584	G	A	etiocholanolone glucuronide	1.60549e-09
rs111348144	11	63042370	G	A	etiocholanolone glucuronide	1.76168e-36
rs956617	11	63043407	C	A	etiocholanolone glucuronide	2.69089e-09
rs7109114	11	63043691	C	T	etiocholanolone glucuronide	2.29389e-09
rs77850617	11	63044544	G	C	etiocholanolone glucuronide	4.92993e-28
rs11231322	11	63046762	C	T	etiocholanolone glucuronide	1.241e-09
rs4963234	11	63048656	A	C	etiocholanolone glucuronide	1.47011e-09
rs142131421	11	63050913	G	A	etiocholanolone glucuronide	8.70678e-37
rs1939777	11	63054809	A	G	etiocholanolone glucuronide	1.29912e-09
rs1939778	11	63054966	G	A	etiocholanolone glucuronide	3.73722e-09
rs1939781	11	63055323	C	A	etiocholanolone glucuronide	2.01089e-09
rs9705282	11	63057050	C	G	etiocholanolone glucuronide	1.36676e-08
rs4109879	11	63057692	G	A	etiocholanolone glucuronide	6.95817e-08
rs78176967	11	63057845	G	T	etiocholanolone glucuronide	2.41527e-37
rs78598697	11	63057846	C	T	etiocholanolone glucuronide	2.41527e-37
rs4963240	11	63059944	A	G	etiocholanolone glucuronide	9.59549e-10
rs10897323	11	63060445	T	C	etiocholanolone glucuronide	9.97767e-08
rs138003734	11	63060604	C	T	etiocholanolone glucuronide	6.90793e-10
rs199535653	11	63062390	ACTTG	A	etiocholanolone glucuronide	8.53455e-37
rs80276717	11	63064092	C	T	etiocholanolone glucuronide	2.41527e-37
rs112515408	11	63066845	G	C	etiocholanolone glucuronide	7.5409e-36
rs151042642	11	63067085	C	T	etiocholanolone glucuronide	9.12572e-38
rs74511527	11	63067321	C	T	etiocholanolone glucuronide	2.41527e-37
rs78107878	11	63067625	C	T	etiocholanolone glucuronide	3.6186e-37
rs78788730	11	63068485	T	G	etiocholanolone glucuronide	2.41527e-37
rs113570042	11	63069289	G	T	etiocholanolone glucuronide	2.41527e-37
rs7926184	11	63069875	T	G	etiocholanolone glucuronide	8.93421e-09
rs75148323	11	63069910	C	T	etiocholanolone glucuronide	2.41527e-37
rs76926887	11	63069976	G	A	etiocholanolone glucuronide	2.41527e-37
rs10792382	11	63070398	T	G	etiocholanolone glucuronide	1.29031e-10
rs4963343	11	63070709	A	T	etiocholanolone glucuronide	2.72388e-08
rs4963345	11	63070863	A	T	etiocholanolone glucuronide	1.21559e-09
rs1944045	11	63071310	T	C	etiocholanolone glucuronide	6.74723e-08
rs78014292	11	63071635	G	A	etiocholanolone glucuronide	3.70812e-37
rs11231328	11	63072195	G	A	etiocholanolone glucuronide	2.28462e-08
rs12223427	11	63072485	C	T	etiocholanolone glucuronide	5.51146e-09
rs12796668	11	63078903	A	G	etiocholanolone glucuronide	2.88582e-06
rs118185151	11	63078950	G	T	etiocholanolone glucuronide	6.8955e-33
rs112595814	11	63079231	A	G	etiocholanolone glucuronide	6.00004e-36
rs7945121	11	63079981	T	C	etiocholanolone glucuronide	8.92038e-10
rs7926818	11	63080090	G	T	etiocholanolone glucuronide	2.54549e-09
rs11231341	11	63081015	A	C	etiocholanolone glucuronide	6.0365e-09
rs61285056	11	63084739	G	T	etiocholanolone glucuronide	2.7149e-36
rs118186763	11	63084951	T	A	etiocholanolone glucuronide	7.04259e-33
rs7941102	11	63085144	A	G	etiocholanolone glucuronide	1.33964e-08
rs111275386	11	63085527	G	A	etiocholanolone glucuronide	1.01979e-36
chr11_63087024_GCA_G	11	63087024	GCA	G	etiocholanolone glucuronide	1.55876e-20
rs1944035	11	63088256	A	G	etiocholanolone glucuronide	1.82074e-08
rs6591734	11	63089076	A	C	etiocholanolone glucuronide	4.24262e-08
rs112870560	11	63089329	T	C	etiocholanolone glucuronide	1.01979e-36
rs118061655	11	63090627	G	A	etiocholanolone glucuronide	8.65898e-10
rs202187460	11	63091325	TAC	T	etiocholanolone glucuronide	3.56604e-36
rs182462158	11	63091330	A	G	etiocholanolone glucuronide	1.40832e-36
rs150262653	11	63092993	A	G	etiocholanolone glucuronide	1.01979e-36
rs138715879	11	63093478	G	A	etiocholanolone glucuronide	1.01979e-36
rs11231351	11	63095654	C	T	etiocholanolone glucuronide	1.28573e-08
rs118006559	11	63096242	C	T	etiocholanolone glucuronide	1.77309e-30
rs1944043	11	63096394	A	C	etiocholanolone glucuronide	2.62646e-09
rs1944042	11	63096532	T	C	etiocholanolone glucuronide	2.27641e-09
rs1944041	11	63096852	T	C	etiocholanolone glucuronide	7.05609e-09
rs7120661	11	63096913	T	C	etiocholanolone glucuronide	3.5501e-09
rs2212994	11	63097163	T	C	etiocholanolone glucuronide	1.93809e-08
rs2212992	11	63097375	T	A	etiocholanolone glucuronide	1.81397e-07
rs112545435	11	63098049	C	G	etiocholanolone glucuronide	1.01979e-36
rs1939736	11	63099023	T	G	etiocholanolone glucuronide	5.39743e-09
rs111327720	11	63101192	C	A	etiocholanolone glucuronide	2.18821e-36
rs7130316	11	63101478	C	A	etiocholanolone glucuronide	2.31234e-08
rs7130455	11	63101572	C	T	etiocholanolone glucuronide	6.53018e-09
rs7130710	11	63101829	C	T	etiocholanolone glucuronide	2.12619e-08
rs113061143	11	63102180	T	C	etiocholanolone glucuronide	1.01979e-36
rs117714862	11	63102226	A	G	etiocholanolone glucuronide	1.01979e-36
rs113444667	11	63102593	G	A	etiocholanolone glucuronide	1.01979e-36
rs113532193	11	63103279	G	C	etiocholanolone glucuronide	5.89524e-37
rs1954993	11	63104424	C	A	etiocholanolone glucuronide	6.92952e-08
rs112621169	11	63104763	G	A	etiocholanolone glucuronide	1.01979e-36
rs141232858	11	63107062	A	C	etiocholanolone glucuronide	2.67525e-31
rs4963362	11	63107486	G	C	etiocholanolone glucuronide	2.0838e-07
rs142916825	11	63108204	G	A	etiocholanolone glucuronide	1.42213e-32
rs115560664	11	63108497	G	A	etiocholanolone glucuronide	1.04039e-26
rs4430513	11	63108622	T	C	etiocholanolone glucuronide	1.75604e-07
rs9666145	11	63112337	G	T	etiocholanolone glucuronide	1.27077e-07
rs6591746	11	63113591	C	T	etiocholanolone glucuronide	7.04908e-06
rs60634765	11	63114373	A	C	etiocholanolone glucuronide	2.37869e-26
rs7102504	11	63114420	C	T	etiocholanolone glucuronide	6.30242e-08
rs113939203	11	63115255	T	A	etiocholanolone glucuronide	4.85557e-36
rs147641133	11	63115328	G	T	etiocholanolone glucuronide	1.01979e-36
rs1939745	11	63115561	A	G	etiocholanolone glucuronide	1.2769e-07
rs113633408	11	63115636	A	G	etiocholanolone glucuronide	8.54909e-08
rs1939744	11	63116059	C	T	etiocholanolone glucuronide	5.71908e-08
rs143088266	11	63119946	T	TCGC	etiocholanolone glucuronide	3.56604e-36
rs77455089	11	63123714	T	G	etiocholanolone glucuronide	6.32358e-26
rs4963371	11	63126710	C	G	etiocholanolone glucuronide	4.6806e-07
rs11518687	11	63130811	A	G	etiocholanolone glucuronide	9.7276e-08
rs118072533	11	63132110	G	T	etiocholanolone glucuronide	1.01979e-36
rs117553016	11	63133889	C	A	etiocholanolone glucuronide	5.80853e-10
rs112170989	11	63135269	C	T	etiocholanolone glucuronide	4.18332e-35
rs1944040	11	63135512	C	T	etiocholanolone glucuronide	2.81922e-07
rs113172275	11	63137643	T	C	etiocholanolone glucuronide	4.18332e-35
rs4963249	11	63137687	C	G	etiocholanolone glucuronide	2.33409e-07
rs111917130	11	63138427	G	C	etiocholanolone glucuronide	2.45533e-35
rs113018881	11	63139281	C	T	etiocholanolone glucuronide	4.18332e-35
rs1939753	11	63142645	C	T	etiocholanolone glucuronide	1.97777e-07
rs1939752	11	63142742	G	A	etiocholanolone glucuronide	2.39642e-07
rs111865050	11	63142779	T	C	etiocholanolone glucuronide	1.56182e-29
rs1939751	11	63142797	C	T	etiocholanolone glucuronide	7.24588e-07
rs1939750	11	63142799	G	T	etiocholanolone glucuronide	1.50696e-07
rs112136495	11	63142857	G	T	etiocholanolone glucuronide	1.56182e-29
rs111898898	11	63143029	G	A	etiocholanolone glucuronide	1.15934e-34
rs79586456	11	63146110	G	A	etiocholanolone glucuronide	1.93156e-34
rs4405319	11	63146172	G	T	etiocholanolone glucuronide	5.93289e-08
rs75859219	11	63146204	C	T	etiocholanolone glucuronide	4.18332e-35
rs80237154	11	63146300	C	G	etiocholanolone glucuronide	1.22631e-33
rs79357841	11	63146305	C	A	etiocholanolone glucuronide	1.22631e-33
rs118180749	11	63146423	C	A	etiocholanolone glucuronide	1.96612e-30
rs116584003	11	63146428	C	A	etiocholanolone glucuronide	3.0985e-24
rs113337243	11	63146520	C	T	etiocholanolone glucuronide	2.40121e-25
rs1939768	11	63147237	T	G	etiocholanolone glucuronide	1.20666e-33
rs112295236	11	63147874	C	G	etiocholanolone glucuronide	2.40131e-32
rs113497640	11	63156266	A	G	etiocholanolone glucuronide	2.40131e-32
rs113276570	11	63164172	C	T	etiocholanolone glucuronide	1.88058e-27
rs111442070	11	63166312	A	G	etiocholanolone glucuronide	3.08933e-28
rs112113974	11	63167975	C	T	etiocholanolone glucuronide	3.08933e-28
rs113102082	11	63169833	C	T	etiocholanolone glucuronide	1.88058e-27
rs144894702	11	63170411	G	A	etiocholanolone glucuronide	1.88058e-27
rs113950742	11	63170924	T	C	etiocholanolone glucuronide	4.12335e-27
rs372262303	11	63174236	CT	C	etiocholanolone glucuronide	1.06052e-27
rs111628338	11	63174450	A	G	etiocholanolone glucuronide	3.08933e-28
rs112781395	11	63175346	T	A	etiocholanolone glucuronide	1.88058e-27
rs117588481	11	63175838	T	C	etiocholanolone glucuronide	4.12335e-27
rs537525922	11	63177351	A	AGT	etiocholanolone glucuronide	3.19562e-20
rs11231394	11	63177617	A	C	etiocholanolone glucuronide	3.38757e-06
rs111498943	11	63180025	G	A	etiocholanolone glucuronide	1.88058e-27
rs776370115	11	63182474	C	CTA	etiocholanolone glucuronide	1.36594e-18
rs111253931	11	63183236	G	A	etiocholanolone glucuronide	1.88058e-27
rs35175904	11	63183840	G	C	etiocholanolone glucuronide	1.29301e-24
rs73499750	11	63184670	G	A	etiocholanolone glucuronide	1.88058e-27
rs111394260	11	63188106	T	A	etiocholanolone glucuronide	9.00324e-24
rs143076934	11	63188992	C	T	etiocholanolone glucuronide	8.44567e-27
rs111500017	11	63189640	C	T	etiocholanolone glucuronide	1.6427e-24
rs139543633	11	63189953	G	C	etiocholanolone glucuronide	5.63851e-23
rs111566733	11	63190338	G	A	etiocholanolone glucuronide	8.86771e-26
rs186772946	11	63190675	G	T	etiocholanolone glucuronide	5.28684e-25
rs3891628	11	63191528	T	C	etiocholanolone glucuronide	3.75221e-08
rs11821251	11	63194415	C	T	etiocholanolone glucuronide	1.04016e-23
rs142858316	11	63194471	A	G	etiocholanolone glucuronide	2.58176e-26
rs113202096	11	63195190	C	A	etiocholanolone glucuronide	3.68407e-21
rs150871665	11	63195806	A	AT	etiocholanolone glucuronide	4.64273e-17
rs112361069	11	63195928	C	T	etiocholanolone glucuronide	4.35237e-14
rs113032607	11	63196033	C	A	etiocholanolone glucuronide	4.55747e-26
rs139245383	11	63196975	AG	A	etiocholanolone glucuronide	4.94378e-22
rs144790177	11	63197268	A	C	etiocholanolone glucuronide	5.88991e-25
rs111619939	11	63199188	C	G	etiocholanolone glucuronide	4.35061e-27
rs111836849	11	63199443	G	C	etiocholanolone glucuronide	2.22201e-26
rs79496462	11	63199959	G	C	etiocholanolone glucuronide	1.88058e-27
rs573015633	11	63200465	T	TA	etiocholanolone glucuronide	1.54382e-25
rs7105157	11	63200979	T	C	etiocholanolone glucuronide	1.29301e-24
rs112528361	11	63201096	C	T	etiocholanolone glucuronide	1.88058e-27
rs112185384	11	63202240	A	G	etiocholanolone glucuronide	2.8384e-25
rs11824311	11	63204363	C	A	etiocholanolone glucuronide	1.29301e-24
rs7940490	11	63206956	G	A	etiocholanolone glucuronide	1.29301e-24
rs58238635	11	63208439	C	G	etiocholanolone glucuronide	2.39367e-27
rs11822690	11	63208515	G	A	etiocholanolone glucuronide	1.29301e-24
rs111790304	11	63210151	T	C	etiocholanolone glucuronide	1.88058e-27
rs113306611	11	63211405	T	A	etiocholanolone glucuronide	1.88058e-27
chr11_63212804_TA_T	11	63212804	TA	T	etiocholanolone glucuronide	8.49388e-10
rs111891933	11	63214272	G	A	etiocholanolone glucuronide	7.43481e-22
rs111788187	11	63215860	A	G	etiocholanolone glucuronide	1.88058e-27
rs113341999	11	63218514	T	A	etiocholanolone glucuronide	1.88058e-27
rs118083029	11	63219539	T	C	etiocholanolone glucuronide	1.88058e-27
rs117070489	11	63220294	C	T	etiocholanolone glucuronide	1.88058e-27
rs112586706	11	63221168	T	C	etiocholanolone glucuronide	3.56826e-27
rs113170055	11	63226183	A	G	etiocholanolone glucuronide	1.88058e-27
rs112203890	11	63227855	A	G	etiocholanolone glucuronide	1.88058e-27
rs74759635	11	63229210	G	C	etiocholanolone glucuronide	2.39367e-27
rs149580358	11	63230723	C	T	etiocholanolone glucuronide	5.53903e-28
rs140380616	11	63231520	G	T	etiocholanolone glucuronide	1.7792e-24
rs141014456	11	63231757	T	A	etiocholanolone glucuronide	5.1392e-21
rs184936796	11	63232812	A	C	etiocholanolone glucuronide	1.01708e-24
rs113140844	11	63241824	A	G	etiocholanolone glucuronide	1.88058e-27
rs1357853	11	63244241	A	G	etiocholanolone glucuronide	7.69214e-06
rs111827389	11	63244490	A	G	etiocholanolone glucuronide	2.2985e-27
rs111337828	11	63244778	A	G	etiocholanolone glucuronide	1.88058e-27
rs112318113	11	63245362	A	G	etiocholanolone glucuronide	1.88058e-27
rs113524304	11	63245827	T	C	etiocholanolone glucuronide	7.21173e-18
rs112870620	11	63246006	G	T	etiocholanolone glucuronide	1.88058e-27
rs55763207	11	63249005	A	G	etiocholanolone glucuronide	1.07955e-26
rs75254733	11	63249971	T	G	etiocholanolone glucuronide	6.22793e-27
rs112870974	11	63250648	C	T	etiocholanolone glucuronide	4.94679e-27
rs111446429	11	63251522	T	C	etiocholanolone glucuronide	2.2766e-26
rs1193734	11	63258566	T	C	etiocholanolone glucuronide	4.49456e-06
rs141946986	11	63259272	C	T	etiocholanolone glucuronide	1.23188e-28
rs113110204	11	63260598	C	G	etiocholanolone glucuronide	4.94679e-27
rs112875818	11	63261835	T	C	etiocholanolone glucuronide	1.17408e-26
rs113007099	11	63261906	C	T	etiocholanolone glucuronide	9.34626e-27
rs112428201	11	63262653	C	T	etiocholanolone glucuronide	1.88058e-27
rs113592019	11	63264491	T	C	etiocholanolone glucuronide	4.94679e-27
rs111635538	11	63265044	C	T	etiocholanolone glucuronide	4.94679e-27
rs111280691	11	63265682	C	T	etiocholanolone glucuronide	8.88913e-27
rs78006956	11	63267924	C	A	etiocholanolone glucuronide	1.06946e-20
rs746978692	11	63268524	TA	T	etiocholanolone glucuronide	5.24059e-23
rs139810394	11	63272405	A	G	etiocholanolone glucuronide	1.88058e-27
rs111806580	11	63273166	G	A	etiocholanolone glucuronide	1.88058e-27
rs60147282	11	63276791	T	A	etiocholanolone glucuronide	1.10261e-23
rs113288468	11	63277494	A	C	etiocholanolone glucuronide	1.88058e-27
rs1205186	11	63277893	G	A	etiocholanolone glucuronide	9.60248e-06
rs113554055	11	63278408	A	G	etiocholanolone glucuronide	4.94679e-27
rs113941435	11	63279424	A	C	etiocholanolone glucuronide	8.66529e-27
rs113062762	11	63283596	A	C	etiocholanolone glucuronide	8.66529e-27
rs142851004	11	63286141	C	T	etiocholanolone glucuronide	5.89245e-27
rs139661433	11	63286498	C	A	etiocholanolone glucuronide	1.88058e-27
rs488633	11	63287511	C	A	etiocholanolone glucuronide	1.44949e-10
rs573532694	11	63288342	TA	T	etiocholanolone glucuronide	5.547e-25
rs72542454	11	63289968	T	C	etiocholanolone glucuronide	8.66529e-27
rs59922153	11	63295020	G	A	etiocholanolone glucuronide	1.58278e-23
rs112501844	11	63296155	A	C	etiocholanolone glucuronide	3.33451e-27
rs112753913	11	63296448	C	G	etiocholanolone glucuronide	1.88058e-27
rs117204398	11	63297584	T	A	etiocholanolone glucuronide	3.06347e-09
rs577626532	11	63303834	G	C	etiocholanolone glucuronide	6.44786e-09
rs111482186	11	63304268	A	G	etiocholanolone glucuronide	8.66529e-27
rs113036348	11	63306101	C	T	etiocholanolone glucuronide	2.62667e-27
rs538933627	11	63309176	C	CT	etiocholanolone glucuronide	4.56356e-21
rs142965364	11	63312091	TCAAA	T	etiocholanolone glucuronide	6.42564e-27
rs764041889	11	63312297	GTC	G	etiocholanolone glucuronide	6.42564e-27
chr11_63312303_T_C	11	63312303	T	C	etiocholanolone glucuronide	2.48478e-27
rs201983274	11	63313241	TGACA	T	etiocholanolone glucuronide	1.12983e-26
rs117355747	11	63315045	A	C	etiocholanolone glucuronide	3.26372e-22
rs569073422	11	63315307	C	CA	etiocholanolone glucuronide	2.29266e-12
rs187849330	11	63315503	G	A	etiocholanolone glucuronide	4.97832e-23
rs569631204	11	63315742	T	A	etiocholanolone glucuronide	6.6481e-08
rs192784010	11	63315743	A	C	etiocholanolone glucuronide	1.13516e-09
rs146855122	11	63317517	G	A	etiocholanolone glucuronide	1.02288e-26
rs117071614	11	63317821	G	A	etiocholanolone glucuronide	5.13142e-27
chr11_63319444_AAG_A	11	63319444	AAG	A	etiocholanolone glucuronide	5.71451e-12
rs201321088	11	63325383	CA	C	etiocholanolone glucuronide	6.42564e-27
rs112552783	11	63325993	A	G	etiocholanolone glucuronide	1.88058e-27
rs111373362	11	63326320	C	T	etiocholanolone glucuronide	1.88058e-27
rs113243283	11	63326502	G	C	etiocholanolone glucuronide	1.88058e-27
rs1193787	11	63327939	C	T	etiocholanolone glucuronide	3.48476e-06
rs187695690	11	63331791	A	G	etiocholanolone glucuronide	1.56093e-23
rs145425615	11	63332723	C	T	etiocholanolone glucuronide	3.98005e-27
rs111321437	11	63333542	T	C	etiocholanolone glucuronide	3.33451e-27
rs112602736	11	63333784	C	T	etiocholanolone glucuronide	1.88058e-27
rs113840505	11	63333858	G	A	etiocholanolone glucuronide	5.96706e-22
rs112250024	11	63334729	A	T	etiocholanolone glucuronide	3.33451e-27
rs111379272	11	63336473	C	T	etiocholanolone glucuronide	1.88058e-27
rs112545613	11	63336842	C	T	etiocholanolone glucuronide	1.88058e-27
rs113395081	11	63341579	G	T	etiocholanolone glucuronide	8.34715e-22
rs113247971	11	63343118	G	A	etiocholanolone glucuronide	1.88058e-27
rs146159506	11	63350312	G	T	etiocholanolone glucuronide	1.67872e-19
rs140155775	11	63350313	G	C	etiocholanolone glucuronide	2.77153e-20
rs112793786	11	63358413	C	T	etiocholanolone glucuronide	3.33451e-27
rs113513729	11	63360757	A	T	etiocholanolone glucuronide	3.33451e-27
rs147929860	11	63361026	AG	A	etiocholanolone glucuronide	6.42564e-27
rs79056633	11	63361323	G	A	etiocholanolone glucuronide	2.39367e-27
rs143610764	11	63361473	AG	A	etiocholanolone glucuronide	1.77834e-06
rs144746946	11	63364580	A	G	etiocholanolone glucuronide	2.60453e-26
rs2850630	11	63364751	G	A	etiocholanolone glucuronide	1.47152e-21
rs534868097	11	63369106	T	TATGGTAAATGAATTATACTTCAAGG	etiocholanolone glucuronide	1.11429e-16
rs72542470	11	63369749	T	G	etiocholanolone glucuronide	1.88058e-27
rs10897407	11	63369912	A	G	etiocholanolone glucuronide	2.24928e-06
rs113253118	11	63370476	C	T	etiocholanolone glucuronide	1.88058e-27
rs113747568	11	63370480	T	C	etiocholanolone glucuronide	5.26643e-28
rs113849261	11	63370749	C	T	etiocholanolone glucuronide	1.88058e-27
rs4121881	11	63372021	A	G	etiocholanolone glucuronide	3.81181e-06
rs113513891	11	63372926	T	C	etiocholanolone glucuronide	8.73412e-26
rs112745008	11	63375267	G	C	etiocholanolone glucuronide	5.11621e-27
rs112436996	11	63380424	A	G	etiocholanolone glucuronide	5.62239e-27
rs113446545	11	63380955	C	T	etiocholanolone glucuronide	5.62239e-27
rs113712774	11	63382032	G	C	etiocholanolone glucuronide	5.62239e-27
rs111739037	11	63382565	C	T	etiocholanolone glucuronide	1.79569e-26
rs112033274	11	63382706	C	T	etiocholanolone glucuronide	5.62239e-27
rs113230491	11	63383973	C	T	etiocholanolone glucuronide	1.03541e-15
rs111615688	11	63385241	T	C	etiocholanolone glucuronide	1.59311e-24
rs111858293	11	63385945	C	T	etiocholanolone glucuronide	5.62239e-27
rs147394024	11	63386309	C	A	etiocholanolone glucuronide	9.00381e-09
rs113699949	11	63387028	C	G	etiocholanolone glucuronide	1.88058e-27
rs113779758	11	63388009	C	T	etiocholanolone glucuronide	1.88058e-27
rs113967277	11	63390417	A	G	etiocholanolone glucuronide	3.33921e-26
rs10897411	11	63393766	T	C	etiocholanolone glucuronide	5.05137e-07
rs488374	11	63394667	T	C	etiocholanolone glucuronide	8.46769e-06
rs4085831	11	63394879	G	A	etiocholanolone glucuronide	1.03241e-06
rs623990	11	63395486	T	C	etiocholanolone glucuronide	6.32809e-07

## Sheet: Fig 1C
Fig 1C. The plot is created using locuszoomplot (http://locuszoom.org/genform.php?type=yourdata). Data below were downloaded from http://www.hli-opendata.com/Metabolome/ and used to create Figure 1C. Chromosomal position based on human genome reference build hg38
rsid	chromosome	position	ref	alt	BIOCHEMICAL	pvalue
rs11828139	11	63031938	C	A	pregnanediol-3-glucuronide	2.89232e-07
rs17713514	11	63035630	C	T	pregnanediol-3-glucuronide	5.44142e-07
rs557340647	11	63036316	C	CT	pregnanediol-3-glucuronide	2.27084e-07
rs138536820	11	63039150	G	C	pregnanediol-3-glucuronide	1.87346e-06
rs111348144	11	63042370	G	A	pregnanediol-3-glucuronide	6.05678e-07
rs77850617	11	63044544	G	C	pregnanediol-3-glucuronide	1.60374e-06
rs142131421	11	63050913	G	A	pregnanediol-3-glucuronide	4.07668e-07
rs78176967	11	63057845	G	T	pregnanediol-3-glucuronide	5.2125e-07
rs78598697	11	63057846	C	T	pregnanediol-3-glucuronide	5.2125e-07
rs199535653	11	63062390	ACTTG	A	pregnanediol-3-glucuronide	3.19964e-07
rs80276717	11	63064092	C	T	pregnanediol-3-glucuronide	5.2125e-07
rs112515408	11	63066845	G	C	pregnanediol-3-glucuronide	4.07395e-07
rs151042642	11	63067085	C	T	pregnanediol-3-glucuronide	4.53995e-07
rs74511527	11	63067321	C	T	pregnanediol-3-glucuronide	5.2125e-07
rs78107878	11	63067625	C	T	pregnanediol-3-glucuronide	3.40814e-07
rs78788730	11	63068485	T	G	pregnanediol-3-glucuronide	5.2125e-07
rs113570042	11	63069289	G	T	pregnanediol-3-glucuronide	5.2125e-07
rs75148323	11	63069910	C	T	pregnanediol-3-glucuronide	5.2125e-07
rs76926887	11	63069976	G	A	pregnanediol-3-glucuronide	5.2125e-07
rs78014292	11	63071635	G	A	pregnanediol-3-glucuronide	1.90443e-06
rs118185151	11	63078950	G	T	pregnanediol-3-glucuronide	2.40586e-06
rs112595814	11	63079231	A	G	pregnanediol-3-glucuronide	8.95007e-07
rs61285056	11	63084739	G	T	pregnanediol-3-glucuronide	9.66268e-07
rs118186763	11	63084951	T	A	pregnanediol-3-glucuronide	1.50954e-06
rs111275386	11	63085527	G	A	pregnanediol-3-glucuronide	9.47412e-07
rs112870560	11	63089329	T	C	pregnanediol-3-glucuronide	9.47412e-07
rs202187460	11	63091325	TAC	T	pregnanediol-3-glucuronide	5.91364e-07
rs182462158	11	63091330	A	G	pregnanediol-3-glucuronide	8.34802e-07
rs150262653	11	63092993	A	G	pregnanediol-3-glucuronide	9.47412e-07
rs138715879	11	63093478	G	A	pregnanediol-3-glucuronide	9.47412e-07
rs112545435	11	63098049	C	G	pregnanediol-3-glucuronide	9.47412e-07
rs111327720	11	63101192	C	A	pregnanediol-3-glucuronide	6.04784e-07
rs113061143	11	63102180	T	C	pregnanediol-3-glucuronide	9.47412e-07
rs117714862	11	63102226	A	G	pregnanediol-3-glucuronide	9.47412e-07
rs113444667	11	63102593	G	A	pregnanediol-3-glucuronide	9.47412e-07
rs113532193	11	63103279	G	C	pregnanediol-3-glucuronide	8.75315e-07
rs112621169	11	63104763	G	A	pregnanediol-3-glucuronide	7.00176e-07
rs141232858	11	63107062	A	C	pregnanediol-3-glucuronide	8.34394e-07
rs142916825	11	63108204	G	A	pregnanediol-3-glucuronide	5.08912e-06
rs113939203	11	63115255	T	A	pregnanediol-3-glucuronide	1.04023e-06
rs147641133	11	63115328	G	T	pregnanediol-3-glucuronide	9.47412e-07
rs143088266	11	63119946	T	TCGC	pregnanediol-3-glucuronide	5.91364e-07
rs118072533	11	63132110	G	T	pregnanediol-3-glucuronide	9.47412e-07
rs112170989	11	63135269	C	T	pregnanediol-3-glucuronide	2.32036e-06
rs113172275	11	63137643	T	C	pregnanediol-3-glucuronide	2.32036e-06
rs111917130	11	63138427	G	C	pregnanediol-3-glucuronide	1.61995e-06
rs113018881	11	63139281	C	T	pregnanediol-3-glucuronide	2.32036e-06
rs111898898	11	63143029	G	A	pregnanediol-3-glucuronide	1.78736e-06
rs79586456	11	63146110	G	A	pregnanediol-3-glucuronide	2.54293e-06
rs75859219	11	63146204	C	T	pregnanediol-3-glucuronide	2.32036e-06
rs80237154	11	63146300	C	G	pregnanediol-3-glucuronide	1.8994e-06
rs79357841	11	63146305	C	A	pregnanediol-3-glucuronide	1.8994e-06
rs118180749	11	63146423	C	A	pregnanediol-3-glucuronide	2.50215e-06
rs1939768	11	63147237	T	G	pregnanediol-3-glucuronide	1.8039e-06
rs112295236	11	63147874	C	G	pregnanediol-3-glucuronide	5.5229e-06
rs113497640	11	63156266	A	G	pregnanediol-3-glucuronide	5.5229e-06

## Sheet: Fig 1E
Fig 1E. Summary statistics for inverse normal transformed residuals of androsterone glucuronide and etiocholanolone glucuronide levels by rs11231341 genotype.
	Androsterone glucuronide levels
Genotype	Minimum	First quartile (Q1)	Median	Third quartile (Q3)	Maximum
TT	-1.6569	-0.1035	0.5239	1.2022	3.3946
TG	-2.3757	-0.5283	0.1204	0.9864	3.0782
GG	-2.37566	-0.75927	-0.10806	0.55673	2.43662
	Etiocholanolone glucuronide levels
Genotype	Minimum	First quartile (Q1)	Median	Third quartile (Q3)	Maximum
TT	-2.2747	-0.3867	0.2641	1.0357	2.6104
TG	-2.2747	-0.5192	0.1868	0.88	3.3995
GG	-2.27466	-0.74416	-0.1042	0.59761	3.08262

## Sheet: Fig 2
Fig 2A. Metabolon results
Bile Acids	EV					SLC22A24
Taurocholate	0.6235	0.8842	1.2351	1.0887	0.7047	3.424	3.4194	3.3572	3.5967	3.2501
Taurodeoxycholate	0.5352	1.1281	0.8754	0.7839	0.8302	2.9249	3.7533	3.2773	3.8376	3.6892
Taurochenodeoxycholate	0.7289	0.8015	0.9918	1	0.7558	1.9915	2.7522	2.2063	2.8207	2.0562
Taurolithocholate	0.6406	0.5898	0.9713	0.8493	0.8713	1.8048	3.517	2.0948	2.2855	1.6423
Glycocholate	0.6832	0.8672	1.2144	1.0859	0.8324	1.8259	1.9315	1.7805	2.0103	1.6989
Glycochenodeoxycholate	0.8042	0.7042	0.9337	1.0478	0.7958	1.3952	1.6072	1.6024	1.9702	1.3368
Glycodeoxycholate	0.8978	0.7111	1.2603	1.2655	1.3386	2.2456	2.6052	2.4611	3.4626	1.5579
Dicarboxylic acids	EV					SLC22A24
3-Hydroxy-3-methylglutaric acid	0.7732	0.9861	0.9525	1.0643	1.1097	0.377	0.4192	0.4065	0.3746	0.3554
Succinic acid	1.0325	0.9232	1.1018	0.9774	0.6918	1.5418	1.5461	1.8632	1.6513	1.6781
Gamma-glutamyl-2-aminobutyrate	0.8104	0.9194	1.0903	1.0961	1.1988	0.5292	0.5602	0.5165	0.4149	0.5589
Maleate	0.8537	0.795	0.729	0.8503	0.7135	1.1013	1.0185	1.2971	0.9821	0.9763
Gamma-glutamylthreonine	0.9161	0.8218	0.8813	1.0983	0.8228	1.0343	1.3169	1.3326	1.1584	1.1777
3-Methylglutaconate	1.2603	1.0068	1.3481	1.4045	1.176	0.9393	0.7999	1.0754	0.8381	0.8643

## Sheet: Fig 3
Fig 3A - 3F
Fig 3A
	EV			SLC22A24			EV + 75 μM ES			SLC22A24 + 75 μM ES
ES	1.03447	0.987146	0.978379	10.782	10.7267	11.0517	0.488185	0.420859	0.432591	2.17382	2.13432	2.07446
DHEAS	0.988349	1.10992	0.901727	4.4534	4.19696	4.48544	0.705694	0.738351	0.805571	1.37397	1.403	1.32311
AG	1.25252	0.81365	0.933831	15.2203	15.1136	15.6129	0.624171	0.82371	0.769772	1.98247	2.31254	2.26881
EG	1.08	0.97	0.94	2.93	2.9	2.95	0.84	0.81	0.82	1.06	1.07	1
GA	0.915307	0.868385	1.21631	10.6364	11.3593	10.8272	0.621743	0.612143	0.67502	1.7007	1.70293	1.61556
TA	1.05627	0.934224	1.0095	14.6108	14.1004	14.7133	0.603871	0.52914	0.591963	1.86343	2.20205	1.92181
Fig 3B
Estrone sulfate concentration (µM)	estrone sulfate uptake (pmol/mg/min)				Estradiol glucuronide concentration (µM)	estradiol glucuronide uptake (pmol/mg/min)				Glycocholic acid concentration (µM)	glycocholic acid uptake (pmol/mg/min)				Taurocholic acid concentration (µM)	taurocholic acid uptake (pmol/mg/min)
0.11	5.00914	5.16822	5.0495		0.31	8.3788	6.34119	8.84745		1.2	65.0135	50.3168	53.1018		0.33	15.4428	13.5814	16.2584
0.31	18.0703	21.5521	18.2253		1.01	28.9568	23.6565	27.0556		1.9	111.965	99.5443	92.106		1.03	53.718	51.1666	49.6619
1.01	86.9448	91.5706	80.6797		3.01	78.9185	69.6862	85.4084		3.9	241.391	196.415	206.542		3.03	167.021	163.917	164.19
3.01	231.846	253.928	238.044		10.01	224.773	222.189	243.308		10.9	538.497	464.863	418.454		10.03	332.862	359.115	297.442
10.01	547.244	595.485	551.941		30.01	488.081	489.105	503.51		30.9	1168.3	1028.95	948.809		30.03	532.459	553.477	511.456
30.01	814.559	915.443	880.8		100.01	676.033	670.513	644.265		100.9	1664.46	1375.1	1180.55		100.03	690.348	622.895	656.621
100.01	1063.85	806.949	941.4		300.01	678.038	741.675	471.077		300.9	2106.01	1610.72	2026.06		300.03	705.204	667.357	686.28
300.01	1020.46	1120.01	920.912
Fig 3C
	EV						SLC22A24						EV + 75 μM ES						SLC22A24 + 75 μM ES
SA	0.88	1.09	1.03				2.87	3.07	3.12				0.9	0.66	0.86				0.88	0.64	0.91
6-CF	0.999129	0.997545	1.00804	0.987053	1.00823		6.03734	8.64651	7.64719	7.16019	7.40468		0.98052	1.02526	0.979135	0.994774	1.0215		1.43109	1.56194	1.47029	1.40971	1.3713
DBF	0.96857	0.953078	0.952777	1.05308	1.07249		2.40877	2.64814	2.63048	2.59545	2.81704		0.956695	0.934271	0.966762	1.04567	1.02391		0.812085	1.12626	1.26521	1.25508	1.17708
DCF	0.901634	1.02369	0.930777	1.06089	1.08301		2.78736	2.91782	3.83111	3.06105	2.96599		0.892205	0.953663	0.95572	1.01332	1.18826		1.20155	1.29635	1.20198	1.28384	1.33184
Fig 3D
	EV			SLC22A24			EV + 75 μM ES			SLC22A24 + 75 μM ES
Methotrexate	1.11606	0.948301	0.935643	2.95297	3.14312	3.34368	0.466712	0.566159	0.531871	0.636322	0.634751	0.773675
Ochratoxin A	0.956936	0.997824	1.04524	1.4423	1.4324	1.43009	0.777131	0.825849	0.836168	0.83727	0.862897	0.861066
Fig 3E
	Chloride containing buffer			Chloride free buffer
ES	8.01944	8.10312	8.28199	14.8193	16.1489	16.884
TA	9.65969	10.7397	11.7988	20.4736	21.5422	23.6325
EG	4.90459	4.50009	4.68323	7.72199	7.9277	8.13501
GA	5.19056	5.33309	5.70455	15.0503	16.8766	17.5267
Fig 3F
3H-ES				3H-EG				3H-AG				3H-TA
Control	SA	alphaKG	GA	Control	SA	alphaKG	GA	Control	SA	alphaKG	GA	Control	SA	alphaKG	GA
0.926814	0.983629	0.790343	6.02391	0.987943	0.885089	0.898382	3.77957	1.00865	0.964955	0.94367	6.92923	1.00633	0.812851	0.829906	6.60427
1.09337	0.850198	0.744372	6.10241	0.969092	0.916017	0.966351	3.85208	1.002	0.978393	0.92017	6.6979	1.01835	0.841605	0.7869	6.69876
0.979812	0.92075	0.71849	5.3298	1.04297	0.954037	0.874965	3.88616	0.989355	0.975523	0.942454	6.16737	0.975323	0.798286	0.721513	6.11152

## Sheet: Fig 4
Fig 4A
	bile acids						steroidal conjugates						steroids						dicarboxylic acids						non-steroidal drugs						others
	% uptake						% uptake						% uptake						% uptake						% uptake						% uptake
Experiment #	1	2	3	4		Experiment #	1	2	3	4		Experiment #	1	2	3	4		Experiment #	1	2	3	4		Experiment #	1	2	3	4		Experiment #	1	2	3	4
Chenodeoxycholic acid	21.6	21.8	25.4			Androstenediol-3-glucuronide	29.2	34.1	36	25.3		Abiraterone				82.78		N-Acetyl-aspartic acid (0.1 mM)	112.7	63.7				Ampicillin	88.5	68.5				N-Acetylasparagine (0.1 mM)		103.2	105.5	88.8
Cholic Acid		17.9	16.2	14.95		Androsterone-3-glucuronide		35.2	33.6	33.9		Budesonide	71.9	75.1	74.7	82.41		N-Acetyl-aspartic acid (1 mM)	66.9	36.3				Benzbromarone	8.3	6.2				N-Acetylasparagine (1 mM)				86.9
Deoxycholic acid		21	19.3	14.54		Abiraterone N-oxide sulfate				4.79		Cholesterol		97.8	101.9	101.87		N-Acetyl-aspartyl-glutamate (NAAG) (0.1 mM)	63.4	95.1		106.08		Bumetanide		46.4	40.9	41.33		4-Keto all trans retinoic acid			27.1	22.4
Glycochenodeoxycholic acid		16.4	13.8	13.47		Abiraterone sulfate				3.04		Corticosterone		51.5	59.2	55.05		N-Acetyl-aspartyl-glutamate (NAAG) (1 mM)				90.82		Candesartan	11.2	9.4				All-trans retinoic acid			44.4	67
Glycochenodeoxycholic acid 3-sulfate	38.2	41.2		44.52		Cholesterol sulfate			99.7	98.91		Deoxycorticosterone		32.4		31.65		N-Acetyl-glutamic acid (0.1 mM)		82.8		85.03		Folic acid		95.3				Phenol red	33.9	26.1
Glycocholic acid		22		20.81		Cholesteryl sodium sulfate		53.1	48.4	43.7		Deslanoside		87.8	102.9	92.68		N-Acetyl-glutamic acid (1 mM)				50.85		Folic acid				65.94		UDP-glucuronate (0.1 mM)		87		92.08
Glycodeoxycholic acid	10.9	10.8		10.83		Dehydroepiandrosterone sulfate sodium salt	6.8	8	10.5	9.98		Digoxin		73.8	82.3	75.94		Ethylmalonic acid (0.1 mM)		96.7	95.8	81.81		5-Hydroxy rosiglitazone-glucuronide				22.66		UDP-glucuronate (1 mM)				95.2
Glycolithocholic acid	17.2	18.5		16.31		Dehydroisoandrosterone 3-sulfate		7.9	8.8	7.57		Estradiol		53.4	56	56.82		Ethylmalonic acid (1 mM)				60.3		Ketoprofen				55.92		Vitamin D3 glucuronide			43.8	47.9
Hyodeoxycholic acid	20.1	20.2		16.98		Estradiol 3-sulfate 17-glucuronide		85	87.6	76.34		Estrone	71.7	75	74.8	79.37		Glutaric acid (0.1 mM)	48.9	58.7				Ketoprofen-glucuronide				61.37		Vitamin D3 sulfate			14	13.83
Lithocholic acid	16.3	15.7		14.29		Estradiol-17-glucuronide	44.7	38.7	37.7	40.76		Ethylnylestradiol		34.1		31.46		Glutaric acid (1 mM)	13.2	32.9				Lesinurad		21.4	19.8	20.12
Obeticholic acid		13.6	11.6	8.84		Estradiol-3-glucuronide			51.5	50.57		Hydrocortisone		53.3		46.29		3-Hydroxy-3-methylglutaric acid (0.1 mM)				78.46		Losartan		16.1	15.6	15.48
Taurocholic acid		12.6	11.8	11.71		Estradiol-3-sulfate			9.3	8.11		Ouabain		92.4	95	77.66		3-Hydroxy-3-methylglutaric acid (1 mM)			52.9	42.06		Losartan carboxylic acid				5.82
Taurodeoxycholic acid			7.06	7.06		Estratrien-3,16,17-triol 16-glucuronide	28.7	33.9	33	32.71		Progesterone	18.7	28.2		25.2		α-Ketoglutaric acid (0.1 mM)	100	56.7				Methotrexate			78.1	70.63
Taurolithocholic acid		7.2		8.96		Estrone glucuronide	45.5	50.6	50.2	53.77		Spironolactone		75.6	73.5	77.18		α-Ketoglutaric acid (1 mM)	43.6	27.2				Pitavastatin	32.3	25.3
Tauroursodeoxycholic acid		21.7		22.3		Estrone 3-sulfate	12.29	12.09	12.73	13.09		Trilostane		33		25.73		Malic acid (0.1 mM)	99.7	48.8				Pravastatin	105.9	64.6
Ursodeoxycholic acid	13.4	14.3	15.2			Etiocholanolone glucuronide	39.8	35.1	31.2	33.73								Malic acid (1 mM)	52.9	28.9				Probenecid		51	51.6	43.03
						Fluticasone 17-carboxylic acid		19.8	20.3	17.3								Succinic acid (0.1 mM)		78.3	84.5	74.07		Rosiglitazone				5.24
						Fusidic acid	11	10.2	13.1	14.12								Succinic acid (1 mM)				29.4		Tolmetin				51.22
						Pregnanediol 3-glucuronide		69.5	70.9	70.32														Tolmetin-glucuronide				67.44
						Pregnenolone sulfate		3.4	4.4	3.21
Fig 4B
concentrations (µM)	Etiocholanolone glucuronide				Androsterone glucuronide				Pregnenolone sulfate
300	14.5353	15.3818	14.1582	15.2716	15.8184	16.3083	15.5965	17.7592
200	23.9548	22.0084	23.7369	22.4014	22.6325	23.1697	24.6902	25.3922
100	35.1919	37.3045	37.5154	37.854	32.6767	34.7868	33.2973	39.4473
50	54.0101	54.7882	55.4586	62.6703	52.1143	53.1297	53.1905	58.8488
10	70.5598	74.473	77.8343	97.8454	75.4022	81.389	84.8725	102.22
5	83.8661	91.1521	88.9472	93.3404	86.1965	89.2516	85.5002	105.866
1.25	71.4422	76.0155	79.9559	109.786	82.1752	89.2558	88.2891	109.115
200									3.9	4.3	4.1
50									16.9	18.8	17
12.5									45.7	42.5	44.9
3.1									74.9	77.3	84.8
0.78									103	96.5	99.3
0.02									102.7	101.3	104.1
concentrations (µM)	rosiglitazone			lesinurad			chenodeoxycholic acid (µM)
200	10.4	7	8.6	7.25222	7.61539	12.793	8	8.2	7.4
50	25	26	23	18.7908	21.303	25.99	18.4	20.3	17
12.5	45.9	37.3	40.2	42.8529	48.9077	50.3231	25.8	29.6	27.9
3.1	52.8	49.7	44.5	78.625	90.9808	93.0043	41.9	46.7	44.4
0.78	103.3	84.9	91.6	82.3471	92.5909	87.0617	79.7	79.7	82.1
0.2	91.6	81	85.1	83.7464	94.6177	97.894	100.9	103.8	111.6

## Sheet: Fig 5
Fig 5C
Substrate: Estrone sulfate
EV	Human	Rat	Horse	Mouse Lemur	Rabbit
0.96	11.14	2.89	2.63	14.78	4.72
1.09	11.1	3.28	2.71	17.7	4.86
0.9	10.55	3.84	2.99	17.71	4.56
1.04	9.35	3.63	2.73	18.66	3.87
Substrate: Androsterone glucuronide
EV	Human	Rat	Horse	Mouse Lemur	Rabbit
1.1	10	0.9	1.3	1.9	4.3
0.9	10.5	0.9	1.2	2	4.6
1	11.7	0.9	1.2	2.1	3.8
1	12.6	0.9	1.1	2.2	3.8
Substrate: Estradiol glucuronide
EV	Human	Rat	Horse	Mouse Lemur	Rabbit
0.9	8.3	1.6	1.9	11.3	1.6
1	9	1.7	2.1	11.1	1.8
1.1	7.7	1.8	1.7	11.8	1.9
1	6.9	1.6	1.7	9	1.7
Substrate: Taurocholic acid
EV	Human	Rat	Horse	Mouse Lemur	Rabbit
0.8	27	0.8	2	1.4	9.8
1	35.5	1.1	2	1.2	11.4
1	34	0.9	1.7	1	12
1.1	34.5	1.2	1.6	1.2	9.6

## Sheet: Fig 6
Fig 6A. 3H-substrate uptake (fold over empty vector, EV cells). Experiments were performed in one or two experiments for each of the substrates.
Substrate	EV						EV + 75 µM Esterone sulfate						SLC22A24 (551 aa)						SLC22A24 (551 aa) + 75 µM Esterone sulfate						SLC22A24 (552 aa)						SLC22A24 (552 aa) + 75 µM Esterone sulfate
EG	1.1	0.9	1.1	0.94	1.01	1.04	0.9	0.9	0.9	0.97	0.93	0.91	7.6	7.6	7.7	1.99	1.94	2.01	1.9	1.8	1.8	1.04	1.14	1.1	10.4	10.3	10.2	1.93	1.93	2	2.2	2.2	2	1.09	1.11	1.07
DHEAS	1.1	1.1	0.9	1.02	0.98	1	1	1	1.1	0.8	0.73	0.83	2.9	2.8	3	2.82	2.85	2.64	1.2	1.5	1.2	1.02	1.09	1.07	3.5	3.3	3.2	3.76	3.94	3.77	1.4	1.4	1.5	1.13	1.3	1.21
AG	1	0.9	1.1	1.01	0.93	1.06	0.8	0.9	0.9	0.77	0.7	0.8	6.4	6	5.8	11.08	10.82	11.12	1.4	1.2	1.2	1.44	1.48	1.6	7.3	7.1	7.3	12.18	12.28	11.94	1.6	1.8	1.7	1.57	1.66	1.65
GA	1.3	0.9	0.8	1.2	1	0.8	0.6	0.6	0.5	0.7	0.7	0.5	9.8	8.8	8.1	7.4	8.9	8.6	1	1.1	1.2	1.3	1.3	1.2	11.3	9.8	10.6	8.9	8.6	8.7	1.5	1.8	2.1	1.7	1.4	1.5
ES	0.97	0.96	1.08				0.62	0.66	0.6				10.9	11.3	11.2				1.89	2.06	1.83				10.62	11.17	11.29				2.02	2.09	2.04
TA	1.18	0.96	0.86				0.54	0.52	0.49				21.68	22.56	22.91				2.6	2.41	2.49				22.09	22.55	24.17				2.28	2.49	2.41
MTX	1.2	1	0.9	0.9	1	1	0.6	0.5	0.6	0.5	0.5	0.5	1.4	1.4	1.3	1.2	1.4	1.4	0.6	0.6	0.6	0.4	0.5	0.5	1.4	1.5	1.4	1.8	1.9	1.8	0.6	0.7	0.6	0.5	0.6	0.6
SA	1.4	0.9	0.7	0.8	1.1	1.1	0.5	0.5	0.5	1.3		1.1	1.3	1.5	1.4	2.8	3.2	3.7	0.7	0.5	1.1	0.8	0.8	1.2	1.7	1.6	1.7	5.2	5	5.3	0.4	0.6	0.7	1	1.1	1.1
Fig 6B. 3H-substrate uptake (fold over empty vector, EV cells).
Substrate	EV			SLC22A24			SLC22A24-Y501Ter
ES	14.41	15.3	14.85	100.25	99.65	100.1	14.26	16.04	15.45
TA		8.79	11.3	107.95	87.87	104.18	6.28	5.02	6.28
GA	18.07	19.88	16.27	90.36	92.17	117.47	14.46	16.27	16.27
AG	7.03	7.81	7.81	101.56	99.22	99.22	9.38	8.59	7.81

## Sheet: Fig S2
Fig S2 time dependent data point here
Time (min)	3H-Taurocholic acid Uptake (pmol/mg)
0.5	0.927851	1.11799	1.18512	1.1899
1	1.85507	1.91687	1.7171	1.65242
2	3.0794	3.02643	2.73096	2.63977
4	5.53214	5.15374	4.61874	4.41514
6	6.74081	5.87993	5.81288	5.37417
10	5.7073	6.02167	6.0944	5.62528
Time (min)	3H-Esterone sulfate Uptake (pmol/mg)
0.5	0.45524	0.469115	0.481108	0.494143
1	0.847924	0.77921	0.87993	0.810699
2	1.10166	1.07932	1.08124	1.07603
4	1.06379	1.07639	1.08058	1.16591
6	1.15102	1.16552	1.13884	1.09898
10	1.01037	0.930222	0.934816	0.931524
Time (min)	3H-Glycocholic acid Uptake (pmol/mg)
0.5	29.0376	27.7679	28.4259	30.3382
1	37.2477	40.9857	38.2517	40.5161
2	66.3389	66.1535	60.3458	64.6429
4	94.529	99.2123	94.7669	94.2633
6	98.5501	106.672	109.952	113.601
10	114.946	126.818	122.715	125.137

[truncated: 4 more sheets: Fig S3, Fig S4, Fig S7, Fig S9]
